# Supplementary material for: FADS1 promotes the progression of laryngeal squamous cell carcinoma through activating AKT/mTOR signaling
Source: Cell Death Dis. 2020 Apr 24;11(4):272. doi: 10.1038/s41419-020-2457-5 (PMC7181692; doi:10.1038/s41419-020-2457-5)
Supplement: Supplementary file 12 — Supplementary datasetI [file 41419_2020_2457_MOESM12_ESM.xls]

## Sheet: OE_vs_NC
	Annotations								Group--Raw Intensity		Raw Intensity
ProbeName	GenbankAccession	GenomicCoordinates	GeneSymbol	Description	Go	RefSeqAccession	UniGeneID	EntrezGeneID	group-OE(raw)	group-NC(raw)	[OE-1, OE](raw)	[OE-2, OE](raw)	[OE-3, OE](raw)	[NC-1, NC](raw)	[NC-2, NC](raw)	[NC-3, NC](raw)
A_23_P146146	NM_152565	chr8:087165305-087165364	ATP6V0D2	"Homo sapiens ATPase, H+ transporting, lysosomal 38kDa, V0 subunit d2 (ATP6V0D2), mRNA [NM_152565]"	GO:0005515|GO:0016324|GO:0015986|GO:0016020|GO:0015078|GO:0033179|GO:0016471|GO:0015992|GO:0006811|GO:0005768	NM_152565	Hs.436360	245972	299.196	220.561	336.398	378.998	182.192	248.952	234.332	178.4
A_23_P42935	NM_004333	chr7:140434478-140434419	BRAF	"Homo sapiens v-raf murine sarcoma viral oncogene homolog B1 (BRAF), mRNA [NM_004333]"	GO:0005515|GO:0046982|GO:0005886|GO:0007264|GO:0031434|GO:0005634|GO:0006916|GO:0051291|GO:0005524|GO:0046872|GO:0005737|GO:0000166|GO:0000165|GO:0004674|GO:0009887|GO:0008270|GO:0006468|GO:0005057|GO:0004709|GO:0016740	NM_004333	Hs.550061	673	242.446	176.211	262.08	323.413	141.845	201.7	178.469	148.465
A_23_P117082	NM_015987	chr12:013127906-013127847	HEBP1	"Homo sapiens heme binding protein 1 (HEBP1), mRNA [NM_015987]"	GO:0005739|GO:0005737|GO:0005488|GO:0007623|GO:0020037|GO:0005829	NM_015987	Hs.642618	50865	7108.18	4184.77	8123.82	9462.19	3738.53	4789.84	4155.75	3608.72
A_24_P358131		chr2:032048352-032048291							15.8073	15.6253	22.1699	19.6239	5.62799	22.5037	19.2205	5.15177
A_23_P158596	NM_001040196	chr1:011808472-011808531	AGTRAP	"Homo sapiens angiotensin II receptor-associated protein (AGTRAP), transcript variant 4, mRNA [NM_001040196]"	GO:0005515|GO:0005794|GO:0016020|GO:0005783|GO:0031410|GO:0016021	NM_001040196	Hs.464438	57085	84.2601	68.4274	69.9914	101.61	81.1787	77.0364	77.6565	50.5892
A_23_P350107	NM_030961	chr7:100733350-100733409	TRIM56	"Homo sapiens tripartite motif-containing 56 (TRIM56), mRNA [NM_030961]"	GO:0005622|GO:0005515|GO:0008270|GO:0046872	NM_030961	Hs.521092	81844	416.804	294.229	414.083	568.731	267.599	334.19	319.731	228.766
A_23_P388190	NM_033081	chr20:061509639-061509580	DIDO1	"Homo sapiens death inducer-obliterator 1 (DIDO1), transcript variant 4, mRNA [NM_033081]"	GO:0005515|GO:0005737|GO:0006915|GO:0008270|GO:0005634|GO:0046872|GO:0006350	NM_033081	Hs.517172	11083	715.867	431.678	761.382	913.596	472.623	415.974	429.158	449.901
A_23_P106544	NM_020188	chr16:081009944-081009885	C16orf61	"Homo sapiens chromosome 16 open reading frame 61 (C16orf61), mRNA [NM_020188]"		NM_020188	Hs.388255	56942	5061.93	3258.88	5456.79	6665.53	3063.46	3608.34	3547.35	2620.95
A_33_P3219745		chr1:153640020-153639961		Interleukin enhancer-binding factor 2 (Nuclear factor of activated T-cells 45 kDa) [Source:UniProtKB/Swiss-Prot;Acc:Q12905] [ENST00000368681]					6.3614	6.70801	5	7.55938	6.52481	6.85079	8.27323	5
A_32_P85539	NM_013320	chr12:104500200-104500259	HCFC2	"Homo sapiens host cell factor C2 (HCFC2), mRNA [NM_013320]"	GO:0005737|GO:0006357|GO:0005886|GO:0003702|GO:0003713|GO:0016032|GO:0005634|GO:0005925	NM_013320	Hs.506558	29915	279.228	170.987	318.307	378.528	140.848	184.623	160.36	167.978
A_23_P94998	NM_012318	chr4:001814976-001814917	LETM1	"Homo sapiens leucine zipper-EF-hand containing transmembrane protein 1 (LETM1), nuclear gene encoding mitochondrial protein, mRNA [NM_012318]"	GO:0005739|GO:0005515|GO:0016020|GO:0005509|GO:0005743|GO:0016021|GO:0042407	NM_012318	Hs.120165	3954	465.003	316.529	464.094	538.199	392.715	286.656	304.506	358.425
A_23_P103905	NM_016406		UFC1	"Homo sapiens ubiquitin-fold modifier conjugating enzyme 1 (UFC1), mRNA [NM_016406]"	GO:0005515|GO:0019941	NM_016406	Hs.301412	51506	2185.64	1344.39	2121.44	2964.39	1471.1	1431.97	1321.85	1279.34
A_24_P497186	NM_182972	chr1:234740489-234740432	IRF2BP2	"Homo sapiens interferon regulatory factor 2 binding protein 2 (IRF2BP2), transcript variant 1, mRNA [NM_182972]"	GO:0005634|GO:0045449	NM_182972	Hs.350268	359948	969.604	552.906	1090.48	1326.76	491.574	602.624	553.107	502.987
A_33_P3326898		chr9:045352252-045352193							34.3157	35.0544	32.2407	46.3707	24.3356	38.5895	40.9197	25.6541
A_24_P28657	NM_015446	chr1:247003155-247003096	AHCTF1	"Homo sapiens AT hook containing transcription factor 1 (AHCTF1), mRNA [NM_015446]"	GO:0000910|GO:0005737|GO:0031080|GO:0000777|GO:0007275|GO:0005654|GO:0005634|GO:0051292|GO:0003677|GO:0000785|GO:0016363|GO:0006350	NM_015446	Hs.300887	25909	1244.36	833.733	1385.33	1600.08	747.659	869.612	823.871	807.716
A_33_P3344292	XR_040192	chr14:055033854-055033913	LOC644925	"PREDICTED: Homo sapiens hypothetical LOC644925 (LOC644925), miscRNA [XR_040192]"		XR_040192	Hs.680372	644925	31.5651	31.9911	26.5023	41.2313	26.9616	30.127	32.7549	33.0914
A_33_P3317618	NM_003178	chr3:012227160-012227219	SYN2	"Homo sapiens synapsin II (SYN2), transcript variant IIb, mRNA [NM_003178]"	GO:0030054|GO:0045202|GO:0007268|GO:0030672|GO:0003824|GO:0005524|GO:0007269	NM_003178	Hs.445503	6854	19.3084	13.2847	18.7796	27.3179	11.8278	14.9346	14.6873	10.2323
A_23_P2873	NM_182923		KLC1	"Homo sapiens kinesin light chain 1 (KLC1), transcript variant 2, mRNA [NM_182923]"	GO:0005515|GO:0005871|GO:0005874|GO:0003777|GO:0005829	NM_182923	Hs.20107	3831	1727.98	1140.69	1772.96	2331.56	1079.42	1216.37	1175.93	1029.77
A_23_P171095	NM_001145073	chrX:049645828-049645887	USP27X	"Homo sapiens ubiquitin specific peptidase 27, X-linked (USP27X), mRNA [NM_001145073]"	GO:0006511|GO:0008233|GO:0008234|GO:0004221	NM_001145073	Hs.143587	389856	64.9168	43.2322	65.1381	87.058	42.5542	44.1598	47.8416	37.6954
A_23_P256455	NM_002947	chr7:007676682-007676623	RPA3	"Homo sapiens replication protein A3, 14kDa (RPA3), mRNA [NM_002947]"	GO:0006260|GO:0005737|GO:0003697|GO:0006297|GO:0005654|GO:0005634|GO:0000718|GO:0005662	NM_002947	Hs.487540	6119	7667.24	4672.55	8380.99	9936.87	4683.87	5513.75	4700.09	3803.83
A_33_P3217009	XM_001721424	chr7:121946604-121946663	LOC154860	"PREDICTED: Homo sapiens hypothetical protein LOC154860 (LOC154860), mRNA [XM_001721424]"		XM_001721424	Hs.722224	154860	31.2421	28.8113	41.2489	32.3332	20.1442	35.2307	35.6494	15.554
A_23_P112846	NM_001144978	chr4:075168172-075168231	MTHFD2L	"Homo sapiens methylenetetrahydrofolate dehydrogenase (NADP+ dependent) 2-like (MTHFD2L), mRNA [NM_001144978]"	GO:0000287|GO:0008652|GO:0009086|GO:0004477|GO:0004487|GO:0016787|GO:0005488|GO:0016491|GO:0009396|GO:0006730|GO:0000105|GO:0006164|GO:0055114	NM_001144978	Hs.479954	441024	211.7	134.338	234.982	316.34	83.7798	154.946	155.717	92.3519
A_24_P99639	NM_178170	chr17:027068095-027068153	NEK8	"Homo sapiens NIMA (never in mitosis gene a)- related kinase 8 (NEK8), mRNA [NM_178170]"	GO:0005515|GO:0005737|GO:0000287|GO:0000166|GO:0004674|GO:0006468|GO:0005524|GO:0016740	NM_178170	Hs.448468	284086	31.401	30.2131	30.3377	40.7719	23.0934	32.0279	37.7808	20.8306
A_23_P105705	NM_020996	chr12:004543407-004543348	FGF6	"Homo sapiens fibroblast growth factor 6 (FGF6), mRNA [NM_020996]"	GO:0008283|GO:0007267|GO:0005576|GO:0007275|GO:0001525|GO:0005615|GO:0030154|GO:0042383|GO:0007165|GO:0001502|GO:0008543|GO:0051781|GO:0045445|GO:0008083	NM_020996	Hs.166015	2251	14.5839	17.4197	15.4601	17.887	10.4044	20.7752	18.0893	13.3945
A_33_P3346083	NM_181807	chr11:031312257-031312198	DCDC1	"Homo sapiens doublecortin domain containing 1 (DCDC1), mRNA [NM_181807]"	GO:0007242	NM_181807	Hs.592000	341019	16.0677	14.4493	21.3052	17.4941	9.40366	17.956	17.1492	8.24271
A_23_P110266	NM_024574	chr4:121957475-121957416	C4orf31	"Homo sapiens chromosome 4 open reading frame 31 (C4orf31), mRNA [NM_024574]"	GO:0031012|GO:0019800|GO:0030198|GO:0010811|GO:0005576|GO:0008201	NM_024574	Hs.709520	79625	136.437	86.6185	148.325	191.841	69.1458	95.4305	99.4959	64.9292
A_23_P112874	NM_004466	chr13:093519265-093519324	GPC5	"Homo sapiens glypican 5 (GPC5), mRNA [NM_004466]"	GO:0005886|GO:0005887|GO:0005578|GO:0043395|GO:0005576|GO:0031225|GO:0005615	NM_004466	Hs.655675	2262	8.98041	8.7142	9.9277	10.9487	6.06482	11.3809	9.58104	5.18064
A_33_P3403053		chr7:064600902-064600843							57.8235	44.4172	57.7382	78.741	36.9912	51.4966	37.0094	44.7457
A_23_P105138	NM_001752	chr11:034493034-034493093	CAT	"Homo sapiens catalase (CAT), mRNA [NM_001752]"	GO:0050661|GO:0009650|GO:0020027|GO:0005886|GO:0005783|GO:0004096|GO:0005764|GO:0042803|GO:0046872|GO:0005829|GO:0005739|GO:0009060|GO:0005758|GO:0051092|GO:0051781|GO:0004046|GO:0042744|GO:0005778|GO:0005777|GO:0008203|GO:0043066|GO:0051262|GO:0005794|GO:0014068|GO:0032088|GO:0006641|GO:0000302|GO:0055114|GO:0020037	NM_001752	Hs.502302	847	1830.73	1154.12	1906.21	2539.04	1046.95	1261.98	1132.53	1067.84
A_23_P144264	NM_014820	chr3:100083234-100083175	TOMM70A	"Homo sapiens translocase of outer mitochondrial membrane 70 homolog A (S. cerevisiae) (TOMM70A), nuclear gene encoding mitochondrial protein, mRNA [NM_014820]"	GO:0005739|GO:0005737|GO:0016020|GO:0006626|GO:0005742|GO:0016021|GO:0008320	NM_014820	Hs.227253	9868	372.342	217.379	358.079	557.704	201.244	220.177	199.747	232.213
A_23_P100344	NM_014321	chr16:046731519-046731578	ORC6L	"Homo sapiens origin recognition complex, subunit 6 like (yeast) (ORC6L), mRNA [NM_014321]"	GO:0006260|GO:0005515|GO:0005654|GO:0005634|GO:0005664|GO:0003677	NM_014321	Hs.49760	23594	994.446	663.129	1179.63	1314.01	489.695	678.574	656.625	654.188
A_33_P3350086	NM_001004695	chr1:248436213-248436154	OR2T33	"Homo sapiens olfactory receptor, family 2, subfamily T, member 33 (OR2T33), mRNA [NM_001004695]"	GO:0007608|GO:0007165|GO:0004984|GO:0007186|GO:0005886|GO:0004872|GO:0016021|GO:0050896	NM_001004695	Hs.553783	391195	12.6035	14.2409	13.8788	12.426	11.5057	13.6603	18.9177	10.1449
A_23_P1170	NM_174890	chr10:046112017-046111958	ANUBL1	"Homo sapiens AN1, ubiquitin-like, homolog (Xenopus laevis) (ANUBL1), transcript variant 1, mRNA [NM_174890]"	GO:0008270|GO:0046872	NM_174890	Hs.89029	93550	108.04	69.3345	107.955	152.125	64.0401	76.8769	67.3018	63.8248
A_23_P169017	NM_018661	chr8:007286539-007286480	DEFB103A	"Homo sapiens defensin, beta 103A (DEFB103A), mRNA [NM_018661]"		NM_018661	Hs.283082	55894	7.14834	6.91896	10.3379	5.79803	5.30906	7.22336	8.53353	5
A_33_P3785051	BC062748	chr7:105206847-105206788		EF-hand domain-containing protein LOC100130771 [Source:UniProtKB/Swiss-Prot;Acc:A6NFE3] [ENST00000486180]			Hs.719432		26.2217	26.4858	24.3038	28.2361	26.1251	34.0083	23.9032	21.5457
A_23_P102950	NM_080860	chr21:043892680-043892621	RSPH1	"Homo sapiens radial spoke head 1 homolog (Chlamydomonas) (RSPH1), mRNA [NM_080860]"	GO:0005737|GO:0007126|GO:0005634|GO:0005829	NM_080860	Hs.661069	89765	39.8688	30.9945	48.2915	52.6462	18.6686	37.8242	33.6638	21.4954
A_23_P102517	NM_002601	chr2:232597716-232597657	PDE6D	"Homo sapiens phosphodiesterase 6D, cGMP-specific, rod, delta (PDE6D), mRNA [NM_002601]"	GO:0005515|GO:0004114|GO:0007601|GO:0050896	NM_002601	Hs.516808	5147	990.454	578.777	1001.52	1441.53	528.307	662.292	610.76	463.278
A_24_P630490	NM_001042702		DFNB59	"Homo sapiens deafness, autosomal recessive 59 (DFNB59), mRNA [NM_001042702]"	GO:0007605|GO:0043025	NM_001042702	Hs.87734	494513	244.694	172.408	254.289	316.311	163.482	182.929	158.263	176.031
A_32_P196263	NM_182920	chr3:064501648-064501589	ADAMTS9	"Homo sapiens ADAM metallopeptidase with thrombospondin type 1 motif, 9 (ADAMTS9), mRNA [NM_182920]"	GO:0006508|GO:0005578|GO:0006516|GO:0008270|GO:0008233|GO:0007275|GO:0005576|GO:0004222|GO:0046872	NM_182920	Hs.656071	56999	600.533	369.311	565.971	864.84	370.787	385.413	384.447	338.074
A_33_P3240693	AY358143	chr15:71839754-71839813		Thrombospondin type-1 domain-containing protein 4 Precursor [Source:UniProtKB/Swiss-Prot;Acc:Q6ZMP0] [ENST00000345002]			Hs.387057		7.86165	6.89921	8.93573	8.97155	5.67768	10.2596	5.43802	5
A_23_P131089	NM_198471	chr19:008387752-008387693	KANK3	"Homo sapiens KN motif and ankyrin repeat domains 3 (KANK3), mRNA [NM_198471]"		NM_198471	Hs.322473	256949	73.8264	70.0718	65.6773	96.0257	59.7761	83.4665	73.8686	52.8804
A_23_P101521	NM_152358		C19orf41	"Homo sapiens chromosome 19 open reading frame 41 (C19orf41), mRNA [NM_152358]"	GO:0016020|GO:0016021	NM_152358	Hs.414175	126123	32.5521	32.5339	37.9762	47.2614	12.4186	43.5609	42.2497	11.791
A_33_P3695548	NM_006231	chr12:133202291-133202232	POLE	"Homo sapiens polymerase (DNA directed), epsilon (POLE), mRNA [NM_006231]"	GO:0005515|GO:0003887|GO:0016779|GO:0005634|GO:0003677|GO:0046872|GO:0006974|GO:0000082|GO:0006139|GO:0000166|GO:0003682|GO:0000731|GO:0005654|GO:0006297|GO:0008270|GO:0016740	NM_006231	Hs.524871	5426	36.7819	37.8509	30.6384	44.1135	35.5939	44.0329	41.785	27.7348
A_33_P3338788		chr14:105878291-105878232							8.74602	10.4799	8.60787	11.0657	6.56449	13.2683	9.69701	8.47446
A_23_P120557	NM_017714	chr20:013370757-013370698	TASP1	"Homo sapiens taspase, threonine aspartase, 1 (TASP1), mRNA [NM_017714]"	GO:0008233|GO:0004298	NM_017714	Hs.348297	55617	279.61	181.939	296.649	393.852	148.328	201	180.04	164.778
A_24_P413669	NM_001018053	chr1:207253693-207253752	PFKFB2	"Homo sapiens 6-phosphofructo-2-kinase/fructose-2,6-biphosphatase 2 (PFKFB2), transcript variant 2, mRNA [NM_001018053]"	GO:0006089|GO:0033133|GO:0005524|GO:0005829|GO:0009749|GO:0005737|GO:0016787|GO:0000166|GO:0004331|GO:0006090|GO:0016301|GO:0008152|GO:0006007|GO:0032024|GO:0019900|GO:0006003|GO:0016740|GO:0003873	NM_001018053	Hs.282702	5208	154.17	112.405	156.626	214.349	91.5343	123.328	122.208	91.6779
A_33_P3367615	NM_001160124	chr10:003827429-003827370	KLF6	"Homo sapiens Kruppel-like factor 6 (KLF6), transcript variant B, mRNA [NM_001160124]"	GO:0006355|GO:0003700|GO:0016563|GO:0019221|GO:0005634|GO:0046872|GO:0005622|GO:0005737|GO:0003690|GO:0045944|GO:0030183|GO:0042060|GO:0008270	NM_001160124	Hs.4055	1316	10.7072	9.73608	8.17694	15.6907	8.25395	8.93837	10.916	9.35387
A_32_P69802	NM_134431	chr12:021418501-021418442	SLCO1A2	"Homo sapiens solute carrier organic anion transporter family, member 1A2 (SLCO1A2), transcript variant 1, mRNA [NM_134431]"	GO:0005215|GO:0005886|GO:0015711|GO:0008514|GO:0016021|GO:0015125|GO:0006811	NM_134431	Hs.46440	6579	15.2883	12.0381	13.1736	25.5033	7.18791	16.4532	12.6196	7.04161
A_24_P915007	NM_052876	chr19:013251892-013251951	NACC1	"Homo sapiens nucleus accumbens associated 1, BEN and BTB (POZ) domain containing (NACC1), mRNA [NM_052876]"	GO:0005515|GO:0016604|GO:0016566|GO:0008284|GO:0005737|GO:0005730|GO:0016481|GO:0051260|GO:0005634|GO:0006917	NM_052876	Hs.531614	112939	6471.37	4348.83	7608.86	8292.85	3512.39	5379.54	5012.41	2654.55
A_23_P53057	NM_013250	chr11:006978926-006978985	ZNF215	"Homo sapiens zinc finger protein 215 (ZNF215), mRNA [NM_013250]"	GO:0005622|GO:0006355|GO:0003700|GO:0008270|GO:0005634|GO:0046872	NM_013250	Hs.523457	7762	181.888	110.839	214.042	239.599	92.0228	121.676	109.585	101.255
A_23_P11262	NM_012151	chrX:154686691-154686632	F8A1	"Homo sapiens coagulation factor VIII-associated (intronic transcript) 1 (F8A1), mRNA [NM_012151]"		NM_012151	Hs.533543	8263	3788.86	2473.29	3896.64	4606.24	2863.68	2574.4	2421.63	2423.85
A_24_P89080	NM_000788	chr4:071895933-071895992	DCK	"Homo sapiens deoxycytidine kinase (DCK), mRNA [NM_000788]"	GO:0000287|GO:0017144|GO:0046092|GO:0032548|GO:0005634|GO:0006220|GO:0019206|GO:0005524|GO:0005829|GO:0006139|GO:0000166|GO:0016301|GO:0008144|GO:0016773|GO:0004137|GO:0016740	NM_000788	Hs.709	1633	1048.75	634.583	1225.9	1500.72	419.624	729.401	797.889	376.458
A_23_P145777	NM_002489	chr7:010973244-010973185	NDUFA4	"Homo sapiens NADH dehydrogenase (ubiquinone) 1 alpha subcomplex, 4, 9kDa (NDUFA4), nuclear gene encoding mitochondrial protein, mRNA [NM_002489]"	GO:0005739|GO:0005747|GO:0016020|GO:0070469|GO:0006810|GO:0006120|GO:0005743|GO:0022900|GO:0008137	NM_002489	Hs.50098	4697	46609.5	34854.3	49273	58811.3	31744.2	39933.7	38100.9	26528.2
A_23_P107693	NM_017652	chr19:058291275-058291334	ZNF586	"Homo sapiens zinc finger protein 586 (ZNF586), mRNA [NM_017652]"	GO:0005622|GO:0006355|GO:0008270|GO:0005634|GO:0003677|GO:0046872	NM_017652	Hs.705652	54807	56.4432	47.6367	51.3499	77.1548	40.8251	53.2279	50.0138	39.6684
A_33_P3585328	AK055831	chr3:72223424-72223483	LOC201617	"Homo sapiens cDNA FLJ31269 fis, clone KIDNE2006092 [AK055831]"			Hs.382623	201617	12.1393	12.6722	12.3852	17.3975	6.63525	17.3503	13.8023	6.8639
A_23_P120237	NM_020151	chr2:096851060-096851001	STARD7	"Homo sapiens StAR-related lipid transfer (START) domain containing 7 (STARD7), mRNA [NM_020151]"	GO:0005739	NM_020151	Hs.469331	56910	3939.36	2422.91	4109.38	5005.1	2703.59	2504.98	2384.77	2379
A_23_P99360	NM_213590	chr13:050592487-050592546	TRIM13	"Homo sapiens tripartite motif-containing 13 (TRIM13), transcript variant 3, mRNA [NM_213590]"	GO:0005622|GO:0005515|GO:0005737|GO:0008270|GO:0004871|GO:0043123|GO:0009653|GO:0046872	NM_213590	Hs.436922	10206	10.8098	9.74857	14.0419	13.3876	5	14.6231	6.50198	8.1206
A_33_P3329339	XR_040213	chr3:024541439-024541498	LOC644990	"PREDICTED: Homo sapiens hypothetical LOC644990 (LOC644990), miscRNA [XR_040213]"		XR_040213	Hs.631912	644990	54.5876	41.9181	65.6985	68.2751	29.789	53.7185	46.1256	25.9102
A_32_P50123	NM_001042758		SRGAP2	"Homo sapiens SLIT-ROBO Rho GTPase activating protein 2 (SRGAP2), transcript variant 2, mRNA [NM_001042758]"	GO:0005622|GO:0005515|GO:0007165|GO:0005743|GO:0005096	NM_001042758	Hs.497575	23380	86.9877	65.8863	95.8747	109.498	55.59	73.498	77.0857	47.0752
A_23_P120414	NM_003404	chr20:043536954-043537013	YWHAB	"Homo sapiens tyrosine 3-monooxygenase/tryptophan 5-monooxygenase activation protein, beta polypeptide (YWHAB), transcript variant 1, mRNA [NM_003404]"	GO:0051219|GO:0042470|GO:0008633|GO:0048471|GO:0042826|GO:0003714|GO:0019904|GO:0035308|GO:0051220|GO:0005634|GO:0007265|GO:0006605|GO:0043085|GO:0008022|GO:0051291|GO:0032403|GO:0050815|GO:0005829|GO:0005737|GO:0017053|GO:0016481	NM_003404	Hs.643544	7529	2936.83	1791.77	3220.33	3799.1	1791.05	1990.14	1757.28	1627.9
A_23_P9280	NR_029410	chr9:086504177-086504118	LOC389765	"Homo sapiens kinesin family member 27 pseudogene (LOC389765), non-coding RNA [NR_029410]"		NR_029410	Hs.601256	389765	403.041	291.653	400.214	545.597	263.311	316.197	263.265	295.496
A_32_P223210	NM_145268	chr7:129856213-129856272	C7orf45	"Homo sapiens chromosome 7 open reading frame 45 (C7orf45), mRNA [NM_145268]"	GO:0016020|GO:0016021	NM_145268	Hs.351816	136263	12.5012	9.24149	14.5089	16.7668	6.22802	12.3071	10.4174	5
A_33_P3245937	AK124574	chr12:8490224-8490283	LOC100128402	"Homo sapiens cDNA FLJ42583 fis, clone BRACE3009090. [AK124574]"			Hs.689574	100128402	45.5081	37.6802	51.3439	64.1278	21.0528	48.1438	43.0053	21.8914
A_23_P122228	NM_004553		NDUFS6	"Homo sapiens NADH dehydrogenase (ubiquinone) Fe-S protein 6, 13kDa (NADH-coenzyme Q reductase) (NDUFS6), nuclear gene encoding mitochondrial protein, mRNA [NM_004553]"	GO:0005739|GO:0005747|GO:0016020|GO:0070469|GO:0006810|GO:0006120|GO:0005743|GO:0009055|GO:0022900|GO:0008137	NM_004553	Hs.408257	4726	5795.15	3519.45	6534.84	8080.17	2770.44	4402.19	3934.47	2221.69
A_33_P3406939	NM_194313	chr9:034252568-034252509	KIF24	"Homo sapiens kinesin family member 24 (KIF24), mRNA [NM_194313]"	GO:0000166|GO:0005874|GO:0003777|GO:0005524|GO:0007018	NM_194313	Hs.710246	347240	310.017	203.041	368.95	411.427	149.675	265.778	211.363	131.982
A_23_P117095	NM_020638	chr12:004477889-004477830	FGF23	"Homo sapiens fibroblast growth factor 23 (FGF23), mRNA [NM_020638]"	GO:0046888|GO:0010980|GO:0045668|GO:0030643|GO:0008543|GO:0042369|GO:0006796|GO:0030502|GO:0008083|GO:0005615|GO:0030154|GO:0010966	NM_020638	Hs.287370	8074	9.84324	8.29046	9.45605	10.5043	9.56935	9.23656	10.3419	5.29294
A_23_P77160	NM_017610	chr15:059388241-059388300	RNF111	"Homo sapiens ring finger protein 111 (RNF111), mRNA [NM_017610]"	GO:0005515|GO:0005737|GO:0019941|GO:0016874|GO:0008270|GO:0007275|GO:0005634|GO:0046872	NM_017610	Hs.404423	54778	735.342	498.911	763.566	1023.55	418.914	556.442	552.657	387.634
A_33_P3388745	AK123339	chr3:129327672-129327731	LOC100132207	"Homo sapiens cDNA FLJ41345 fis, clone BRAWH2002761. [AK123339]"			Hs.633570	100132207	3709.4	2109.81	4549.04	5159.23	1419.93	2393.4	2876.3	1059.74
A_33_P3284586	NM_018378	chr16:067197815-067197874	FBXL8	"Homo sapiens F-box and leucine-rich repeat protein 8 (FBXL8), mRNA [NM_018378]"	GO:0019941	NM_018378	Hs.710714	55336	26.6255	23.0202	24.6013	32.5491	22.7262	26.5149	23.9538	18.5917
A_23_P118493	NM_005486	chr17:053038843-053038902	TOM1L1	"Homo sapiens target of myb1 (chicken)-like 1 (TOM1L1), mRNA [NM_005486]"	GO:0005515|GO:0043130|GO:0017124|GO:0005794|GO:0005795|GO:0030295|GO:0005764|GO:0006886|GO:0005829|GO:0005622|GO:0016020|GO:0043162|GO:0010008|GO:0005768	NM_005486	Hs.153504	10040	2635.31	1738.71	2741.54	3592.42	1571.97	1814.02	1760.46	1641.64
A_23_P100203	NM_001537	chr16:083846244-083846303	HSBP1	"Homo sapiens heat shock factor binding protein 1 (HSBP1), mRNA [NM_001537]"	GO:0003714|GO:0005634|GO:0000122	NM_001537	Hs.250899	3281	1160.35	686.829	1227.25	1668.05	585.748	772.77	723.886	563.831
A_33_P3343106	NM_014209	chr19:036135710-036135769	ETV2	"Homo sapiens ets variant 2 (ETV2), mRNA [NM_014209]"	GO:0043565|GO:0006355|GO:0003700|GO:0005634	NM_014209	Hs.194061	2116	521.823	346.965	645.171	609.236	311.062	410.216	393.868	236.812
A_23_P355455	NM_014744	chr3:017200038-017199979	TBC1D5	"Homo sapiens TBC1 domain family, member 5 (TBC1D5), transcript variant 2, mRNA [NM_014744]"	GO:0005622|GO:0005515|GO:0032313|GO:0005097|GO:0005096	NM_014744	Hs.475629	9779	500.036	334.859	511.922	650.607	337.58	372.038	357.379	275.158
A_24_P381136	NM_016223		PACSIN3	"Homo sapiens protein kinase C and casein kinase substrate in neurons 3 (PACSIN3), mRNA [NM_016223]"	GO:0008092|GO:0051044|GO:0005737|GO:0005886|GO:0045806	NM_016223	Hs.334639	29763	86.31	73.1721	72.4379	97.3199	89.1721	81.2818	69.0709	69.1635
A_23_P106405	NM_002487	chr15:023931114-023931055	NDN	"Homo sapiens necdin homolog (mouse) (NDN), mRNA [NM_002487]"	GO:0048011|GO:0005813|GO:0006355|GO:0008285|GO:0043015|GO:0007585|GO:0008347|GO:0005102|GO:0005634|GO:0048676|GO:0007417|GO:0008022|GO:0003677|GO:0042803|GO:0019233|GO:0005737|GO:0007413|GO:0048666|GO:0043204|GO:0001764|GO:0040008	NM_002487	Hs.50130	4692	49.0906	36.4058	53.1162	66.7934	27.3624	42.4356	41.6169	25.1648
A_23_P118254	NM_001451	chr16:086547686-086547745	FOXF1	"Homo sapiens forkhead box F1 (FOXF1), mRNA [NM_001451]"	GO:0005515|GO:0005667|GO:0007368|GO:0003700|GO:0048286|GO:0016563|GO:0005634|GO:0048566|GO:0001701|GO:0045198|GO:0007224|GO:0043565|GO:0060461|GO:0060441|GO:0030198|GO:0060463|GO:0048617|GO:0060438|GO:0007498|GO:0045893|GO:0001570|GO:0051145	NM_001451	Hs.155591	2294	818.018	545.609	888.839	1117.27	447.941	585.432	686.166	365.229
A_23_P109055	NM_033550	chr20:045314596-045314537	TP53RK	"Homo sapiens TP53 regulating kinase (TP53RK), mRNA [NM_033550]"	GO:0002039|GO:0000166|GO:0004674|GO:0006468|GO:0005634|GO:0004713|GO:0005524|GO:0016740	NM_033550	Hs.440263	112858	50.3897	32.5326	53.9973	67.0058	30.1662	34.8364	35.2375	27.5239
A_23_P214211	NM_020320	chr6:088224218-088224159	RARS2	"Homo sapiens arginyl-tRNA synthetase 2, mitochondrial (RARS2), nuclear gene encoding mitochondrial protein, mRNA [NM_020320]"	GO:0005739|GO:0005515|GO:0005737|GO:0000166|GO:0016874|GO:0005759|GO:0006420|GO:0004814|GO:0005524	NM_020320	Hs.485910	57038	2756.61	1682.39	2768.84	3757.95	1743.04	1752.47	1651.97	1642.74
A_23_P106505	NM_014793	chr15:043620314-043620255	LCMT2	"Homo sapiens leucine carboxyl methyltransferase 2 (LCMT2), mRNA [NM_014793]"	GO:0005515|GO:0008168|GO:0016740|GO:0008033	NM_014793	Hs.720397	9836	786.528	430.541	821.153	1093.76	444.673	485.05	433.604	372.97
A_23_P120048	NM_013450	chr2:160175985-160175926	BAZ2B	"Homo sapiens bromodomain adjacent to zinc finger domain, 2B (BAZ2B), mRNA [NM_013450]"	GO:0005515|GO:0008270|GO:0005634|GO:0003677|GO:0046872|GO:0045449	NM_013450	Hs.470369	29994	420.594	267.463	447.273	598.861	215.646	296.089	277.882	228.417
A_23_P215214	NM_022458	chr7:156473705-156473646	LMBR1	"Homo sapiens limb region 1 homolog (mouse) (LMBR1), mRNA [NM_022458]"	GO:0016020|GO:0004872|GO:0016021	NM_022458	Hs.209989	64327	483.961	294.305	535.626	676.861	239.396	317.832	315.719	249.364
A_23_P250800	NM_006100	chr3:098510738-098510797	ST3GAL6	"Homo sapiens ST3 beta-galactoside alpha-2,3-sialyltransferase 6 (ST3GAL6), mRNA [NM_006100]"	GO:0006664|GO:0030173|GO:0008373|GO:0005794|GO:0016020|GO:0009249|GO:0006040|GO:0006486|GO:0016021	NM_006100	Hs.148716	10402	49.5579	35.3912	49.7526	67.3564	31.5646	39.4849	37.7813	28.9074
A_23_P321160	NM_032530	chr17:005082968-005082909	ZNF594	"Homo sapiens zinc finger protein 594 (ZNF594), mRNA [NM_032530]"	GO:0005622|GO:0008270|GO:0005634|GO:0003677|GO:0046872|GO:0045449	NM_032530	Hs.658402	84622	183.34	119.776	219.868	244.363	85.7895	143.199	118.063	98.0677
A_23_P134454	NM_001753	chr7:116200742-116200801	CAV1	"Homo sapiens caveolin 1, caveolae protein, 22kDa (CAV1), mRNA [NM_001753]"	GO:0043627|GO:0019915|GO:0010524|GO:0006940|GO:0052547|GO:0070836|GO:0042802|GO:0005622|GO:0016050|GO:0009925|GO:0044419|GO:0051260|GO:0032507|GO:0005938|GO:0010332|GO:0042632|GO:0005811|GO:0019905|GO:0033344|GO:0005794|GO:0009986|GO:0051384|GO:0019217|GO:0016504|GO:0051592|GO:0043234|GO:0048554|GO:0007519|GO:0005887|GO:0032570|GO:0006641|GO:0005925|GO:0050998|GO:0048471|GO:0051899|GO:0005886|GO:…	NM_001753	Hs.74034	857	153.028	119.229	152.477	207.621	98.986	130.885	135.179	91.6223
A_23_P217475	NM_006123	chrX:148568759-148568700	IDS	"Homo sapiens iduronate 2-sulfatase (IDS), transcript variant 2, mRNA [NM_006123]"	GO:0005515|GO:0016787|GO:0004423|GO:0008152|GO:0005509|GO:0005764	NM_006123	Hs.460960	3423	500.57	301.661	548.142	684.015	269.554	355.51	301.65	247.825
A_23_P89509	NM_006461	chr17:026905097-026905038	SPAG5	"Homo sapiens sperm associated antigen 5 (SPAG5), mRNA [NM_006461]"	GO:0007067|GO:0007049|GO:0005737|GO:0048015|GO:0000777|GO:0005876|GO:0007051|GO:0051301	NM_006461	Hs.514033	10615	5273.9	3358.62	5764.52	7336.48	2720.7	3879.46	3633.53	2562.88
A_23_P114405	NM_012286	chrX:102930926-102930867	MORF4L2	"Homo sapiens mortality factor 4 like 2 (MORF4L2), transcript variant 2, mRNA [NM_012286]"	GO:0005515|GO:0003674|GO:0006281|GO:0045944|GO:0005730|GO:0051155|GO:0005634|GO:0001558|GO:0045449|GO:0006974|GO:0016568	NM_012286	Hs.326387	9643	17928.5	12493.2	20236.8	24435.2	9113.66	13957.4	14112.1	9410.18
A_33_P3409508	NM_002751	chr22:050703284-050703225	MAPK11	"Homo sapiens mitogen-activated protein kinase 11 (MAPK11), mRNA [NM_002751]"	GO:0005515|GO:0008339|GO:0006950|GO:0007265|GO:0005575|GO:0005524|GO:0007243|GO:0005829|GO:0000166|GO:0004674|GO:0005654|GO:0006468|GO:0016740|GO:0004707	NM_002751	Hs.57732	5600	51.2175	50.4803	40.803	65.7005	47.1491	53.1439	63.7822	34.5149
A_23_P102391	NM_014585	chr2:190425809-190425750	SLC40A1	"Homo sapiens solute carrier family 40 (iron-regulated transporter), member 1 (SLC40A1), mRNA [NM_014585]"	GO:0006879|GO:0005737|GO:0005886|GO:0005506|GO:0005887|GO:0005381|GO:0006826|GO:0009653|GO:0008021|GO:0006811	NM_014585	Hs.643005	30061	146.179	88.8838	157.847	203.264	77.4271	95.7018	99.7386	71.2109
A_23_P124164	NM_020701	chr3:128853750-128853691	ISY1	"Homo sapiens ISY1 splicing factor homolog (S. cerevisiae) (ISY1), mRNA [NM_020701]"	GO:0008380|GO:0006397|GO:0005737|GO:0005730|GO:0005681|GO:0005634	NM_020701	Hs.512661	57461	612.302	402.132	669.552	804.611	362.745	452.652	380.646	373.097
A_33_P3225552		chr4:76877229-76877288		PRO1405 [Source:UniProtKB/TrEMBL;Acc:Q9H359] [ENST00000436184]					110.799	95.8271	107.883	145.905	78.6074	104.636	105.213	77.6331
A_24_P276463	NR_027402	chrX:153861287-153861228	NCRNA00204B	"Homo sapiens non-protein coding RNA 204B (NCRNA00204B), non-coding RNA [NR_027402]"		NR_027402	Hs.391764	286967	21.1844	19.6335	21.5091	31.7525	10.2915	23.4753	24.3887	11.0364
A_33_P3387991	NM_001805	chr14:023586606-023586547	CEBPE	"Homo sapiens CCAAT/enhancer binding protein (C/EBP), epsilon (CEBPE), mRNA [NM_001805]"	GO:0006909|GO:0006355|GO:0003700|GO:0046982|GO:0016563|GO:0005730|GO:0005634|GO:0042089|GO:0042803|GO:0043565|GO:0030099|GO:0030225|GO:0042742	NM_001805	Hs.558308	1053	14.7797	14.109	13.9569	15.7859	14.5963	17.3885	15.4459	9.4926
A_23_P206359	NM_004360	chr16:068869214-068869273	CDH1	"Homo sapiens cadherin 1, type 1, E-cadherin (epithelial) (CDH1), mRNA [NM_004360]"	GO:0048471|GO:0042153|GO:0008013|GO:0005886|GO:0016563|GO:0021983|GO:0016342|GO:0015629|GO:0042993|GO:0031175|GO:0016323|GO:0005737|GO:0005913|GO:0051260|GO:0050839|GO:0007156|GO:0010033|GO:0005794|GO:0019903|GO:0042493|GO:0005509|GO:0045177|GO:0009636|GO:0001829|GO:0007416|GO:0016328|GO:0043281|GO:0016021|GO:0005925|GO:0019538	NM_004360	Hs.461086	999	17.3975	13.7464	17.5751	24.4703	10.147	15.3143	15.5259	10.3991
A_23_P108554	NM_004939	chr2:015770975-015771034	DDX1	"Homo sapiens DEAD (Asp-Glu-Ala-Asp) box polypeptide 1 (DDX1), mRNA [NM_004939]"	GO:0008026|GO:0005515|GO:0003724|GO:0000245|GO:0016787|GO:0000166|GO:0030529|GO:0003723|GO:0006446|GO:0007275|GO:0005575|GO:0005524	NM_004939	Hs.440599	1653	6535.76	4163.54	6795.94	8619.1	4192.24	4330.99	3828.42	4331.23
A_24_P122732	NM_173854	chr1:205758434-205758375	SLC41A1	"Homo sapiens solute carrier family 41, member 1 (SLC41A1), mRNA [NM_173854]"	GO:0000287|GO:0005886|GO:0008324|GO:0016021|GO:0006812	NM_173854	Hs.20274	254428	2145.48	1417.96	2281.22	2730.67	1424.54	1544.57	1345.51	1363.79
A_23_P114095	NM_015884	chrX:021900749-021900808	MBTPS2	"Homo sapiens membrane-bound transcription factor peptidase, site 2 (MBTPS2), mRNA [NM_015884]"	GO:0006629|GO:0016020|GO:0006508|GO:0008270|GO:0008233|GO:0016021|GO:0004222|GO:0046872|GO:0008202|GO:0008203	NM_015884	Hs.443490	51360	56.8106	44.4463	56.3989	79.3804	34.6525	49.2046	46.0126	38.1217
A_33_P3362567		chr2:203065870-203065811							373.695	247.186	396.519	530.045	194.52	265.355	298.656	177.546
A_23_P374902	NM_152353	chr19:051870797-051870738	CLDND2	"Homo sapiens claudin domain containing 2 (CLDND2), mRNA [NM_152353]"	GO:0016020|GO:0016021	NM_152353	Hs.720536	125875	43.9078	46.7658	35.8286	45.9645	49.9303	41.0271	44.065	55.2052
A_23_P103149	NM_001098	chr22:041924818-041924877	ACO2	"Homo sapiens aconitase 2, mitochondrial (ACO2), nuclear gene encoding mitochondrial protein, mRNA [NM_001098]"	GO:0005739|GO:0006101|GO:0051539|GO:0006099|GO:0005506|GO:0005759|GO:0003994|GO:0008152|GO:0005634|GO:0006091|GO:0046872|GO:0016829	NM_001098	Hs.643610	50	12439.6	8625.86	13298.3	15599.5	8421.05	9635.02	8867.44	7375.11
A_23_P94879	NM_000506	chr11:046760913-046760973	F2	"Homo sapiens coagulation factor II (thrombin) (F2), mRNA [NM_000506]"	GO:0007260|GO:0004252|GO:0005886|GO:0006919|GO:0051480|GO:0007262|GO:0005509|GO:0009611|GO:0005102|GO:0030168|GO:0007275|GO:0005576|GO:0005625|GO:0006953|GO:0005615|GO:0032967|GO:0030194|GO:0001934|GO:0006508|GO:0008233|GO:0051281|GO:0042730|GO:0007166|GO:0070053	NM_000506	Hs.655207	2147	7.30853	7.2731	5.75362	8.17136	8.00059	8.25127	8.13532	5.43271
A_33_P3248629	BC115004	chr7:140244416-140244357		DENN domain-containing protein 2A [Source:UniProtKB/Swiss-Prot;Acc:Q9ULE3] [ENST00000492720]			Hs.6385		20.9904	23.7964	19.1455	22.6097	21.216	27.7625	28.331	15.2958
A_24_P281988	NM_015184	chr3:017109488-017109547	PLCL2	"Homo sapiens phospholipase C-like 2 (PLCL2), transcript variant 2, mRNA [NM_015184]"	GO:0006629|GO:0007242|GO:0005737|GO:0004435|GO:0005509|GO:0004871	NM_015184	Hs.202010	23228	360.701	251.505	352.006	534.62	195.477	277.068	255.008	222.438
A_33_P3409513	NM_002751	chr22:050702337-050702278	MAPK11	"Homo sapiens mitogen-activated protein kinase 11 (MAPK11), mRNA [NM_002751]"	GO:0005515|GO:0008339|GO:0006950|GO:0007265|GO:0005575|GO:0005524|GO:0007243|GO:0005829|GO:0000166|GO:0004674|GO:0005654|GO:0006468|GO:0016740|GO:0004707	NM_002751	Hs.57732	5600	96.8226	85.8794	79.6053	116.676	94.1867	99.348	85.8852	72.4051
A_24_P200162	NM_014056	chr3:042826804-042826745	HIGD1A	"Homo sapiens HIG1 hypoxia inducible domain family, member 1A (HIGD1A), transcript variant 3, mRNA [NM_014056]"	GO:0005515|GO:0043234|GO:0016020|GO:0006950|GO:0016021	NM_014056	Hs.719119	25994	2577.7	1526.93	2695.82	3689.49	1347.78	1627.7	1667.99	1285.1
A_33_P3270404	NM_001077198	chr2:220084835-220084776	ATG9A	"Homo sapiens ATG9 autophagy related 9 homolog A (S. cerevisiae) (ATG9A), transcript variant 1, mRNA [NM_001077198]"	GO:0005737|GO:0005776|GO:0016020|GO:0006914|GO:0031410|GO:0016021|GO:0015031|GO:0000045	NM_001077198	Hs.323363	79065	115.068	99.6728	108.266	150.092	86.8442	108.919	126.842	63.2572
A_23_P128613	NM_024089	chr13:103436747-103436688	KDELC1	"Homo sapiens KDEL (Lys-Asp-Glu-Leu) containing 1 (KDELC1), mRNA [NM_024089]"	GO:0005783|GO:0005788	NM_024089	Hs.408629	79070	3337.57	2029.9	3813.57	4338.31	1860.84	2286.25	1994.92	1808.53
A_23_P114656	NM_004964	chr1:032799037-032799096	HDAC1	"Homo sapiens histone deacetylase 1 (HDAC1), mRNA [NM_004964]"	GO:0016575|GO:0008284|GO:0003700|GO:0042826|GO:0016563|GO:0010553|GO:0005634|GO:0006916|GO:0010552|GO:0010832|GO:0010870|GO:0045786|GO:0042802|GO:0005829|GO:0005737|GO:0016787|GO:0016581|GO:0016580|GO:0044419|GO:0006338|GO:0004407|GO:0045449|GO:0008134	NM_004964	Hs.88556	3065	5045.71	3309.98	5255.14	6625.44	3256.56	3749.36	3435.01	2745.57
A_23_P102202	NM_000179	chr2:048033919-048033978	MSH6	"Homo sapiens mutS homolog 6 (E. coli) (MSH6), mRNA [NM_000179]"	GO:0005515|GO:0000790|GO:0032405|GO:0005634|GO:0016446|GO:0008340|GO:0042803|GO:0000166|GO:0051096|GO:0032357|GO:0009411|GO:0016887|GO:0000400|GO:0000287|GO:0008630|GO:0045190|GO:0005524|GO:0006974|GO:0032142|GO:0043570|GO:0032143|GO:0003684|GO:0032301|GO:0000710|GO:0043531|GO:0032137|GO:0003682|GO:0016447|GO:0045910	NM_000179	Hs.445052	2956	7496.3	4808.98	8220.97	9874.76	4393.17	5247.73	4418.5	4760.7
A_33_P3215768	NM_007210	chr12:051745941-051745882	GALNT6	"Homo sapiens UDP-N-acetyl-alpha-D-galactosamine:polypeptide N-acetylgalactosaminyltransferase 6 (GalNAc-T6) (GALNT6), mRNA [NM_007210]"	GO:0048471|GO:0004653|GO:0030145|GO:0005794|GO:0016020|GO:0006493|GO:0016757|GO:0005509|GO:0005529|GO:0016021	NM_007210	Hs.505575	11226	13.9194	14.7555	12.8776	21.3751	7.50529	17.4124	17.7476	9.10659
A_23_P206441	NM_000135	chr16:089804072-089804013	FANCA	"Homo sapiens Fanconi anemia, complementation group A (FANCA), transcript variant 1, mRNA [NM_000135]"	GO:0005515|GO:0008585|GO:0005737|GO:0006461|GO:0006281|GO:0042127|GO:0005634|GO:0008584|GO:0006974|GO:0007140	NM_000135	Hs.719210	2175	148.297	99.5224	165.623	178.189	101.078	110.503	101.153	86.911
A_23_P153037	NM_020787	chr17:016524397-016524338	ZNF624	"Homo sapiens zinc finger protein 624 (ZNF624), mRNA [NM_020787]"	GO:0005622|GO:0006355|GO:0008270|GO:0005634|GO:0003677|GO:0046872	NM_020787	Hs.128078	57547	62.9126	43.98	70.1776	86.637	31.9231	49.4723	47.226	35.2418
A_33_P3310552	AK131316	chr2:153501972-153502031		Formin-like protein 2 (Formin homology 2 domain-containing protein 2) [Source:UniProtKB/Swiss-Prot;Acc:Q96PY5] [ENST00000421344]			Hs.654630		178.54	140.616	190.786	246.849	97.9832	147.962	150.357	123.529
A_24_P151498	NM_206962		PRMT2	"Homo sapiens protein arginine methyltransferase 2 (PRMT2), transcript variant 1, mRNA [NM_206962]"	GO:0007165|GO:0008168|GO:0006479|GO:0005634|GO:0004871|GO:0016740|GO:0042802	NM_206962	Hs.154163	3275	838.543	520.133	827.866	1166.12	521.641	565.587	515.457	479.356
A_33_P3237977	NM_197958	chr15:071143871-071143812	LARP6	"Homo sapiens La ribonucleoprotein domain family, member 6 (LARP6), transcript variant 2, mRNA [NM_197958]"	GO:0006396|GO:0005737|GO:0030529|GO:0003723|GO:0005634	NM_197958	Hs.416755	55323	1649.76	984.724	1937.46	2140.45	871.366	1155.46	983.042	815.672
A_23_P1102	NM_001100	chr1:229567168-229567109	ACTA1	"Homo sapiens actin, alpha 1, skeletal muscle (ACTA1), mRNA [NM_001100]"	GO:0030240|GO:0005515|GO:0001725|GO:0005884|GO:0009991|GO:0048741|GO:0048545|GO:0005524|GO:0009612|GO:0005737|GO:0006936|GO:0043531|GO:0000166|GO:0043460|GO:0043503|GO:0005200|GO:0005865|GO:0016049|GO:0017022|GO:0005856	NM_001100	Hs.1288	58	19.0349	19.0952	18.0902	24.0678	14.9467	22.7202	20.4812	14.0841
A_24_P381975	NM_001077419	chr16:075533812-075533753	TMEM231	"Homo sapiens transmembrane protein 231 (TMEM231), transcript variant 3, mRNA [NM_001077419]"	GO:0016020|GO:0016021	NM_001077419	Hs.156784	79583	43.3035	41.7361	37.4419	59.642	32.8267	50.4015	41.8567	32.95
A_23_P102412	NM_019091	chr2:179369325-179369384	PLEKHA3	"Homo sapiens pleckstrin homology domain containing, family A (phosphoinositide binding specific) member 3 (PLEKHA3), mRNA [NM_019091]"	GO:0008150|GO:0005737|GO:0005543|GO:0016020|GO:0005575|GO:0019898	NM_019091	Hs.41086	65977	1260.71	742.479	1461.46	1706.61	614.07	830.599	734.399	662.438
A_23_P134109	NM_001431	chr6:131161674-131161615	EPB41L2	"Homo sapiens erythrocyte membrane protein band 4.1-like 2 (EPB41L2), transcript variant 1, mRNA [NM_001431]"	GO:0008091|GO:0005737|GO:0005886|GO:0030866|GO:0005198|GO:0003779|GO:0005856|GO:0019898	NM_001431	Hs.486470	2037	502.747	338.45	528.329	732.053	247.858	377.361	402.775	235.214
A_33_P3392580	NM_013411	chr1:033473692-033473633	AK2	"Homo sapiens adenylate kinase 2 (AK2), transcript variant AK2B, mRNA [NM_013411]"	GO:0005739|GO:0005758|GO:0006139|GO:0000166|GO:0005743|GO:0004017|GO:0019206|GO:0005524|GO:0016740	NM_013411	Hs.470907	204	149.303	91.2541	168.757	198.865	80.2867	104.458	84.802	84.5021
A_23_P145761	NM_005738	chr7:012728281-012728340	ARL4A	"Homo sapiens ADP-ribosylation factor-like 4A (ARL4A), transcript variant 1, mRNA [NM_005738]"	GO:0005622|GO:0005515|GO:0000166|GO:0007264|GO:0005730|GO:0005634|GO:0005525	NM_005738	Hs.245540	10124	880.744	516.723	942.473	1318.5	381.261	613.529	537.509	399.132
A_23_P104372	NM_015190	chr10:075002733-075002674	DNAJC9	"Homo sapiens DnaJ (Hsp40) homolog, subfamily C, member 9 (DNAJC9), mRNA [NM_015190]"	GO:0031072	NM_015190	Hs.654694	23234	3342.92	2092.26	3689.02	4447.1	1892.62	2321.33	1930.4	2025.06
A_23_P321320	NM_052902	chr2:220481096-220481155	STK11IP	"Homo sapiens serine/threonine kinase 11 interacting protein (STK11IP), mRNA [NM_052902]"	GO:0005515|GO:0005737	NM_052902	Hs.22410	114790	1854.57	1245.84	2095.53	2254.53	1213.65	1423.27	1148.13	1166.11
A_23_P209519	NM_001039550		DNAJB2	"Homo sapiens DnaJ (Hsp40) homolog, subfamily B, member 2 (DNAJB2), transcript variant 1, mRNA [NM_001039550]"	GO:0006986|GO:0006457|GO:0031072|GO:0051082	NM_001039550	Hs.77768	3300	55.4784	48.961	51.8912	69.5373	45.0067	62.9419	48.0722	35.8689
A_23_P108948	NM_018000	chr2:216808159-216808100	MREG	"Homo sapiens melanoregulin (MREG), mRNA [NM_018000]"	GO:0005886|GO:0019898	NM_018000	Hs.707104	55686	141.045	103.818	156.846	176.291	89.9986	111.474	108.292	91.6889
A_23_P160406	NM_016121	chr1:215794818-215794877	KCTD3	"Homo sapiens potassium channel tetramerisation domain containing 3 (KCTD3), mRNA [NM_016121]"	GO:0005515|GO:0016020|GO:0008076|GO:0005249|GO:0006813	NM_016121	Hs.335139	51133	4013.36	2606.4	4529.07	5327.4	2183.6	2899.51	2576.62	2343.06
A_23_P111635	NM_016086		STYXL1	"Homo sapiens serine/threonine/tyrosine interacting-like 1 (STYXL1), mRNA [NM_016086]"	GO:0005515|GO:0007242|GO:0006470|GO:0016787|GO:0008138	NM_016086	Hs.11615	51657	990.392	566.436	1029.3	1407.33	534.537	644.763	590.914	463.63
A_24_P170753	BC066974	chr12:132589812-132593138		EP400 N-terminal-like protein [Source:UniProtKB/Swiss-Prot;Acc:Q6ZTU2] [ENST00000392352]			Hs.122115		145.298	112.277	171.239	188.062	76.5936	138.598	124.9	73.3327
A_24_P400172	NR_026966	chr2:178148443-178148384	hCG_1817306	"Homo sapiens hypothetical LOC100130691 (LOC100130691), non-coding RNA [NR_026966]"		NR_026966	Hs.661872	100130691	160.847	110.14	178.957	238.263	65.32	142.342	122.748	65.3313
A_33_P3243544	NM_004451	chr13:020134230-020134171	ESRRA	"Homo sapiens estrogen-related receptor alpha (ESRRA), mRNA [NM_004451]"	GO:0006355|GO:0003700|GO:0051216|GO:0019904|GO:0003707|GO:0005634|GO:0045670|GO:0046872|GO:0043565|GO:0045667|GO:0042127|GO:0045944|GO:0008270|GO:0005496	NM_004451	Hs.110849	2101	134.103	102.401	118.386	165.659	118.262	121.948	90.256	94.9998
A_33_P3280114		chr9:140995570-140995629		"Voltage-dependent N-type calcium channel subunit alpha-1B (Voltage-gated calcium channel subunit alpha Cav2.2)(Calcium channel, L type, alpha-1 polypeptide isoform 5)(Brain calcium channel III)(BIII) [Source:UniProtKB/Swiss-Prot;Acc:Q00975] [ENST00000371365]"					14.4047	14.2083	17.7395	15.2682	10.2063	18.5572	19.0678	5
A_23_P204423	NM_002710	chr12:111158224-111158165	PPP1CC	"Homo sapiens protein phosphatase 1, catalytic subunit, gamma isoform (PPP1CC), mRNA [NM_002710]"	GO:0005515|GO:0030145|GO:0005506|GO:0019901|GO:0005975|GO:0005977|GO:0005634|GO:0046872|GO:0043234|GO:0005737|GO:0007049|GO:0016787|GO:0070688|GO:0004722|GO:0051301	NM_002710	Hs.79081	5501	8972.74	5743.6	10093.7	12422.2	4402.31	6614.16	6133.22	4483.42
A_23_P104025	NM_052965	chr1:184042890-184042949	TSEN15	"Homo sapiens tRNA splicing endonuclease 15 homolog (S. cerevisiae) (TSEN15), transcript variant 1, mRNA [NM_052965]"	GO:0006397|GO:0005515|GO:0005730|GO:0005634|GO:0008033	NM_052965	Hs.548197	116461	2348.32	1469.37	2547.54	3279.31	1218.13	1653.49	1385.48	1369.14
A_23_P110846	NM_004779	chr5:154255813-154255872	CNOT8	"Homo sapiens CCR4-NOT transcription complex, subunit 8 (CNOT8), mRNA [NM_004779]"	GO:0005622|GO:0005515|GO:0006355|GO:0005737|GO:0008285|GO:0003700|GO:0005634|GO:0003676	NM_004779	Hs.26703	9337	2634.43	1628.68	2801.55	3632.84	1468.9	1739.82	1604.84	1541.4
A_23_P117506	NM_016029		DHRS7	"Homo sapiens dehydrogenase/reductase (SDR family) member 7 (DHRS7), mRNA [NM_016029]"	GO:0005488|GO:0016491|GO:0055114	NM_016029	Hs.59719	51635	2946.47	1798.3	3127.26	4159.69	1552.46	2026.73	1768.29	1599.89
A_33_P3398111	AK127438	chr16:88620171-88620112		Putative uncharacterized protein C16orf85 [Source:UniProtKB/Swiss-Prot;Acc:Q6ZSH3] [ENST00000378416]			Hs.120392		157.548	102.623	156.515	210.781	105.348	105.725	96.2549	105.888
A_23_P106236	NR_024620	chr14:090043408-090043467	PRO1768	"Homo sapiens PRO1768 (PRO1768), non-coding RNA [NR_024620]"		NR_024620	Hs.673124	29018	8.02725	5.43462	5.02226	7.63343	11.426	5.64395	5.64216	5.01775
A_24_P19810	NM_024664	chr1:042925441-042925500	PPCS	"Homo sapiens phosphopantothenoylcysteine synthetase (PPCS), transcript variant 1, mRNA [NM_024664]"	GO:0016874|GO:0004632	NM_024664	Hs.710166	79717	623.404	393.111	682.315	814.922	372.976	404.68	420.718	353.936
A_33_P3256565		chr7:057928889-057928948							25.6867	21.0345	30.6041	34.529	11.927	26.7698	24.4471	11.8866
A_23_P122001	NM_002439	chr5:080169024-080169083	MSH3	"Homo sapiens mutS homolog 3 (E. coli) (MSH3), mRNA [NM_002439]"	GO:0005515|GO:0032181|GO:0030983|GO:0019237|GO:0005524|GO:0042803|GO:0006974|GO:0032142|GO:0043570|GO:0003684|GO:0032302|GO:0000166|GO:0003697|GO:0032137|GO:0051096|GO:0016447|GO:0032357|GO:0006298|GO:0045910	NM_002439	Hs.280987	4437	605.907	367.672	706.381	879.672	231.668	447.86	403.639	251.516
A_23_P399078	NM_000362	chr22:033258540-033258599	TIMP3	"Homo sapiens TIMP metallopeptidase inhibitor 3 (TIMP3), mRNA [NM_000362]"	GO:0004857|GO:0005515|GO:0014070|GO:0043627|GO:0051045|GO:0007568|GO:0005576|GO:0007417|GO:0042246|GO:0005604|GO:0009612|GO:0051593|GO:0005737|GO:0008191|GO:0009725|GO:0043200|GO:0007601|GO:0050896	NM_000362	Hs.644633	7078	397.425	262.612	366.562	552.288	273.425	278.392	298.163	211.28
A_24_P58620	NM_020716	chr11:123489842-123489901	GRAMD1B	"Homo sapiens GRAM domain containing 1B (GRAMD1B), mRNA [NM_020716]"	GO:0016020|GO:0016021	NM_020716	Hs.144725	57476	12.3436	10.6577	14.5908	17.2871	5.15285	13.8961	13.0771	5
A_33_P3405459	NM_024059	chr20:062187956-062188015	C20orf195	"Homo sapiens chromosome 20 open reading frame 195 (C20orf195), mRNA [NM_024059]"		NM_024059	Hs.197755	79025	7.90368	6.09933	9.40642	9.30462	5	5.86509	7.4329	5
A_23_P8416	NM_022087	chr7:151817927-151817986	GALNT11	"Homo sapiens UDP-N-acetyl-alpha-D-galactosamine:polypeptide N-acetylgalactosaminyltransferase 11 (GalNAc-T11) (GALNT11), mRNA [NM_022087]"	GO:0004653|GO:0030145|GO:0005794|GO:0016020|GO:0016757|GO:0005509|GO:0005529|GO:0016021	NM_022087	Hs.647109	63917	439.583	289.985	431.941	627.686	259.12	313.422	307.17	249.364
A_23_P355623	NM_019004	chr7:092029770-092029829	ANKIB1	"Homo sapiens ankyrin repeat and IBR domain containing 1 (ANKIB1), mRNA [NM_019004]"	GO:0005515|GO:0008270|GO:0046872	NM_019004	Hs.83293	54467	336.902	211.223	371.208	487.354	152.144	224.739	240.434	168.496
A_23_P102770	NM_016100	chr20:020013859-020013918	NAT5	"Homo sapiens N-acetyltransferase 5 (GCN5-related, putative) (NAT5), transcript variant 1, mRNA [NM_016100]"	GO:0005622|GO:0005737|GO:0008080|GO:0004596|GO:0008152|GO:0005634|GO:0016740|GO:0008415	NM_016100	Hs.368783	51126	2477.53	1506.18	2793.3	3340.4	1298.89	1707.47	1670.56	1140.52
A_23_P205575	NM_022571	chr14:059930349-059930290	GPR135	"Homo sapiens G protein-coupled receptor 135 (GPR135), mRNA [NM_022571]"	GO:0007165|GO:0007186|GO:0005886|GO:0004930|GO:0004872|GO:0016021	NM_022571	Hs.647573	64582	103.026	90.4553	100.164	137.837	71.0771	96.3885	101.786	73.1911
A_33_P3299696	NM_207416	chr9:084564713-084564772	FLJ44082	"Homo sapiens FAM75-like protein FLJ44082 (FLJ44082), mRNA [NM_207416]"	GO:0016020|GO:0016021	NM_207416	Hs.522246	389762	7.39729	8.27603	6.57039	9.65248	5.96899	10.0567	9.77139	5
A_33_P3315410	NM_004645	chr17:055015642-055015583	COIL	"Homo sapiens coilin (COIL), mRNA [NM_004645]"	GO:0001674|GO:0015030|GO:0005730|GO:0015036|GO:0005654|GO:0005634|GO:0008022	NM_004645	Hs.532795	8161	3707.81	2324.27	4266.95	4727.15	2129.34	2554.08	2232.62	2186.12
A_23_P250118	NM_024610	chr3:122459319-122459260	HSPBAP1	"Homo sapiens HSPB (heat shock 27kDa) associated protein 1 (HSPBAP1), mRNA [NM_024610]"	GO:0005737	NM_024610	Hs.29169	79663	728.271	496.205	784.805	956.334	443.676	575.311	510.701	402.604
A_33_P3232655	NM_001009824	chr7:031013632-031013691	GHRHR	"Homo sapiens growth hormone releasing hormone receptor (GHRHR), transcript variant 2, mRNA [NM_001009824]"	GO:0021984|GO:0060124|GO:0043627|GO:0008284|GO:0005886|GO:0030819|GO:0005637|GO:0016520|GO:0033143|GO:0008340|GO:0016363|GO:0005640|GO:0030104|GO:0005737|GO:0019838|GO:0048469|GO:0040018|GO:0030141|GO:0051246|GO:0032869|GO:0009986|GO:0060133|GO:0005624|GO:0051384|GO:0007595|GO:0007186|GO:0043568|GO:0019933|GO:0042445|GO:0016021|GO:0007189|GO:0017046	NM_001009824	Hs.767	2692	28.3489	27.3048	29.4348	31.5625	24.0492	31.1258	28.4227	22.3658
A_33_P3663105	BC038429	chr18:43109759-43109818	LOC284263	"Homo sapiens hypothetical protein LOC284263, mRNA (cDNA clone IMAGE:4826426) [BC038429]"			Hs.135642	284263	8.35084	7.94081	8.11744	11.9351	5	8.82517	9.99724	5
A_33_P3291279	NM_001029870	chr4:077816680-077816621	ANKRD56	"Homo sapiens ankyrin repeat domain 56 (ANKRD56), mRNA [NM_001029870]"		NM_001029870	Hs.257292	345079	8.26976	7.9041	10.2871	9.52223	5	9.34547	9.36684	5
A_23_P120442	NM_181659	chr20:046283630-046283689	NCOA3	"Homo sapiens nuclear receptor coactivator 3 (NCOA3), transcript variant 1, mRNA [NM_181659]"	GO:0005794|GO:0030331|GO:0005634|GO:0050681|GO:0046966|GO:0007165|GO:0051091|GO:0005737|GO:0047485|GO:0030374|GO:0030528|GO:0033148|GO:0004871|GO:0045893|GO:0004402|GO:0016740|GO:0030521|GO:0008415	NM_181659	Hs.592142	8202	170.515	130.833	159.025	224.434	128.085	133.143	140.849	118.509
A_33_P3768992	NM_152418	chr8:088883038-088882979	DCAF4L2	"Homo sapiens DDB1 and CUL4 associated factor 4-like 2 (DCAF4L2), mRNA [NM_152418]"		NM_152418	Hs.371738	138009	19.9078	18.2687	16.6841	26.1872	16.8522	23.9255	22.8087	8.07192
A_23_P113471	NM_174912	chrX:057515446-057515505	FAAH2	"Homo sapiens fatty acid amide hydrolase 2 (FAAH2), mRNA [NM_174912]"	GO:0016884|GO:0016787|GO:0016020|GO:0016811|GO:0016021	NM_174912	Hs.720593	158584	16.8173	11.1674	18.679	20.8713	10.9018	12.6122	11.4336	9.45646
A_23_P10206	NM_005328	chr8:122626146-122626087	HAS2	"Homo sapiens hyaluronan synthase 2 (HAS2), mRNA [NM_005328]"	GO:0016020|GO:0016757|GO:0005887|GO:0050501	NM_005328	Hs.159226	3037	664.565	405.066	694.479	943.051	356.165	428.896	419.711	366.59
A_33_P3619819	AK124949	chr11:77854072-77854131		"Homo sapiens cDNA FLJ42959 fis, clone BRSTN2010923 [AK124949]"			Hs.719003		42026.6	31370	56895	52866	16318.6	40362.3	36646.5	17101.2
A_23_P369815	NM_000639	chr1:172635685-172635744	FASLG	"Homo sapiens Fas ligand (TNF superfamily, member 6) (FASLG), mRNA [NM_000639]"	GO:0008625|GO:0005164|GO:0008633|GO:0070265|GO:0048471|GO:0060554|GO:0005886|GO:0060555|GO:0007267|GO:0005576|GO:0006925|GO:0005125|GO:0005615|GO:0007165|GO:0006955|GO:0005887|GO:0005901|GO:0046666|GO:0032496|GO:0016023|GO:0043123|GO:0009897	NM_000639	Hs.2007	356	7.94775	9.43928	7.6789	10.9402	5.22414	11.4846	11.4534	5.37985
A_33_P3252612	NM_017781	chr7:001029119-001029178	CYP2W1	"Homo sapiens cytochrome P450, family 2, subfamily W, polypeptide 1 (CYP2W1), mRNA [NM_017781]"	GO:0004497|GO:0016020|GO:0005783|GO:0005789|GO:0009055|GO:0016021|GO:0046872|GO:0055114|GO:0020037|GO:0019898	NM_017781	Hs.272795	54905	91624.3	75399.9	109126	107378	58368.7	81158.1	82063.9	62977.5
A_23_P115645	NM_001025076	chr10:011367869-011367928	CUGBP2	"Homo sapiens CUG triplet repeat, RNA binding protein 2 (CUGBP2), transcript variant 1, mRNA [NM_001025076]"	GO:0006397|GO:0005515|GO:0005737|GO:0000166|GO:0003723|GO:0008016|GO:0005634	NM_001025076	Hs.309288	10659	8.36904	9.19934	8.20956	9.31674	7.5808	10.8776	11.5633	5.15713
A_23_P54088	NM_001004715	chr14:020586292-020586351	OR4K17	"Homo sapiens olfactory receptor, family 4, subfamily K, member 17 (OR4K17), mRNA [NM_001004715]"	GO:0007608|GO:0007165|GO:0004984|GO:0007186|GO:0005886|GO:0004872|GO:0016021|GO:0050896	NM_001004715	Hs.553765	390436	33.9835	34.4701	33.0163	47.3629	21.5712	35.3693	43.1206	24.9204
A_33_P3259339	NM_080629	chr1:103342142-103342083	COL11A1	"Homo sapiens collagen, type XI, alpha 1 (COL11A1), transcript variant B, mRNA [NM_080629]"	GO:0005581|GO:0005592|GO:0050910|GO:0030199|GO:0050840|GO:0005576|GO:0030674|GO:0007155|GO:0007601|GO:0005201	NM_080629	Hs.523446	1301	1040.88	583.283	1360.34	1510.83	251.479	776.446	687.428	285.974
A_23_P218807	NM_017590	chr22:041755957-041756016	ZC3H7B	"Homo sapiens zinc finger CCCH-type containing 7B (ZC3H7B), mRNA [NM_017590]"	GO:0005622|GO:0005515|GO:0044419|GO:0008270|GO:0005634|GO:0003676|GO:0046872	NM_017590	Hs.592188	23264	451.545	281.929	714.242	452.813	187.579	291.927	407.987	145.875
A_23_P14543	NM_006020	chr14:078139939-078139880	ALKBH1	"Homo sapiens alkB, alkylation repair homolog 1 (E. coli) (ALKBH1), mRNA [NM_006020]"	GO:0006307|GO:0005634	NM_006020	Hs.94542	8846	266.027	193.474	250.154	366.404	181.521	204.212	240.94	135.27
A_23_P50096	NM_001071	chr18:000673276-000673335	TYMS	"Homo sapiens thymidylate synthetase (TYMS), mRNA [NM_001071]"	GO:0046683|GO:0009157|GO:0048037|GO:0048015|GO:0008168|GO:0006231|GO:0046078|GO:0009165|GO:0004799|GO:0005829|GO:0006260|GO:0006139|GO:0006281|GO:0000166|GO:0016740	NM_001071	Hs.592338	7298	20897.4	14050.5	23241.3	26883	12567.9	16241.1	14294.6	11615.9
A_33_P3264121	NM_004607	chr5:076987202-076987143	TBCA	"Homo sapiens tubulin folding cofactor A (TBCA), mRNA [NM_004607]"	GO:0005737|GO:0007021|GO:0005874|GO:0051087|GO:0051082|GO:0007023|GO:0005856	NM_004607	Hs.291212	6902	15561.3	9709.89	17827.2	20501.9	8354.77	11718.9	10175.3	7235.47
A_32_P142128	NR_026566	chr10:049245311-049245252	BMS1P1	"Homo sapiens BMS1 pseudogene 1 (BMS1P1), non-coding RNA [NR_026566]"		NR_026566	Hs.652450	728053	216.379	170.266	237.923	279.463	131.75	177.403	201.669	131.726
A_24_P384569	NM_001163287	chr22:029686421-029686480	EWSR1	"Homo sapiens Ewing sarcoma breakpoint region 1 (EWSR1), transcript variant 5, mRNA [NM_001163287]"	GO:0005622|GO:0005516|GO:0005737|GO:0005886|GO:0000166|GO:0003723|GO:0008270|GO:0005634|GO:0046872|GO:0045449	NM_001163287	Hs.374477	2130	37.0494	26.3381	41.1963	49.9252	20.0266	30.7729	25.2435	22.9978
A_33_P3390471	AK092393	chr6:10414906-10414965	LOC100130275	"Homo sapiens cDNA FLJ35074 fis, clone PLACE6001118 [AK092393]"			Hs.661431	100130275	28.9059	19.504	28.8888	37.7943	20.0347	21.3577	20.9164	16.2379
A_23_P123905	NM_016042	chr9:037780699-037780640	EXOSC3	"Homo sapiens exosome component 3 (EXOSC3), transcript variant 1, mRNA [NM_016042]"	GO:0005515|GO:0005737|GO:0004527|GO:0016787|GO:0000175|GO:0006364|GO:0003723|GO:0000177|GO:0000176|GO:0005730|GO:0005634	NM_016042	Hs.602571	51010	3678.4	2308.05	4075.13	4832.27	2127.79	2627.64	2415.78	1880.74
A_23_P105862	NM_023037	chr13:032870558-032870617	FRY	"Homo sapiens furry homolog (Drosophila) (FRY), mRNA [NM_023037]"	GO:0016020|GO:0016021|GO:0045449	NM_023037	Hs.507669	10129	29.3413	23.8564	31.0945	40.4911	16.4384	27.1689	25.9204	18.48
A_33_P3281816	NM_006367	chr1:040529942-040530001	CAP1	"Homo sapiens CAP, adenylate cyclase-associated protein 1 (yeast) (CAP1), transcript variant 1, mRNA [NM_006367]"	GO:0007190|GO:0007165|GO:0005737|GO:0030036|GO:0007163|GO:0005886|GO:0005488|GO:0001667|GO:0003779|GO:0030864|GO:0006898|GO:0019898	NM_006367	Hs.370581	10487	263.508	200.146	252.692	368.361	169.472	195.662	185.979	218.798
A_33_P3257528	NM_015555	chr6:056963879-056963938	ZNF451	"Homo sapiens zinc finger protein 451 (ZNF451), transcript variant 2, mRNA [NM_015555]"	GO:0005622|GO:0008270|GO:0005634|GO:0003677|GO:0046872|GO:0045449	NM_015555	Hs.485628	26036	170.731	136.467	174.135	243.804	94.2534	151.872	153.422	104.107
A_23_P115167	NM_015350	chr1:090058368-090058427	LRRC8B	"Homo sapiens leucine rich repeat containing 8 family, member B (LRRC8B), transcript variant 1, mRNA [NM_015350]"	GO:0005515|GO:0016020|GO:0016021	NM_015350	Hs.482017	23507	342.948	236.386	348.131	488.045	192.669	249.015	268.262	191.882
A_33_P3378865	AF214738	chr9:96293602-96293661		Constitutive coactivator of PPAR-gamma-like protein 1 (Oxidative stress-associated Src activator)(Protein FAM120A) [Source:UniProtKB/Swiss-Prot;Acc:Q9NZB2] [ENST00000375389]			Hs.372003		37.8641	21.5711	48.1918	48.2183	17.1822	22.9617	23.5903	18.1612
A_23_P106741	NM_002811	chr16:074340102-074340161	PSMD7	"Homo sapiens proteasome (prosome, macropain) 26S subunit, non-ATPase, 7 (PSMD7), mRNA [NM_002811]"	GO:0005515|GO:0000502|GO:0005838|GO:0051437|GO:0051436|GO:0031145	NM_002811	Hs.440604	5713	4690.47	2973.78	5042.5	5990.5	3038.42	3146.6	2881.13	2893.6
A_23_P3221	NM_021199	chr15:045983364-045983423	SQRDL	"Homo sapiens sulfide quinone reductase-like (yeast) (SQRDL), nuclear gene encoding mitochondrial protein, mRNA [NM_021199]"	GO:0005739|GO:0016491|GO:0005743|GO:0055114	NM_021199	Hs.511251	58472	54.8438	45.0779	50.816	85.4662	28.2492	56.6246	49.6629	28.9463
A_23_P74526	NM_203456		PPIE	"Homo sapiens peptidylprolyl isomerase E (cyclophilin E) (PPIE), transcript variant 2, mRNA [NM_203456]"	GO:0008380|GO:0006397|GO:0005515|GO:0016018|GO:0000166|GO:0006457|GO:0003723|GO:0003755|GO:0005681|GO:0005634|GO:0016853|GO:0045449	NM_203456	Hs.524690	10450	728.846	517.463	687.35	904.077	595.113	525.788	500.817	525.783
A_33_P3264116	NM_198586	chr6:018121709-018121650	NHLRC1	"Homo sapiens NHL repeat containing 1 (NHLRC1), mRNA [NM_198586]"	GO:0005515|GO:0048471|GO:0004842|GO:0005783|GO:0031398|GO:0008270|GO:0005634|GO:0046872	NM_198586	Hs.348351	378884	27.9034	23.821	30.2701	36.4123	17.0278	25.4528	31.8445	14.1657
A_23_P117274	NM_005932	chr13:024411757-024411698	MIPEP	"Homo sapiens mitochondrial intermediate peptidase (MIPEP), nuclear gene encoding mitochondrial protein, mRNA [NM_005932]"	GO:0005739|GO:0030145|GO:0000287|GO:0005506|GO:0006627|GO:0005759|GO:0005509|GO:0006508|GO:0008270|GO:0008233|GO:0004222|GO:0050897	NM_005932	Hs.507498	4285	76.0355	51.931	68.4055	109.25	50.4512	55.5179	54.8932	45.382
A_33_P3211804	NM_001001890	chr21:036164142-036164083	RUNX1	"Homo sapiens runt-related transcription factor 1 (RUNX1), transcript variant 2, mRNA [NM_001001890]"	GO:0005515|GO:0031404|GO:0006355|GO:0003700|GO:0045944|GO:0030854|GO:0016563|GO:0007275|GO:0005634|GO:0005524|GO:0045766	NM_001001890	Hs.149261	861	858.956	565.77	971.402	1014.04	591.426	630.021	618.428	448.861
A_23_P105625	NM_032314	chr12:120941375-120941316	COQ5	"Homo sapiens coenzyme Q5 homolog, methyltransferase (S. cerevisiae) (COQ5), mRNA [NM_032314]"	GO:0005739|GO:0006744|GO:0008168|GO:0016740	NM_032314	Hs.17250	84274	1676	1041.25	1822.68	2253.34	951.967	1130.44	1068.85	924.465
A_23_P388812	NM_152515	chr2:113495817-113495758	CKAP2L	"Homo sapiens cytoskeleton associated protein 2-like (CKAP2L), mRNA [NM_152515]"		NM_152515	Hs.434250	150468	212.824	140.2	300.276	179.92	158.277	119.629	168.235	132.736
A_23_P133284	NM_018343	chr5:096498802-096498743	RIOK2	"Homo sapiens RIO kinase 2 (yeast) (RIOK2), transcript variant 1, mRNA [NM_018343]"	GO:0000166|GO:0016301|GO:0004674|GO:0006468|GO:0005524|GO:0016740	NM_018343	Hs.27021	55781	2467.1	1464.99	2731.79	3309.23	1360.29	1625.89	1416.5	1352.59
A_23_P122068	NM_181435	chr5:034020663-034020604	C1QTNF3	"Homo sapiens C1q and tumor necrosis factor related protein 3 (C1QTNF3), transcript variant 2, mRNA [NM_181435]"	GO:0005576	NM_181435	Hs.171929	114899	88.2602	62.0166	93.9062	127.542	43.333	71.0196	67.8702	47.16
A_23_P53137	NM_000559	chr11:005274511-005274453	HBG1	"Homo sapiens hemoglobin, gamma A (HBG1), mRNA [NM_000559]"	GO:0005515|GO:0019825|GO:0005833|GO:0006810|GO:0005344|GO:0046872|GO:0020037|GO:0015671	NM_000559	Hs.712539	3047	9.45156	7.74795	9.07282	8.56169	10.7202	9.11688	9.10636	5.02061
A_33_P3215239	NM_016195	chr10:091522529-091522588	KIF20B	"Homo sapiens kinesin family member 20B (KIF20B), mRNA [NM_016195]"	GO:0007088|GO:0005813|GO:0050699|GO:0005874|GO:0005730|GO:0005819|GO:0005634|GO:0003777|GO:0005524|GO:0005737|GO:0007049|GO:0000166|GO:0005654|GO:0007050|GO:0016887|GO:0051301|GO:0007018	NM_016195	Hs.240	9585	272.003	187.729	303.392	378.887	133.73	215.757	217.581	129.848
A_32_P169574	NM_017602	chrX:048783309-048783250	OTUD5	"Homo sapiens OTU domain containing 5 (OTUD5), transcript variant 1, mRNA [NM_017602]"	GO:0019941|GO:0008233|GO:0008234|GO:0004221	NM_017602	Hs.496098	55593	29.8053	20.6284	31.0594	40.3267	18.0298	26.3869	25.4805	10.0177
A_33_P3218872	NM_152396	chr3:015451443-015451384	METTL6	"Homo sapiens methyltransferase like 6 (METTL6), mRNA [NM_152396]"	GO:0008168|GO:0016740	NM_152396	Hs.149487	131965	34.2296	23.7497	34.5826	52.4056	15.7006	28.444	24.3128	18.4923
A_24_P393470	NM_001145783	chr19:019292747-019292688	LOC729991	"Homo sapiens hypothetical protein LOC729991 (LOC729991), transcript variant 2, mRNA [NM_001145783]"	GO:0005515	NM_001145783	Hs.153629	729991	900.687	510.704	1038.39	1204.92	458.751	600.789	496.721	434.602
A_33_P3220410	BX107671	chr18:46200041-46199982		"BX107671 Soares_testis_NHT Homo sapiens cDNA clone IMAGp998M084458, mRNA sequence [BX107671]"			Hs.667507		13.7319	14.5449	11.4975	14.6076	15.0907	15.027	16.5495	12.0582
A_24_P22050	NM_017817	chr13:111176078-111176019	RAB20	"Homo sapiens RAB20, member RAS oncogene family (RAB20), mRNA [NM_017817]"	GO:0005794|GO:0000166|GO:0007264|GO:0015031|GO:0005525	NM_017817	Hs.508720	55647	20.7872	20.6838	21.9443	29.9444	10.4727	26.9609	24.9992	10.0912
A_33_P3295071		chr15:067102679-067102738							10.4005	8.70693	9.27295	12.7556	9.17291	11.3151	9.8057	5
A_23_P107724	NM_013380	chr19:044830983-044830924	ZFP112	"Homo sapiens zinc finger protein 112 homolog (mouse) (ZFP112), transcript variant 2, mRNA [NM_013380]"	GO:0005622|GO:0006355|GO:0008270|GO:0005634|GO:0003677|GO:0046872	NM_013380	Hs.48589	7771	435.513	266.969	466.547	607.033	232.959	288.816	247.162	264.929
A_23_P23669	NM_017734	chr1:100155262-100155321	PALMD	"Homo sapiens palmdelphin (PALMD), mRNA [NM_017734]"	GO:0005737|GO:0016020|GO:0008360	NM_017734	Hs.483993	54873	47.7238	39.0053	49.8331	62.2256	31.1128	44.1674	41.9813	30.8672
A_24_P302584	NM_003108	chr2:005841428-005841487	SOX11	"Homo sapiens SRY (sex determining region Y)-box 11 (SOX11), mRNA [NM_003108]"	GO:0003700|GO:0001822|GO:0008283|GO:0005730|GO:0005634|GO:0007275|GO:0030154|GO:0007399|GO:0005737|GO:0014003|GO:0045944|GO:0008135|GO:0045449	NM_003108	Hs.432638	6664	149.232	108.506	156.958	208.712	82.0249	130.317	107.894	87.3076
A_33_P3386181	NM_018197	chr20:050768744-050768685	ZFP64	"Homo sapiens zinc finger protein 64 homolog (mouse) (ZFP64), transcript variant 1, mRNA [NM_018197]"	GO:0005622|GO:0008270|GO:0005634|GO:0003677|GO:0046872|GO:0045449	NM_018197	Hs.473082	55734	109.273	95.1505	97.3609	130.291	100.166	94.6523	97.5221	93.2772
A_23_P395524	NM_007062	chr12:108106141-108106200	PWP1	"Homo sapiens PWP1 homolog (S. cerevisiae) (PWP1), mRNA [NM_007062]"	GO:0005634|GO:0006350	NM_007062	Hs.506652	11137	2062.62	1222.42	2278.22	2776.76	1132.88	1378.33	1111.93	1176.99
A_24_P398092	NM_002874	chr9:110094244-110094303	RAD23B	"Homo sapiens RAD23 homolog B (S. cerevisiae) (RAD23B), mRNA [NM_002874]"	GO:0005515|GO:0003684|GO:0005737|GO:0000502|GO:0003697|GO:0019941|GO:0043161|GO:0005654|GO:0005634|GO:0007283|GO:0000718|GO:0006974	NM_002874	Hs.521640	5887	1413.02	902.45	1600.85	1892.89	745.314	1008.27	834.742	864.337
A_33_P3320772	NM_000332	chr6:016306614-016306555	ATXN1	"Homo sapiens ataxin 1 (ATXN1), transcript variant 1, mRNA [NM_000332]"	GO:0016564|GO:0006396|GO:0008219|GO:0003723|GO:0005730|GO:0005634|GO:0043621|GO:0008022|GO:0016363|GO:0042802|GO:0008266|GO:0005737|GO:0034046|GO:0042272|GO:0016481|GO:0005654|GO:0051168|GO:0042405	NM_000332	Hs.434961	6310	34.6214	23.3914	40.3301	43.4583	20.0758	27.2946	27.5729	15.3067
A_23_P37441	NM_004048	chr15:045007773-045007832	B2M	"Homo sapiens beta-2-microglobulin (B2M), mRNA [NM_004048]"	GO:0005515|GO:0002474|GO:0006955|GO:0005794|GO:0005886|GO:0000139|GO:0042612|GO:0031901|GO:0005576	NM_004048	Hs.534255	567	9855.93	6219.17	10049.6	13150.3	6367.89	6661.38	5081.58	6914.55
A_23_P137035	NM_003662	chrX:015403117-015403058	PIR	"Homo sapiens pirin (iron-binding nuclear protein) (PIR), transcript variant 1, mRNA [NM_003662]"	GO:0003712|GO:0006366|GO:0005506|GO:0005634|GO:0046872	NM_003662	Hs.495728	8544	6719.93	4291.43	7147.89	9026.09	3985.82	4947.58	4031.53	3895.17
A_23_P169092	NM_004820		CYP7B1	"Homo sapiens cytochrome P450, family 7, subfamily B, polypeptide 1 (CYP7B1), mRNA [NM_004820]"	GO:0006629|GO:0005792|GO:0008219|GO:0005783|GO:0006699|GO:0008396|GO:0042493|GO:0009055|GO:0051591|GO:0046872|GO:0004497|GO:0016020|GO:0005789|GO:0007623|GO:0033783|GO:0008202|GO:0055114|GO:0020037|GO:0019898|GO:0008203	NM_004820	Hs.667720	9420	36.9678	24.9443	33.5621	48.2811	29.0602	34.1502	29.6318	11.0509
A_24_P405002	NM_152835	chr1:026451687-026451746	PDIK1L	"Homo sapiens PDLIM1 interacting kinase 1 like (PDIK1L), transcript variant 1, mRNA [NM_152835]"	GO:0000166|GO:0004674|GO:0006468|GO:0005634|GO:0005524|GO:0016740	NM_152835	Hs.468801	149420	852.866	551.726	975.22	1178.78	404.601	651.812	592.348	411.017
A_23_P139509	NM_016570		ERGIC2	"Homo sapiens ERGIC and golgi 2 (ERGIC2), mRNA [NM_016570]"	GO:0005737|GO:0005794|GO:0016020|GO:0005783|GO:0005634|GO:0016021|GO:0016192	NM_016570	Hs.339453	51290	1127.81	665.867	1142.75	1601.6	639.069	684.963	712.281	600.358
A_23_P114314	NM_005193	chrX:072674241-072674300	CDX4	"Homo sapiens caudal type homeobox 4 (CDX4), mRNA [NM_005193]"	GO:0043565|GO:0006355|GO:0003700|GO:0001568|GO:0007275|GO:0005634|GO:0001890|GO:0000122	NM_005193	Hs.553488	1046	7.75962	6.59251	10.4972	7.75442	5.02721	6.59731	8.00362	5.17662
A_23_P430842	NM_023002	chr19:019367045-019366986	HAPLN4	"Homo sapiens hyaluronan and proteoglycan link protein 4 (HAPLN4), mRNA [NM_023002]"	GO:0005540|GO:0005488|GO:0005578|GO:0005576|GO:0007155	NM_023002	Hs.367829	404037	10.8141	12.6394	10.9799	11.6613	9.80104	19.6768	9.72745	8.51394
A_23_P135576	NM_133170	chr20:040701807-040701748	PTPRT	"Homo sapiens protein tyrosine phosphatase, receptor type, T (PTPRT), transcript variant 1, mRNA [NM_133170]"	GO:0045296|GO:0070097|GO:0045295|GO:0005886|GO:0008013|GO:0009986|GO:0045294|GO:0007165|GO:0006470|GO:0016787|GO:0051393|GO:0004872|GO:0016021|GO:0007155|GO:0007156|GO:0007169|GO:0004725|GO:0016790	NM_133170	Hs.526879	11122	18.6629	21.9886	15.2957	20.1512	20.5418	30.0666	18.8335	17.0658
A_33_P3305655	NR_027992	chr15:020874916-020874857	BCL8	"Homo sapiens B-cell CLL/lymphoma 8 (BCL8), non-coding RNA [NR_027992]"		NR_027992	Hs.657985	606	207.732	144.815	213.004	312.249	97.9442	167.15	155.883	111.412
A_33_P3296372	NM_020365	chr1:045316573-045316514	EIF2B3	"Homo sapiens eukaryotic translation initiation factor 2B, subunit 3 gamma, 58kDa (EIF2B3), transcript variant 1, mRNA [NM_020365]"	GO:0005515|GO:0005851|GO:0051716|GO:0009058|GO:0009408|GO:0016779|GO:0043434|GO:0003743|GO:0006413|GO:0009749|GO:0005085|GO:0032057|GO:0005737|GO:0014003|GO:0016740	NM_020365	Hs.533549	8891	1734.02	1065.98	1963.06	2255.82	983.171	1145.85	1162.1	889.982
A_33_P3259092	NM_001079802	chr9:108399016-108399075	FKTN	"Homo sapiens fukutin (FKTN), transcript variant 1, mRNA [NM_001079802]"	GO:0007517|GO:0005794|GO:0016020|GO:0016021|GO:0005615|GO:0016740|GO:0007399	NM_001079802	Hs.55777	2218	21.0353	16.9716	22.9252	29.1971	10.9835	19.6847	18.4645	12.7654
A_23_P110879	NM_147686		TRAF3IP2	"Homo sapiens TRAF3 interacting protein 2 (TRAF3IP2), transcript variant 2, mRNA [NM_147686]"	GO:0005515|GO:0007242|GO:0001783|GO:0006959|GO:0005575|GO:0043123|GO:0048305	NM_147686	Hs.561514	10758	35.9842	27.4163	36.3961	53.6445	17.9118	31.0842	37.7344	13.4304
A_23_P122624	NM_032860	chr6:144184627-144184686	LTV1	"Homo sapiens LTV1 homolog (S. cerevisiae) (LTV1), mRNA [NM_032860]"		NM_032860	Hs.185675	84946	1742.55	1087.51	1987.58	2414.32	825.751	1246.18	1096.53	919.814
A_23_P83976	NM_145036	chr17:063685309-063685250	CCDC46	"Homo sapiens coiled-coil domain containing 46 (CCDC46), transcript variant 1, mRNA [NM_145036]"		NM_145036	Hs.408676	201134	126.331	83.1448	150.278	180.219	48.4954	102.657	91.7096	55.0675
A_33_P3253427	NR_015341	chr17:029349000-029349059	LRRC37B2	"Homo sapiens leucine rich repeat containing 37, member B2 (LRRC37B2), non-coding RNA [NR_015341]"	GO:0016020|GO:0016021	NR_015341	Hs.558901	147172	302.455	221.781	321.154	432.429	153.781	245.298	250.475	169.57
A_23_P58321	NM_001237	chr4:122740054-122739995	CCNA2	"Homo sapiens cyclin A2 (CCNA2), mRNA [NM_001237]"	GO:0005515|GO:0007095|GO:0031100|GO:0005634|GO:0048146|GO:0005737|GO:0007049|GO:0007067|GO:0001939|GO:0045941|GO:0033762|GO:0005654|GO:0001940|GO:0032355|GO:0051301	NM_001237	Hs.58974	890	663.966	461.026	656.284	934.604	401.009	473.026	484.538	425.515
A_23_P118002	NM_003366	chr16:021994578-021994637	UQCRC2	"Homo sapiens ubiquinol-cytochrome c reductase core protein II (UQCRC2), mRNA [NM_003366]"	GO:0070469|GO:0005743|GO:0005634|GO:0005750|GO:0003824|GO:0032403|GO:0046872|GO:0006119|GO:0005739|GO:0009060|GO:0016020|GO:0006508|GO:0006810|GO:0008270|GO:0004222|GO:0022900	NM_003366	Hs.528803	7385	20062.9	13093.4	23193.8	27196.2	9798.74	15650.7	13867.1	9762.34
A_23_P214139	NM_002912	chr6:111620573-111620514	REV3L	"Homo sapiens REV3-like, catalytic subunit of DNA polymerase zeta (yeast) (REV3L), mRNA [NM_002912]"	GO:0006261|GO:0006139|GO:0006281|GO:0000166|GO:0003887|GO:0016779|GO:0008270|GO:0005634|GO:0003677|GO:0046872|GO:0016740|GO:0006974	NM_002912	Hs.232021	5980	2458.52	1591.68	2793.25	3371.19	1211.12	1763.17	1606.1	1405.77
A_32_P94087	NR_027153	chr4:054853065-054853006	RPL21P44	"Homo sapiens ribosomal protein L21 pseudogene 44 (RPL21P44), non-coding RNA [NR_027153]"		NR_027153	Hs.452943	402176	33423.5	21745.8	39433.9	44865.1	15971.6	25943.4	26314.4	12979.8
A_23_P102420	NM_006430	chr2:062095734-062095675	CCT4	"Homo sapiens chaperonin containing TCP1, subunit 4 (delta) (CCT4), mRNA [NM_006430]"	GO:0042470|GO:0005737|GO:0000166|GO:0006457|GO:0005832|GO:0051082|GO:0005524|GO:0005829	NM_006430	Hs.421509	10575	33161.7	21699.4	37113.4	42941.5	19430	23350	22090	19658.1
A_23_P101208	NM_001914	chr18:071920777-071920718	CYB5A	"Homo sapiens cytochrome b5 type A (microsomal) (CYB5A), transcript variant 2, mRNA [NM_001914]"	GO:0005792|GO:0005783|GO:0004129|GO:0005741|GO:0046872|GO:0005739|GO:0004033|GO:0005737|GO:0016020|GO:0006810|GO:0016021|GO:0022900|GO:0020037	NM_001914	Hs.465413	1528	5928.17	3814.72	6632.49	7898.09	3253.92	4427.08	4092.66	2924.41
A_33_P3353767	NM_001161498	chr14:069994981-069995040	FLJ44817	"Homo sapiens similar to pleckstrin homology domain protein (5V327) (FLJ44817), mRNA [NM_001161498]"		NM_001161498	Hs.509796	400224	7.23609	7.1712	6.02914	9.63511	6.04401	8.86778	7.64582	5
A_24_P86868	NM_212554	chr10:126448941-126448882	METTL10	"Homo sapiens methyltransferase like 10 (METTL10), mRNA [NM_212554]"	GO:0008168|GO:0008152|GO:0016740	NM_212554	Hs.706064	399818	555.75	350.508	640.303	796.821	230.126	418.732	400.444	232.347
A_33_P3387463	NM_015994	chr14:067804649-067804590	ATP6V1D	"Homo sapiens ATPase, H+ transporting, lysosomal 34kDa, V1 subunit D (ATP6V1D), mRNA [NM_015994]"	GO:0005515|GO:0015986|GO:0016020|GO:0046961|GO:0042626|GO:0016471|GO:0033178|GO:0015992|GO:0006811	NM_015994	Hs.272630	51382	1081.94	627.44	1217.36	1497.26	531.212	723.183	632.66	526.477
A_23_P103256	NM_021023	chr1:196748420-196748479	CFHR3	"Homo sapiens complement factor H-related 3 (CFHR3), transcript variant 1, mRNA [NM_021023]"	GO:0005576|GO:0005615	NM_021023	Hs.709217	10878	17.467	14.9883	17.5372	24.1402	10.7236	17.8052	16.2771	10.8825
A_23_P201845	NM_007167	chr1:035470800-035470741	ZMYM6	"Homo sapiens zinc finger, MYM-type 6 (ZMYM6), mRNA [NM_007167]"	GO:0005730|GO:0008270|GO:0007275|GO:0005634|GO:0003677|GO:0046872	NM_007167	Hs.675613	9204	261.038	177.672	272.541	371.621	138.953	189.858	207.173	135.983
A_23_P125078	NM_173626	chr17:078227156-078227215	SLC26A11	"Homo sapiens solute carrier family 26, member 11 (SLC26A11), transcript variant 2, mRNA [NM_173626]"	GO:0008509|GO:0005215|GO:0005794|GO:0005886|GO:0005783|GO:0008272|GO:0008271|GO:0016021|GO:0015380|GO:0055085|GO:0006811	NM_173626	Hs.4866	284129	819.737	523.707	936.57	1042.13	480.506	598.572	497.102	475.445
A_23_P103414	NM_016258	chr1:029095983-029096042	YTHDF2	"Homo sapiens YTH domain family, member 2 (YTHDF2), mRNA [NM_016258]"	GO:0006959	NM_016258	Hs.532286	51441	1496.38	857.071	1628.01	2022.98	838.14	933.053	977.93	660.228
A_23_P257538	NM_006606	chr20:018467660-018467601	RBBP9	"Homo sapiens retinoblastoma binding protein 9 (RBBP9), mRNA [NM_006606]"	GO:0005515|GO:0005737|GO:0016787|GO:0042127|GO:0005634	NM_006606	Hs.69330	10741	327.773	212.116	369.116	434.738	179.465	235.3	205.248	195.801
A_23_P381449	NM_003110	chr17:046005939-046005998	SP2	"Homo sapiens Sp2 transcription factor (SP2), mRNA [NM_003110]"	GO:0005622|GO:0006955|GO:0042826|GO:0006357|GO:0003702|GO:0008270|GO:0005634|GO:0003677|GO:0046872|GO:0045449	NM_003110	Hs.514276	6668	216.326	147.579	227.097	297.985	123.894	163.684	190.378	88.6749
A_24_P381441	NM_018640	chr12:016701693-016701634	LMO3	"Homo sapiens LIM domain only 3 (rhombotin-like 2) (LMO3), transcript variant 1, mRNA [NM_018640]"	GO:0008270|GO:0046872|GO:0045449	NM_018640	Hs.504908	55885	130.944	85.0032	129.05	201.928	61.8539	97.67	95.0914	62.248
A_23_P19938	NM_006854	chr7:006502520-006502461	KDELR2	"Homo sapiens KDEL (Lys-Asp-Glu-Leu) endoplasmic reticulum protein retention receptor 2 (KDELR2), transcript variant 1, mRNA [NM_006854]"	GO:0005515|GO:0005794|GO:0016020|GO:0005783|GO:0004872|GO:0016021|GO:0006621|GO:0016192|GO:0006886|GO:0005046	NM_006854	Hs.654552	11014	23756.2	16545.7	27551.1	31715.7	12001.8	20076.2	17342.9	12217.9
A_24_P913339	NM_017877	chr2:027003342-027003401	C2orf18	"Homo sapiens chromosome 2 open reading frame 18 (C2orf18), mRNA [NM_017877]"	GO:0016020|GO:0016021|GO:0005764	NM_017877	Hs.516034	54978	140.357	94.9315	137.809	190.13	93.1319	108.487	89.142	87.1654
A_23_P102864	NM_002772		PRSS7	"Homo sapiens protease, serine, 7 (enterokinase) (PRSS7), mRNA [NM_002772]"	GO:0005903|GO:0016020|GO:0004252|GO:0006508|GO:0008233|GO:0016021|GO:0005044	NM_002772	Hs.149473	5651	10.0801	8.29689	9.94765	11.9964	8.29613	9.79251	9.50248	5.59568
A_23_P102320	NM_138285	chr2:184026315-184026374	NUP35	"Homo sapiens nucleoporin 35kDa (NUP35), mRNA [NM_138285]"	GO:0005643|GO:0005634|GO:0051028|GO:0015031|GO:0055085	NM_138285	Hs.180591	129401	1902.67	1142.76	2063.74	2638.81	1005.47	1254.87	1212.17	961.241
A_23_P120270	NM_139279	chr2:047132606-047132547	MCFD2	"Homo sapiens multiple coagulation factor deficiency 2 (MCFD2), mRNA [NM_139279]"	GO:0005793|GO:0005794|GO:0005783|GO:0005509|GO:0005576|GO:0016192|GO:0015031|GO:0019752	NM_139279	Hs.293689	90411	639.982	365.582	715.026	843.752	361.167	405.65	378.903	312.194
A_23_P110569	NM_018700	chr5:114460760-114460701	TRIM36	"Homo sapiens tripartite motif-containing 36 (TRIM36), transcript variant 1, mRNA [NM_018700]"	GO:0005622|GO:0005515|GO:0005737|GO:0001669|GO:0008270|GO:0007340|GO:0005856|GO:0046872	NM_018700	Hs.519514	55521	676.391	416.847	736.18	943.514	349.48	448.309	394.043	408.19
A_23_P46844	NM_030912	chr10:104417554-104417613	TRIM8	"Homo sapiens tripartite motif-containing 8 (TRIM8), mRNA [NM_030912]"	GO:0005515|GO:0008150|GO:0016605|GO:0008270|GO:0005634|GO:0046872|GO:0042803	NM_030912	Hs.336810	81603	1736.66	1155.46	1838.24	2227.59	1144.14	1210	1399.36	857.023
A_23_P151820	NM_024832	chr14:093154782-093154841	RIN3	"Homo sapiens Ras and Rab interactor 3 (RIN3), mRNA [NM_024832]"	GO:0005515|GO:0007165|GO:0005737|GO:0016023|GO:0005575|GO:0017016|GO:0005769|GO:0006897|GO:0005096	NM_024832	Hs.326822	79890	12.9312	13.3652	12.1555	17.4089	9.22908	15.6464	16.9879	7.4611
A_23_P105495	NM_023922	chr12:011091141-011091082	TAS2R14	"Homo sapiens taste receptor, type 2, member 14 (TAS2R14), mRNA [NM_023922]"	GO:0007165|GO:0033038|GO:0050909|GO:0016020|GO:0007186|GO:0004872|GO:0016021|GO:0050896|GO:0001580	NM_023922	Hs.679406	50840	29.8276	27.55	23.5353	36.5515	29.396	27.4282	27.1423	28.0795
A_23_P162589	NM_001017535	chr12:048235561-048235502	VDR	"Homo sapiens vitamin D (1,25- dihydroxyvitamin D3) receptor (VDR), transcript variant 2, mRNA [NM_001017535]"	GO:0005515|GO:0060558|GO:0008285|GO:0003700|GO:0003707|GO:0005634|GO:0046872|GO:0046697|GO:0046965|GO:0010980|GO:0009887|GO:0016481|GO:0006816|GO:0008434|GO:0006355|GO:0006874|GO:0010553|GO:0007275|GO:0043565|GO:0007165|GO:0005720|GO:0001501|GO:0050892|GO:0070561|GO:0008270|GO:0070644|GO:0008628	NM_001017535	Hs.524368	7421	488.036	325.23	548.261	659.389	256.459	379.399	331.231	265.06
A_23_P125253	NM_001290	chr4:016504251-016504193	LDB2	"Homo sapiens LIM domain binding 2 (LDB2), transcript variant 1, mRNA [NM_001290]"	GO:0003712|GO:0030274|GO:0007275|GO:0005634	NM_001290	Hs.714330	9079	112.737	79.5983	119.666	152.355	66.1893	88.6196	95.5841	54.5912
A_24_P369898		chr17:73616680-73616739		Putative myosin-XVB (Unconventional myosin-15B)(Myosin XVBP) [Source:UniProtKB/Swiss-Prot;Acc:Q96JP2] [ENST00000293201]					53.7043	45.836	59.7326	71.2253	30.1551	54.6681	65.1669	17.6731
A_33_P3238461		chr2:016010261-016010320							41728.6	31351.5	58128.8	54638.2	12418.7	45848.8	39949.5	8256.18
A_33_P3415321	NR_002329	chr7:116596709-116596768	ST7OT4	"Homo sapiens ST7 overlapping transcript 4 (non-protein coding) (ST7OT4), non-coding RNA [NR_002329]"		NR_002329	Hs.662742	338069	78.5015	62.3189	66.327	107.429	61.7487	71.033	57.5432	58.3806
A_23_P123539	NM_002717	chr8:026228096-026228155	PPP2R2A	"Homo sapiens protein phosphatase 2 (formerly 2A), regulatory subunit B, alpha isoform (PPP2R2A), mRNA [NM_002717]"	GO:0005515|GO:0007165|GO:0006470|GO:0008601|GO:0000159|GO:0004722	NM_002717	Hs.146339	5520	1502.94	990.538	1413.42	2108.8	986.595	986.485	1045.45	939.68
A_23_P120125	NM_199235	chr2:003691943-003692002	COLEC11	"Homo sapiens collectin sub-family member 11 (COLEC11), transcript variant 2, mRNA [NM_199235]"	GO:0005488|GO:0005509|GO:0005529|GO:0005576|GO:0005537	NM_199235	Hs.32603	78989	1060.5	684.851	1186.88	1307.88	686.753	741.566	636.862	676.124
A_23_P251767	NM_017869		BANP	"Homo sapiens BTG3 associated nuclear protein (BANP), transcript variant 1, mRNA [NM_017869]"	GO:0007049|GO:0007275|GO:0005634|GO:0003677|GO:0045449|GO:0016568	NM_017869	Hs.461705	54971	60.2916	47.498	64.2461	71.8862	44.7426	61.1233	55.9534	25.4174
A_33_P3214782		chr3:129599123-129599064							20.5623	23.8059	17.9366	25.0153	18.7349	36.5674	17.9861	16.8643
A_23_P10182	NM_003500	chr3:058490967-058490908	ACOX2	"Homo sapiens acyl-Coenzyme A oxidase 2, branched chain (ACOX2), mRNA [NM_003500]"	GO:0006629|GO:0005504|GO:0006635|GO:0033791|GO:0050660|GO:0006631|GO:0003997|GO:0008206|GO:0003995|GO:0055114|GO:0005777	NM_003500	Hs.444959	8309	20.5238	16.0314	22.6271	27.803	11.1414	18.7405	17.9041	11.4495
A_23_P11025	NM_007150	chrX:152141632-152141691	ZNF185	"Homo sapiens zinc finger protein 185 (LIM domain) (ZNF185), mRNA [NM_007150]"	GO:0008270|GO:0005634|GO:0046872	NM_007150	Hs.16622	7739	93.6797	69.6416	109.3	127.09	44.6485	88.2856	81.0477	39.5914
A_24_P940921	NM_015046	chr9:135137022-135136963	SETX	"Homo sapiens senataxin (SETX), mRNA [NM_015046]"	GO:0006396|GO:0008219|GO:0005730|GO:0005634|GO:0003677|GO:0005524|GO:0003678|GO:0006974|GO:0006302|GO:0005737|GO:0000166|GO:0016787|GO:0005654	NM_015046	Hs.460317	23064	1344.24	821.977	1541.39	1787.26	704.075	865.236	803.09	797.606
A_23_P114689	NM_017707	chr1:023755346-023755287	ASAP3	"Homo sapiens ArfGAP with SH3 domain, ankyrin repeat and PH domain 3 (ASAP3), transcript variant 1, mRNA [NM_017707]"	GO:0008060|GO:0005737|GO:0032312|GO:0008270|GO:0046872	NM_017707	Hs.437379	55616	739.728	497.694	717.866	988.837	512.483	553.652	563.353	376.077
A_23_P36641	NM_020661	chr12:008755209-008755150	AICDA	"Homo sapiens activation-induced cytidine deaminase (AICDA), mRNA [NM_020661]"	GO:0006397|GO:0005515|GO:0005737|GO:0016787|GO:0045190|GO:0030183|GO:0004126|GO:0016445|GO:0008270|GO:0046872	NM_020661	Hs.149342	57379	11.4512	12.7916	11.2111	18.1425	5	15.3063	18.0686	5
A_23_P252748	NM_007152	chr11:003380673-003380614	ZNF195	"Homo sapiens zinc finger protein 195 (ZNF195), transcript variant 3, mRNA [NM_007152]"	GO:0005622|GO:0006355|GO:0008270|GO:0005634|GO:0003677|GO:0046872	NM_007152	Hs.386294	7748	2008.77	1306.12	2159.39	2845.97	1020.93	1456.57	1396.37	1065.43
A_23_P120467	NM_199427	chr20:050700673-050700614	ZFP64	"Homo sapiens zinc finger protein 64 homolog (mouse) (ZFP64), transcript variant 4, mRNA [NM_199427]"	GO:0005622|GO:0008270|GO:0005634|GO:0003677|GO:0046872|GO:0045449	NM_199427	Hs.473082	55734	406.479	256.682	437.202	534.154	248.082	284.198	240.572	245.275
A_33_P3335902	NM_019007	chrX:100870867-100870808	ARMCX6	"Homo sapiens armadillo repeat containing, X-linked 6 (ARMCX6), transcript variant 1, mRNA [NM_019007]"	GO:0016020|GO:0016021	NM_019007	Hs.83530	54470	169.873	112.035	157.501	245.222	106.896	117.862	110.755	107.487
A_33_P3349637	NM_002587	chr5:141242277-141242218	PCDH1	"Homo sapiens protocadherin 1 (PCDH1), transcript variant 1, mRNA [NM_002587]"	GO:0005515|GO:0005886|GO:0005911|GO:0005887|GO:0005509|GO:0007267|GO:0007155|GO:0007156|GO:0007399	NM_002587	Hs.79769	5097	128	110.568	120.825	160.716	102.46	120.711	120.46	90.5325
A_23_P169470	NM_001261	chr9:130552256-130552315	CDK9	"Homo sapiens cyclin-dependent kinase 9 (CDK9), mRNA [NM_001261]"	GO:0005515|GO:0006368|GO:0006367|GO:0008283|GO:0005730|GO:0005634|GO:0008353|GO:0003677|GO:0005524|GO:0008023|GO:0000166|GO:0017069|GO:0005654|GO:0006468|GO:0045449|GO:0016740|GO:0004693	NM_001261	Hs.150423	1025	2372.68	1425.04	2572.99	2795.27	1749.79	1474.91	1328	1472.21
A_23_P109442	NM_022081	chr22:026848159-026848100	HPS4	"Homo sapiens Hermansky-Pudlak syndrome 4 (HPS4), transcript variant 1, mRNA [NM_022081]"	GO:0007599|GO:0042470|GO:0005737|GO:0042827|GO:0050821|GO:0005624|GO:0006605|GO:0007040|GO:0005764|GO:0042803|GO:0048075	NM_022081	Hs.474436	89781	1950.92	1219.55	2234.47	2457.51	1160.79	1387.98	1090.84	1179.84
A_33_P3363725	NM_001001922	chr11:005798949-005798890	OR52N5	"Homo sapiens olfactory receptor, family 52, subfamily N, member 5 (OR52N5), mRNA [NM_001001922]"	GO:0007608|GO:0007165|GO:0004984|GO:0007186|GO:0005886|GO:0004872|GO:0016021|GO:0050896	NM_001001922	Hs.690207	390075	10.7549	12.3857	7.3678	18.3403	6.55647	16.5865	15.5707	5
A_23_P131024	NM_014383	chr19:036207866-036207925	ZBTB32	"Homo sapiens zinc finger and BTB domain containing 32 (ZBTB32), mRNA [NM_014383]"	GO:0005515|GO:0030097|GO:0003714|GO:0003704|GO:0005634|GO:0000122|GO:0000228|GO:0001817|GO:0003677|GO:0046872|GO:0005622|GO:0042098|GO:0005654|GO:0008270|GO:0045449	NM_014383	Hs.99430	27033	21.0157	17.7509	32.0678	25.9794	5	21.5614	26.6915	5
A_24_P9671	NM_001539	chrX:106595205-106595146	DNAJA1	"Homo sapiens DnaJ (Hsp40) homolog, subfamily A, member 1 (DNAJA1), mRNA [NM_001539]"	GO:0006986|GO:0016020|GO:0006457|GO:0031072|GO:0008270|GO:0051082|GO:0031225|GO:0030317|GO:0007283|GO:0046872|GO:0030521|GO:0050750	NM_001539	Hs.445203	3301	8133.32	4813.58	9128.97	11412.9	3858.11	5752.21	4569.56	4118.96
A_23_P168080	NM_006929	chr6:031936701-031936760	SKIV2L	"Homo sapiens superkiller viralicidic activity 2-like (S. cerevisiae) (SKIV2L), mRNA [NM_006929]"	GO:0005515|GO:0004004|GO:0016787|GO:0000166|GO:0003723|GO:0004386|GO:0005634|GO:0016818|GO:0005524	NM_006929	Hs.89864	6499	112.869	90.9331	94.6092	141.96	102.039	93.0996	99.0446	80.655
A_23_P112289	NM_003275	chr9:100362821-100362880	TMOD1	"Homo sapiens tropomodulin 1 (TMOD1), transcript variant 1, mRNA [NM_003275]"	GO:0005737|GO:0016020|GO:0030239|GO:0030863|GO:0005634|GO:0003779|GO:0030016|GO:0005523	NM_003275	Hs.494595	7111	18.2474	12.815	18.1802	26.367	10.1951	12.8073	15.7233	9.9145
A_24_P270769	NM_018206	chr16:046694239-046694180	VPS35	"Homo sapiens vacuolar protein sorting 35 homolog (S. cerevisiae) (VPS35), mRNA [NM_018206]"	GO:0005515|GO:0005737|GO:0016020|GO:0042147|GO:0015031|GO:0019898|GO:0005829|GO:0005768	NM_018206	Hs.454528	55737	5113.14	3207.64	5798.99	6779.06	2761.37	3705.56	3181.89	2735.46
A_23_P123563	NM_001010	chr9:019376365-019376306	RPS6	"Homo sapiens ribosomal protein S6 (RPS6), mRNA [NM_001010]"	GO:0005515|GO:0031929|GO:0043065|GO:0003735|GO:0006364|GO:0005730|GO:0005634|GO:0042593|GO:0005829|GO:0006414|GO:0005622|GO:0022627|GO:0005840|GO:0042274	NM_001010	Hs.408073	6194	89131.5	69106.7	102254	107877	57263.5	75065.4	75960.2	56294.5
A_23_P115356	NM_003689	chr1:019630652-019630593	AKR7A2	"Homo sapiens aldo-keto reductase family 7, member A2 (aflatoxin aldehyde reductase) (AKR7A2), mRNA [NM_003689]"	GO:0004032|GO:0005737|GO:0005794|GO:0005975|GO:0016491|GO:0006081|GO:0009055|GO:0055114|GO:0016616	NM_003689	Hs.571886	8574	4087.49	2586.73	4430.25	5079.93	2752.28	2836.71	2457.37	2466.1
A_23_P112634	NM_174921	chr4:039553321-039553262	C4orf34	"Homo sapiens chromosome 4 open reading frame 34 (C4orf34), mRNA [NM_174921]"	GO:0005515|GO:0016020|GO:0016021	NM_174921	Hs.576320	201895	944.456	634.983	1037.93	1292.09	503.344	689.158	639.516	576.275
A_32_P180265	XM_002342916	chr9:044997780-044997721	LOC100287241	"PREDICTED: Homo sapiens similar to hCG2038619 (LOC100287241), mRNA [XM_002342916]"		XM_002342916	Hs.555508	100287241	273.358	156.323	293.924	344.009	182.14	177.026	147.867	144.075
A_23_P102037	NM_025147	chr2:198338889-198338948	COQ10B	"Homo sapiens coenzyme Q10 homolog B (S. cerevisiae) (COQ10B), mRNA [NM_025147]"	GO:0005739	NM_025147	Hs.715692	80219	247.206	139.52	247.737	361.013	132.867	140.785	134.897	142.876
A_33_P3284763	NM_004021	chrX:031152279-031152220	DMD	"Homo sapiens dystrophin (DMD), transcript variant Dp140b, mRNA [NM_004021]"	GO:0050998|GO:0005515|GO:0030018|GO:0030055|GO:0045202|GO:0005634|GO:0046716|GO:0005737|GO:0016010|GO:0008307|GO:0005856|GO:0045449|GO:0005792|GO:0009986|GO:0005509|GO:0043043|GO:0003779|GO:0005626|GO:0045213|GO:0030165|GO:0042383|GO:0007517|GO:0007519|GO:0048812|GO:0005200|GO:0043034|GO:0008270|GO:0045121	NM_004021	Hs.495912	1756	26.8227	27.8202	20.2278	27.2088	33.0313	25.3527	24.2644	33.8434
A_23_P122863	NM_001001555	chr7:050660395-050660337	GRB10	"Homo sapiens growth factor receptor-bound protein 10 (GRB10), transcript variant 4, mRNA [NM_001001555]"	GO:0005515|GO:0007165|GO:0005737|GO:0005886|GO:0046627|GO:0005158|GO:0005070|GO:0046325|GO:0007267|GO:0048009	NM_001001555	Hs.164060	2887	2301.54	1519.92	2601.96	2931.51	1371.15	1732.44	1359.7	1467.62
A_24_P167970	NM_004608		TBX6	"Homo sapiens T-box 6 (TBX6), mRNA [NM_004608]"	GO:0006355|GO:0003700|GO:0001707|GO:0001708|GO:0007498|GO:0007275|GO:0005634|GO:0009653	NM_004608	Hs.198301	6911	30.1281	34.3998	29.7813	41.124	19.4789	42.9289	47.5414	12.729
A_23_P82299	NM_145030	chr7:100032975-100032916	C7orf47	"Homo sapiens chromosome 7 open reading frame 47 (C7orf47), mRNA [NM_145030]"		NM_145030	Hs.720433	221908	5257.25	3314.21	5762.39	6581.49	3427.86	3987.25	3177.47	2777.91
A_33_P3878964	NM_024953	chr12:112465702-112465643	C12orf30	"Homo sapiens chromosome 12 open reading frame 30 (C12orf30), mRNA [NM_024953]"	GO:0005515|GO:0005737	NM_024953	Hs.530941	80018	1480.36	961.336	1723.86	2023.89	693.348	1193.38	1029	661.625
A_24_P934800	NM_001142725	chr16:020808395-020808336	ERI2	"Homo sapiens ERI1 exoribonuclease family member 2 (ERI2), transcript variant 1, mRNA [NM_001142725]"	GO:0005622|GO:0004527|GO:0000287|GO:0016787|GO:0008270|GO:0003676	NM_001142725	Hs.248437	112479	528.283	332.828	557.745	748.089	279.015	352.033	351.149	295.301
A_23_P74290	NM_052942	chr1:089726446-089726387	GBP5	"Homo sapiens guanylate binding protein 5 (GBP5), transcript variant 1, mRNA [NM_052942]"	GO:0005886|GO:0000166|GO:0003924|GO:0005525	NM_052942	Hs.513726	115362	21.6311	14.1548	31.5726	19.8472	13.4736	18.4164	19.048	5
A_23_P113825	NM_144653	chr9:138903283-138903224	NACC2	"Homo sapiens NACC family member 2, BEN and BTB (POZ) domain containing (NACC2), mRNA [NM_144653]"	GO:0005515|GO:0016604|GO:0016566|GO:0008284|GO:0016481|GO:0051260|GO:0005634	NM_144653	Hs.112895	138151	262.342	176.151	280.331	329.569	177.126	195.779	173.93	158.743
A_23_P102364	NM_019850	chr2:233743527-233743468	NGEF	"Homo sapiens neuronal guanine nucleotide exchange factor (NGEF), transcript variant 1, mRNA [NM_019850]"	GO:0008624|GO:0005886|GO:0035023|GO:0009987|GO:0006915|GO:0007275|GO:0042995|GO:0030154|GO:0005829|GO:0007399|GO:0030426|GO:0005085|GO:0005622|GO:0005737|GO:0005089	NM_019850	Hs.97316	25791	87.645	80.2486	92.7758	106.781	63.3777	93.6585	90.1381	56.9491
A_24_P115007	NM_170740	chr6:024536869-024536928	ALDH5A1	"Homo sapiens aldehyde dehydrogenase 5 family, member A1 (ALDH5A1), nuclear gene encoding mitochondrial protein, transcript variant 1, mRNA [NM_170740]"	GO:0004777|GO:0006536|GO:0046459|GO:0006749|GO:0005625|GO:0006083|GO:0007417|GO:0042803|GO:0006681|GO:0022904|GO:0005739|GO:0051289|GO:0006105|GO:0016491|GO:0006006|GO:0006650|GO:0009450|GO:0042135|GO:0055114|GO:0006541	NM_170740	Hs.371723	7915	916.339	619.799	962.708	1294.52	491.792	721.709	684.922	452.766
A_33_P3225755	AK127489	chr19:51060933-51060874	LOC100129938	"Homo sapiens cDNA FLJ45581 fis, clone BRTHA3011892. [AK127489]"			Hs.669728	100129938	9.11886	13.4721	10.5547	9.54253	7.25935	15.3316	20.0846	5
A_23_P63178	NM_005644	chr1:028929789-028929730	TAF12	"Homo sapiens TAF12 RNA polymerase II, TATA box binding protein (TBP)-associated factor, 20kDa (TAF12), transcript variant 2, mRNA [NM_005644]"	GO:0005515|GO:0006368|GO:0003700|GO:0005669|GO:0006367|GO:0005886|GO:0030914|GO:0005730|GO:0005634|GO:0016251|GO:0033276|GO:0016986|GO:0005737|GO:0005654|GO:0045449	NM_005644	Hs.530251	6883	4177.09	2645.81	4452.52	5727.94	2350.82	3057.01	2713.86	2166.55
A_24_P149713	NM_014007	chr9:129598599-129598658	ZBTB43	"Homo sapiens zinc finger and BTB domain containing 43 (ZBTB43), transcript variant 1, mRNA [NM_014007]"	GO:0005622|GO:0005515|GO:0005730|GO:0008270|GO:0005634|GO:0003677|GO:0046872|GO:0045449	NM_014007	Hs.355581	23099	172.573	130.095	192.338	227.276	98.1066	141.18	135.087	114.018
A_33_P3404899	NM_012302	chr1:082450973-082451032	LPHN2	"Homo sapiens latrophilin 2 (LPHN2), mRNA [NM_012302]"	GO:0005886|GO:0007218|GO:0004930|GO:0016524|GO:0005529|GO:0016021	NM_012302	Hs.24212	23266	275.335	200.556	254.605	410.803	160.598	213.662	212.423	175.583
A_23_P80778	NM_032839	chr3:122598486-122598545	DIRC2	"Homo sapiens disrupted in renal carcinoma 2 (DIRC2), mRNA [NM_032839]"	GO:0016020|GO:0006810|GO:0016021	NM_032839	Hs.477346	84925	383.685	242.52	410.594	521.514	218.948	283.5	238.53	205.531
A_23_P101185	NM_004539	chr18:055268249-055268190	NARS	"Homo sapiens asparaginyl-tRNA synthetase (NARS), mRNA [NM_004539]"	GO:0005515|GO:0006422|GO:0005737|GO:0000166|GO:0016874|GO:0006421|GO:0005625|GO:0004816|GO:0004815|GO:0003676|GO:0005524|GO:0005829	NM_004539	Hs.465224	4677	13089.4	8343.55	14256.9	18026.4	6985.04	9132.17	8389.43	7509.06
A_24_P135921		chrX:103892628-103892569							491.001	338.175	539.162	597.322	336.518	381.54	335.802	297.181
A_24_P271014	NM_001042388	chr18:009547630-009547571	PPP4R1	"Homo sapiens protein phosphatase 4, regulatory subunit 1 (PPP4R1), transcript variant 1, mRNA [NM_001042388]"	GO:0005515|GO:0007165|GO:0030362|GO:0005625	NM_001042388	Hs.464595	9989	399.56	281.329	406.358	612.866	179.457	327.905	348.291	167.791
A_23_P111621	NM_005685	chr7:074016831-074016890	GTF2IRD1	"Homo sapiens GTF2I repeat domain containing 1 (GTF2IRD1), transcript variant 2, mRNA [NM_005685]"	GO:0005515|GO:0006355|GO:0003705|GO:0007275|GO:0005634	NM_005685	Hs.647056	9569	7286.52	4437.81	8188.15	9301.3	4370.12	5058.75	4028.19	4226.49
A_23_P118571	NM_025237	chr17:041832027-041831968	SOST	"Homo sapiens sclerosteosis (SOST), mRNA [NM_025237]"	GO:0030514|GO:0005515|GO:0003674|GO:0030279|GO:0005576|GO:0005615	NM_025237	Hs.349204	50964	45.0534	39.6781	43.8182	59.8142	31.5278	48.2694	45.9709	24.794
A_23_P108501	NM_004438	chr2:222290776-222290717	EPHA4	"Homo sapiens EPH receptor A4 (EPHA4), mRNA [NM_004438]"	GO:0005515|GO:0005524|GO:0007165|GO:0005003|GO:0000166|GO:0016020|GO:0005887|GO:0007411|GO:0007628|GO:0004872|GO:0006468|GO:0007169|GO:0016740	NM_004438	Hs.371218	2043	390.24	265.479	429.59	509.665	231.464	297.77	261.831	236.836
A_32_P66222	NM_001012421		ANKRD20A2	"Homo sapiens ankyrin repeat domain 20 family, member A2 (ANKRD20A2), mRNA [NM_001012421]"		NM_001012421	Hs.632663	441430	95.4922	77.3164	94.3109	131.319	60.8469	89.1195	77.3563	65.4733
A_33_P3235640	NM_005057	chr1:205064098-205064039	RBBP5	"Homo sapiens retinoblastoma binding protein 5 (RBBP5), mRNA [NM_005057]"	GO:0005515|GO:0035097|GO:0005634	NM_005057	Hs.519230	5929	85.4157	56.8742	92.6983	114.216	49.3326	64.4585	62.6981	43.4661
A_23_P112016	NM_024767	chr8:013259098-013259039	DLC1	"Homo sapiens deleted in liver cancer 1 (DLC1), transcript variant 3, mRNA [NM_024767]"	GO:0005515|GO:0030336|GO:0008285|GO:0006919|GO:0035307|GO:0035024|GO:0008360|GO:0001843|GO:0005634|GO:0006917|GO:0021575|GO:0051497|GO:0005622|GO:0007165|GO:0003007|GO:0005737|GO:0048041|GO:0032956|GO:0005901|GO:0030900|GO:0042169|GO:0030675|GO:0005925|GO:0005096	NM_024767	Hs.720057	10395	40.5462	37.8702	41.2092	57.7459	22.6836	46.8549	44.0192	22.7365
A_33_P3784283	NM_002227	chr1:065299832-065299773	JAK1	"Homo sapiens Janus kinase 1 (JAK1), mRNA [NM_002227]"	GO:0005515|GO:0019221|GO:0005131|GO:0018108|GO:0005634|GO:0005524|GO:0007243|GO:0004718|GO:0005737|GO:0000166|GO:0016020|GO:0005856|GO:0004715|GO:0046677|GO:0016740|GO:0019898|GO:0007167	NM_002227	Hs.207538	3716	392.179	244.779	376.94	577.884	221.715	245.959	258.407	229.971
A_23_P163278	NM_017851	chr15:065550972-065550913	PARP16	"Homo sapiens poly (ADP-ribose) polymerase family, member 16 (PARP16), mRNA [NM_017851]"	GO:0016020|GO:0016757|GO:0016021|GO:0003950	NM_017851	Hs.30634	54956	832.833	542.199	896.767	1131.85	469.876	589.592	640.375	396.631
A_33_P3408162	XM_942563	chr11:089721922-089721863	LOC652859	"PREDICTED: Homo sapiens similar to Tripartite motif-containing protein ENSP00000309378 (LOC652859), mRNA [XM_942563]"		XM_942563		652859	77.1177	50.5695	89.7892	106.377	35.1874	60.8613	64.5416	26.3055
A_33_P3338036	NM_001001668	chr19:057089867-057089926	ZNF470	"Homo sapiens zinc finger protein 470 (ZNF470), mRNA [NM_001001668]"	GO:0005622|GO:0006355|GO:0008270|GO:0005634|GO:0003677|GO:0046872	NM_001001668	Hs.204449	388566	135.047	113.329	134.061	189.463	81.6168	130.397	131.844	77.7455
A_23_P120316	NM_006636	chr2:074441985-074442044	MTHFD2	"Homo sapiens methylenetetrahydrofolate dehydrogenase (NADP+ dependent) 2, methenyltetrahydrofolate cyclohydrolase (MTHFD2), nuclear gene encoding mitochondrial protein, transcript variant 1, mRNA [NM_006636]"	GO:0000287|GO:0004477|GO:0005739|GO:0004488|GO:0004487|GO:0016787|GO:0005488|GO:0042301|GO:0016491|GO:0046653|GO:0009396|GO:0006730|GO:0055114	NM_006636	Hs.469030	10797	32171.9	22215.9	35124.4	42336.8	19054.6	24267.9	23057.6	19322.2
A_24_P383076	NM_181806	chr4:057215519-057215460	AASDH	"Homo sapiens aminoadipate-semialdehyde dehydrogenase (AASDH), mRNA [NM_181806]"	GO:0006629|GO:0048037|GO:0000036|GO:0000166|GO:0016874|GO:0008152|GO:0006631|GO:0016878|GO:0005524	NM_181806	Hs.104347	132949	512.563	308.554	522.962	759.03	255.696	343.433	303.158	279.072
A_33_P3290729	NM_005604	chr6:099286550-099286609	POU3F2	"Homo sapiens POU class 3 homeobox 2 (POU3F2), mRNA [NM_005604]"	GO:0005667|GO:0021985|GO:0008284|GO:0003700|GO:0021869|GO:0022011|GO:0021979|GO:0005634|GO:0042802|GO:0043565|GO:0008544|GO:0014002|GO:0045944|GO:0030182|GO:0021799|GO:0045595|GO:0040018|GO:0050770	NM_005604	Hs.182505	5454	2165.68	1342.66	2302.58	3080.52	1113.94	1583.69	1374.18	1070.1
A_23_P112311	NM_012210	chr9:119462472-119462531	TRIM32	"Homo sapiens tripartite motif-containing 32 (TRIM32), transcript variant 1, mRNA [NM_012210]"	GO:0005863|GO:0043130|GO:0045732|GO:0004842|GO:0016874|GO:0003713|GO:0005634|GO:0043621|GO:0046872|GO:0005622|GO:0005737|GO:0042787|GO:0019941|GO:0045444|GO:0008270|GO:0017022|GO:0031369	NM_012210	Hs.591910	22954	203.476	158.385	201.748	267.344	141.337	158.941	195.772	120.44
A_32_P48466	NM_152505	chr21:040778041-040777982	LCA5L	"Homo sapiens Leber congenital amaurosis 5-like (LCA5L), mRNA [NM_152505]"		NM_152505	Hs.517284	150082	14.3629	11.5413	11.3459	22.2346	9.50812	13.2205	14.4484	6.95506
A_23_P142950	NM_015575	chr2:233723189-233723248	GIGYF2	"Homo sapiens GRB10 interacting GYF protein 2 (GIGYF2), transcript variant 2, mRNA [NM_015575]"	GO:0005515	NM_015575	Hs.565319	26058	1625.07	1064.81	1821.52	2076.22	977.465	1179.24	953.613	1061.58
A_23_P344421	NM_019055	chr11:124754315-124754256	ROBO4	"Homo sapiens roundabout homolog 4, magic roundabout (Drosophila) (ROBO4), mRNA [NM_019055]"	GO:0030334|GO:0007275|GO:0004872|GO:0016021|GO:0001525|GO:0030154	NM_019055	Hs.524121	54538	8.86833	10.0597	6.46682	11.8236	8.31462	10.9425	10.9997	8.23703
A_33_P3308716	AF047276	chr22:22385713-22385772		V5-6 protein Fragment [Source:UniProtKB/TrEMBL;Acc:Q5NV92] [ENST00000390282]			Hs.704417		10.4429	8.91158	8.19614	11.3077	11.825	7.1188	14.2449	5.37107
A_33_P3272165	NM_152416	chr8:096070070-096070129	C8orf38	"Homo sapiens chromosome 8 open reading frame 38 (C8orf38), mRNA [NM_152416]"	GO:0005739|GO:0009058|GO:0016740	NM_152416	Hs.435500	137682	979.828	631.811	1058.03	1324.89	556.566	711.176	616.25	568.006
A_33_P3414799	NM_001145855	chr4:002824669-002824728	SH3BP2	"Homo sapiens SH3-domain binding protein 2 (SH3BP2), transcript variant 4, mRNA [NM_001145855]"	GO:0005515|GO:0007165|GO:0017124|GO:0005070	NM_001145855	Hs.167679	6452	14.8656	15.4339	13.2197	19.2102	12.1669	14.2787	15.3694	16.6536
A_23_P330561	NM_174918	chr19:007744452-007744511	C19orf59	"Homo sapiens chromosome 19 open reading frame 59 (C19orf59), mRNA [NM_174918]"	GO:0016020|GO:0016021	NM_174918	Hs.709539	199675	1437.33	629.015	2142.04	1841.66	328.296	711.177	870.925	304.943
A_33_P3214204	CA848822	chr8:93897954-93898013		"chromosome 8 open reading frame 83 (C8orf83), non-coding RNA [Source:RefSeq DNA;Acc:NR_015339] [ENST00000391681]"			Hs.700302		14.822	8.56329	19.0397	20.4263	5	9.65423	11.0356	5
A_23_P102731	NM_175839	chr20:004168300-004168359	SMOX	"Homo sapiens spermine oxidase (SMOX), transcript variant 1, mRNA [NM_175839]"	GO:0005737|GO:0016491|GO:0055114|GO:0016647	NM_175839	Hs.433337	54498	363.283	237.452	398.515	478.768	212.566	282.394	259.113	170.848
A_24_P268893	NM_144721	chr4:076455000-076455059	THAP6	"Homo sapiens THAP domain containing 6 (THAP6), mRNA [NM_144721]"	GO:0015630|GO:0008270|GO:0003677|GO:0046872	NM_144721	Hs.479971	152815	977.621	594.703	1056.97	1325.78	550.114	659.044	587.75	537.315
A_23_P100074	NM_020371	chr15:034158739-034158680	AVEN	"Homo sapiens apoptosis, caspase activation inhibitor (AVEN), mRNA [NM_020371]"	GO:0005622|GO:0005515|GO:0016020|GO:0006915|GO:0005624|GO:0006916|GO:0019898	NM_020371	Hs.555966	57099	979.755	616.106	1043.78	1280.54	614.949	675.659	609.756	562.903
A_23_P5785	NM_152384	chr2:170361048-170361107	BBS5	"Homo sapiens Bardet-Biedl syndrome 5 (BBS5), mRNA [NM_152384]"	GO:0060170|GO:0034464|GO:0005886|GO:0032266|GO:0032402|GO:0001947|GO:0005622|GO:0005929|GO:0042384|GO:0005737|GO:0009296|GO:0005932|GO:0007601|GO:0050896	NM_152384	Hs.233398	129880	74.4256	53.0473	83.4093	102.738	37.1295	64.8275	60.6021	33.7122
A_33_P3309481	NR_002930	chr1:202158518-202158577	PTPRV	"Homo sapiens protein tyrosine phosphatase, receptor type, V (pseudogene) (PTPRV), non-coding RNA [NR_002930]"		NR_002930	Hs.716275	148713	182.717	141.227	208.945	224.359	114.847	169.384	148.58	105.717
A_23_P339098	NM_017515	chr11:107661964-107661905	SLC35F2	"Homo sapiens solute carrier family 35, member F2 (SLC35F2), mRNA [NM_017515]"	GO:0008150|GO:0003674|GO:0016020|GO:0006810|GO:0016021|GO:0005575	NM_017515	Hs.524014	54733	2853.75	1811.08	3133.72	3909.8	1517.74	2194.37	1662.37	1576.51
A_23_P113634	NM_001755	chr16:067134630-067134689	CBFB	"Homo sapiens core-binding factor, beta subunit (CBFB), transcript variant 2, mRNA [NM_001755]"	GO:0005515|GO:0003700|GO:0006366|GO:0003702|GO:0003713|GO:0005634	NM_001755	Hs.460988	865	2924.51	1859.74	3203.75	3976.17	1593.61	2061.61	1995.91	1521.7
A_24_P282237	NM_000947	chr6:057190782-057190841	PRIM2	"Homo sapiens primase, DNA, polypeptide 2 (58kDa) (PRIM2), mRNA [NM_000947]"	GO:0006260|GO:0051539|GO:0005506|GO:0005658|GO:0003896|GO:0016779|GO:0006269|GO:0005654|GO:0003677|GO:0046872|GO:0016740|GO:0006350	NM_000947	Hs.654580	5558	348.855	213.589	350.331	512.796	183.439	238.466	210.285	192.017
A_24_P364236	NM_004549	chr11:077779494-077779435	NDUFC2	"Homo sapiens NADH dehydrogenase (ubiquinone) 1, subcomplex unknown, 2, 14.5kDa (NDUFC2), mRNA [NM_004549]"	GO:0005739|GO:0005737|GO:0005747|GO:0016020|GO:0070469|GO:0006810|GO:0006120|GO:0005743|GO:0016021|GO:0022900|GO:0008137	NM_004549	Hs.407860	4718	85.1975	55.0834	99.5873	113.962	42.0432	64.5781	61.0722	39.5998
A_23_P377094	NM_013364	chrX:152227567-152227629	PNMA3	"Homo sapiens paraneoplastic antigen MA3 (PNMA3), mRNA [NM_013364]"	GO:0005730|GO:0008270|GO:0005634|GO:0003676|GO:0046872	NM_013364	Hs.449627	29944	12.1185	15.8843	12.4692	15.2333	8.65294	16.818	11.8557	18.9792
A_24_P692426		chr1:012987577-012987636							14.0228	15.546	12.3554	19.3862	10.3266	20.4004	15.2597	10.9778
A_23_P165840	NM_002539	chr2:010580847-010580788	ODC1	"Homo sapiens ornithine decarboxylase 1 (ODC1), mRNA [NM_002539]"	GO:0005515|GO:0008284|GO:0006596|GO:0004586|GO:0001822|GO:0005575|GO:0016829|GO:0005829	NM_002539	Hs.467701	4953	7302.96	4419.77	7645.6	9973.49	4289.8	4613.4	4542.65	4103.26
A_33_P3441639	AK056793	chr15:69689302-69689243	LOC145694	"Homo sapiens cDNA FLJ32231 fis, clone PLACE6004491 [AK056793]"			Hs.147229	145694	20.3698	15.7195	19.5432	25.9115	15.6548	19.679	15.9248	11.5547
A_33_P3391778	NM_173848	chr8:085441725-085441784	RALYL	"Homo sapiens RALY RNA binding protein-like (RALYL), transcript variant 3, mRNA [NM_173848]"	GO:0000166|GO:0003723|GO:0042802	NM_173848	Hs.121663	138046	83.5953	62.0105	85.0523	117.822	47.9112	65.1629	65.4259	55.4429
A_23_P122924	NM_002192	chr7:041729305-041729246	INHBA	"Homo sapiens inhibin, beta A (INHBA), mRNA [NM_002192]"	GO:0045578|GO:0042541|GO:0030308|GO:0007267|GO:0030154|GO:0042802|GO:0001541|GO:0000082|GO:0045077|GO:0045944|GO:0048184|GO:0007050|GO:0004871|GO:0043509|GO:0046982|GO:0046882|GO:0046881|GO:0006952|GO:0005576|GO:0006917|GO:0045786|GO:0045650|GO:0005125|GO:0032925|GO:0007399|GO:0042326|GO:0001501|GO:0009605|GO:0005179|GO:0045648|GO:0043512|GO:0008083|GO:0040007|GO:0007166	NM_002192	Hs.583348	3624	20.6794	19.1183	21.9627	26.7216	13.3539	23.1004	20.8619	13.3926
A_24_P366122	NM_024722	chr17:043213872-043213931	ACBD4	"Homo sapiens acyl-Coenzyme A binding domain containing 4 (ACBD4), transcript variant 2, mRNA [NM_024722]"	GO:0005488|GO:0000062	NM_024722	Hs.110298	79777	31.0015	30.9688	29.4098	43.313	20.2817	35.3962	40.6922	16.818
A_23_P121396	NM_145261	chr3:180702067-180702008	DNAJC19	"Homo sapiens DnaJ (Hsp40) homolog, subfamily C, member 19 (DNAJC19), mRNA [NM_145261]"	GO:0005739|GO:0016020|GO:0006457|GO:0031072|GO:0006626|GO:0005743|GO:0048806|GO:0016021|GO:0015031|GO:0055085|GO:0007601	NM_145261	Hs.230601	131118	213.324	132.225	218.319	288.104	133.55	136.792	133.011	126.871
A_23_P110851	NM_198253	chr5:001253364-001253305	TERT	"Homo sapiens telomerase reverse transcriptase (TERT), transcript variant 1, mRNA [NM_198253]"	GO:0005515|GO:0000781|GO:0005697|GO:0003721|GO:0005694|GO:0042162|GO:0016779|GO:0005634|GO:0006916|GO:0003677|GO:0042803|GO:0010149|GO:0005737|GO:0000723|GO:0022616|GO:0032203|GO:0005654|GO:0007004|GO:0070034|GO:0016740|GO:0000783	NM_198253	Hs.492203	7015	46.6302	47.6337	49.5265	61.856	28.5079	58.1474	58.7037	26.0502
A_24_P883629	AK127661	chr2:105964250-105964309	C2orf49	Ashwin [Source:UniProtKB/Swiss-Prot;Acc:Q9BVC5] [ENST00000258457]	GO:0008150|GO:0003674|GO:0005575		Hs.549577	79074	358.49	220.933	393.686	531.058	150.726	245.842	260.719	156.238
A_23_P11995	NM_002574		PRDX1	"Homo sapiens peroxiredoxin 1 (PRDX1), transcript variant 1, mRNA [NM_002574]"	GO:0042345|GO:0005515|GO:0042470|GO:0008283|GO:0042267|GO:0034101|GO:0005634|GO:0008379|GO:0032872|GO:0005739|GO:0001501|GO:0005737|GO:0019430|GO:0016491|GO:0045454|GO:0042744|GO:0000302|GO:0055114	NM_002574	Hs.180909	5052	12893.4	8286.9	13028	16514.2	9138.12	8536.17	8202.66	8121.86
A_23_P109677		chr3:60676328-60676269							18017.8	12758.6	17962.7	24317.4	11773.4	13137.4	12976.2	12162
A_23_P218317	NM_001038618	chr17:080443420-080443479	NARF	"Homo sapiens nuclear prelamin A recognition factor (NARF), transcript variant 3, mRNA [NM_001038618]"	GO:0005634|GO:0031981|GO:0005638|GO:0005521	NM_001038618	Hs.256526	26502	1523.1	1001.01	1604.72	1973.17	991.42	1157.17	1118.5	727.347
A_33_P3780311	BC037548	chrX:12921216-12921157	LOC349408	"Homo sapiens hypothetical protein LOC349408, mRNA (cDNA clone IMAGE:5212824), partial cds [BC037548]"			Hs.685035	349408	10.0718	11.0672	8.02018	14.3	7.8954	14.5219	13.6798	5
A_33_P3242919	NM_005968	chr19:008553826-008553885	HNRNPM	"Homo sapiens heterogeneous nuclear ribonucleoprotein M (HNRNPM), transcript variant 1, mRNA [NM_005968]"	GO:0008380|GO:0000166|GO:0005887|GO:0000398|GO:0003723|GO:0019904|GO:0005730|GO:0005681|GO:0005634	NM_005968	Hs.465808	4670	9222.01	5703.2	10412.3	12222.3	5031.41	6588.15	5243.52	5277.94
A_23_P49759	NM_002981	chr17:032687668-032687609	CCL1	"Homo sapiens chemokine (C-C motif) ligand 1 (CCL1), mRNA [NM_002981]"	GO:0005515|GO:0008009|GO:0007165|GO:0006955|GO:0006935|GO:0006874|GO:0016032|GO:0005576|GO:0005615	NM_002981	Hs.72918	6346	9.02708	6.49064	10.0996	11.8037	5.17791	7.17951	7.2924	5
A_23_P103433	NM_145047	chr1:036883674-036883615	OSCP1	"Homo sapiens organic solute carrier partner 1 (OSCP1), transcript variant 1, mRNA [NM_145047]"	GO:0009925|GO:0005886|GO:0006810	NM_145047	Hs.202207	127700	377.376	242.595	403.782	475.262	253.084	267.548	226.487	233.75
A_23_P51996	NM_007269	chr1:109351984-109352043	STXBP3	"Homo sapiens syntaxin binding protein 3 (STXBP3), mRNA [NM_007269]"	GO:0005515|GO:0030347|GO:0005886|GO:0043312|GO:0042581|GO:0015031|GO:0051291|GO:0005829|GO:0006904|GO:0070527|GO:0016323|GO:0005737|GO:0016324|GO:0045955|GO:0031091|GO:0070820|GO:0017075|GO:0016192	NM_007269	Hs.530436	6814	4289.23	2766.08	4997.03	5670.83	2199.85	3132.67	2773.18	2392.38
A_23_P345799	NM_173544	chr19:017660266-017660325	FAM129C	"Homo sapiens family with sequence similarity 129, member C (FAM129C), transcript variant 1, mRNA [NM_173544]"		NM_173544	Hs.434133	199786	39.5668	40.5816	36.3716	51.7243	30.6045	53.1091	40.5631	28.0726
A_24_P23921	NM_001080465	chr17:036991569-036991510	C17orf98	"Homo sapiens chromosome 17 open reading frame 98 (C17orf98), mRNA [NM_001080465]"		NM_001080465	Hs.250182	388381	13.7306	12.1088	13.2873	19.722	8.18255	15.9723	15.3541	5
A_23_P117225	NM_000123	chr13:103527950-103528009	ERCC5	"Homo sapiens excision repair cross-complementing rodent repair deficiency, complementation group 5 (ERCC5), mRNA [NM_000123]"	GO:0043066|GO:0009650|GO:0000287|GO:0000405|GO:0004520|GO:0005634|GO:0008340|GO:0003677|GO:0042803|GO:0006974|GO:0010225|GO:0047485|GO:0003690|GO:0035264|GO:0016787|GO:0003697|GO:0006295|GO:0006283|GO:0005654|GO:0000718|GO:0005675	NM_000123	Hs.258429	2073	632.546	410.3	676.547	888.437	332.656	443.722	394.393	392.785
A_24_P289404	NM_001029	chr7:022813418-022813359	RPS26	"Homo sapiens ribosomal protein S26 (RPS26), mRNA [NM_001029]"	GO:0005622|GO:0005515|GO:0003735|GO:0033119|GO:0022627|GO:0005840|GO:0003729|GO:0006414|GO:0005829	NM_001029	Hs.567235	6231	12606	8814.88	14629.3	16185.2	7003.62	10484.8	10612.7	5347.19
A_33_P3298062	NM_001023587	chr3:183701626-183701567	ABCC5	"Homo sapiens ATP-binding cassette, sub-family C (CFTR/MRP), member 5 (ABCC5), transcript variant 2, mRNA [NM_001023587]"	GO:0032868|GO:0048471|GO:0016020|GO:0000166|GO:0005887|GO:0032496|GO:0042626|GO:0005624|GO:0008514|GO:0055085|GO:0016887|GO:0005524	NM_001023587	Hs.606340	10057	775.167	493.251	872.406	1013.1	439.99	548.834	440.876	490.043
A_33_P3346073	NM_001098814	chr16:004239438-004239379	SRL	"Homo sapiens sarcalumenin (SRL), mRNA [NM_001098814]"	GO:0005509|GO:0033018	NM_001098814	Hs.10041	6345	17.1444	18.8366	16.606	22.7652	12.062	21.5405	20.8949	14.0744
A_23_P70328	NM_018132	chr6:049460399-049460458	CENPQ	"Homo sapiens centromere protein Q (CENPQ), mRNA [NM_018132]"	GO:0005694|GO:0005634|GO:0000775	NM_018132	Hs.88663	55166	514.992	327.814	566.702	682.828	295.447	350.569	347.921	284.951
A_24_P358164	NM_002295	chr3:110401583-110401524	RPSA	"Homo sapiens ribosomal protein SA (RPSA), transcript variant 1, mRNA [NM_002295]"	GO:0005622|GO:0005737|GO:0003735|GO:0005886|GO:0022627|GO:0043022|GO:0005840|GO:0005634|GO:0004872|GO:0007155|GO:0006414|GO:0005829	NM_002295	Hs.449909	3921	26089.7	18973.9	26672.3	32891.7	18705.1	21403.4	20427.2	15091.1
A_32_P396186	NM_014818	chr11:008633658-008633599	TRIM66	"Homo sapiens tripartite motif-containing 66 (TRIM66), mRNA [NM_014818]"	GO:0005622|GO:0005515|GO:0008270|GO:0005634|GO:0046872	NM_014818	Hs.130836	9866	615.755	372.999	781.282	886.441	179.541	553.887	430.688	134.422
A_32_P54137	NM_006004	chr1:016133936-016133877	UQCRH	"Homo sapiens ubiquinol-cytochrome c reductase hinge protein (UQCRH), mRNA [NM_006004]"	GO:0009060|GO:0005739|GO:0008121|GO:0016020|GO:0006122|GO:0006810|GO:0005750|GO:0022900|GO:0051291|GO:0032403|GO:0006119	NM_006004	Hs.481571	7388	28326.1	19440.3	31573.2	36020.3	17384.7	22525.4	21282.1	14513.3
A_33_P3416347	DB165297	chr7:142353832-142353891		Putative uncharacterized protein ENSP00000374919 [Source:UniProtKB/TrEMBL;Acc:A6NDG3] [ENST00000390396]			Hs.722429		20.3205	8.44255	42.8066	8.04725	10.1077	9.1931	9.36892	6.76563
A_23_P164405	NM_033184	chr17:039221524-039221465	KRTAP2-4	"Homo sapiens keratin associated protein 2-4 (KRTAP2-4), mRNA [NM_033184]"	GO:0045095	NM_033184	Hs.560502	85294	16.4175	19.4614	12.9799	21.1118	15.1608	23.8692	29.4687	5.04633
A_33_P3215128	NM_001010867	chr1:228369854-228369913	C1orf69	"Homo sapiens chromosome 1 open reading frame 69 (C1orf69), mRNA [NM_001010867]"	GO:0005739|GO:0005737|GO:0006546|GO:0004047|GO:0016740	NM_001010867	Hs.237017	200205	600.172	401.307	670.773	771.285	358.459	459.253	394.624	350.043
A_23_P142022	NM_015629		PRPF31	"Homo sapiens PRP31 pre-mRNA processing factor 31 homolog (S. cerevisiae) (PRPF31), mRNA [NM_015629]"	GO:0008380|GO:0005515|GO:0000244|GO:0015030|GO:0016607|GO:0000398|GO:0003723|GO:0043021|GO:0005681|GO:0005634|GO:0046540	NM_015629	Hs.515598	26121	237.279	155.11	243.45	314.026	154.36	192.219	163.514	109.597
A_23_P167595	NM_003337	chr5:133726638-133726697	UBE2B	"Homo sapiens ubiquitin-conjugating enzyme E2B (RAD6 homolog) (UBE2B), mRNA [NM_003337]"	GO:0005515|GO:0006511|GO:0004842|GO:0006513|GO:0005886|GO:0033522|GO:0005657|GO:0007288|GO:0016874|GO:0005634|GO:0007283|GO:0006301|GO:0005737|GO:0000166|GO:0060070|GO:0000785|GO:0009411|GO:0031625|GO:0000209|GO:0001666|GO:0051246|GO:0032869|GO:0042493|GO:0050821|GO:0005524|GO:0006974|GO:0051865	NM_003337	Hs.644421	7320	235.94	141.852	256.399	323.182	128.24	156.102	142.488	126.966
A_23_P57137	NM_018347	chr20:003805889-003805948	C20orf29	"Homo sapiens chromosome 20 open reading frame 29 (C20orf29), mRNA [NM_018347]"		NM_018347	Hs.104806	55317	327.233	243.714	358.212	396.479	227.008	283.443	251.091	196.608
A_23_P52311	NM_006951	chr10:105147370-105147429	TAF5	"Homo sapiens TAF5 RNA polymerase II, TATA box binding protein (TBP)-associated factor, 100kDa (TAF5), mRNA [NM_006951]"	GO:0006368|GO:0003700|GO:0005669|GO:0006367|GO:0005730|GO:0010843|GO:0005634|GO:0033276|GO:0016986|GO:0005737|GO:0044419|GO:0046983|GO:0005654|GO:0005856|GO:0045449|GO:0004402|GO:0016568	NM_006951	Hs.96103	6877	279.654	183.447	282.958	408.548	147.456	202.595	208.764	138.982
A_33_P3332215	NM_001044392	chr1:155162034-155161975	MUC1	"Homo sapiens mucin 1, cell surface associated (MUC1), transcript variant 7, mRNA [NM_001044392]"	GO:0016324|GO:0007565|GO:0005737|GO:0005886|GO:0005887|GO:0005634|GO:0005576|GO:0032526	NM_001044392	Hs.89603	4582	26.8222	29.0662	32.6003	31.8608	16.0056	40.5607	30.9009	15.7371
A_23_P212968	NM_001073	chr4:070074162-070074103	UGT2B11	"Homo sapiens UDP glucuronosyltransferase 2 family, polypeptide B11 (UGT2B11), mRNA [NM_001073]"	GO:0008210|GO:0005792|GO:0006805|GO:0016020|GO:0005783|GO:0008152|GO:0015020|GO:0016021	NM_001073	Hs.339811	10720	10.6533	10.9406	10.5773	14.9426	6.44009	17.6186	10.2033	5
A_23_P101342	NM_032885	chr19:010663725-010663784	ATG4D	"Homo sapiens ATG4 autophagy related 4 homolog D (S. cerevisiae) (ATG4D), mRNA [NM_032885]"	GO:0008017|GO:0004197|GO:0005737|GO:0019941|GO:0005875|GO:0006914|GO:0006623|GO:0008233|GO:0015031	NM_032885	Hs.512799	84971	265.204	192.316	275.959	334.321	185.332	202.069	240.067	134.812
A_33_P3564409		chrX:051806684-051806625							2754.83	1799.27	2356.1	3364.19	2544.21	1761.6	1422.76	2213.45
A_24_P256243	NM_175698	chrX:052729556-052729497	SSX2	"Homo sapiens synovial sarcoma, X breakpoint 2 (SSX2), transcript variant 2, mRNA [NM_175698]"		NM_175698	Hs.661107	6757	21.6085	22.004	23.262	28.0641	13.4994	25.0582	26.3007	14.6533
A_33_P3287610		chr22:23114823-23114882		V2-8 protein Fragment [Source:UniProtKB/TrEMBL;Acc:Q5NV85] [ENST00000390313]					9.07165	9.30335	8.61587	10.8383	7.76078	14.9333	7.97671	5
A_32_P32391	NR_002171	chr13:064411477-064411418	OR7E156P	"Homo sapiens olfactory receptor, family 7, subfamily E, member 156 pseudogene (OR7E156P), non-coding RNA [NR_002171]"		NR_002171	Hs.363054	283491	346.593	259.436	381.415	421.796	236.569	280.748	306.295	191.266
A_33_P3407266	NM_012204	chr9:135553366-135553425	GTF3C4	"Homo sapiens general transcription factor IIIC, polypeptide 4, 90kDa (GTF3C4), mRNA [NM_012204]"	GO:0005515|GO:0003709|GO:0005634|GO:0006384|GO:0042791|GO:0003677|GO:0006351|GO:0042797|GO:0000127|GO:0004406|GO:0008047|GO:0016740|GO:0008415	NM_012204	Hs.656646	9329	37.5145	34.1537	34.2822	48.7391	29.5223	41.6728	31.8617	28.9267
A_23_P115366	NM_016308	chr1:047843918-047843977	CMPK1	"Homo sapiens cytidine monophosphate (UMP-CMP) kinase 1, cytosolic (CMPK1), transcript variant 1, mRNA [NM_016308]"	GO:0006139|GO:0005737|GO:0000166|GO:0004849|GO:0004127|GO:0009220|GO:0005634|GO:0016776|GO:0005524|GO:0016740	NM_016308	Hs.11463	51727	1660.47	1045.72	1847.82	2280.2	853.408	1116.74	1043.65	976.765
A_23_P121082	NM_000158	chr3:081538971-081538912	GBE1	"Homo sapiens glucan (1,4-alpha-), branching enzyme 1 (GBE1), mRNA [NM_000158]"	GO:0043169|GO:0016757|GO:0005975|GO:0005978|GO:0006091|GO:0004553|GO:0003844|GO:0005829	NM_000158	Hs.436062	2632	1847.7	1174.55	2087.04	2430.48	1025.58	1278.89	1152.28	1092.47
A_23_P209288	NM_003590	chr2:225335155-225335096	CUL3	"Homo sapiens cullin 3 (CUL3), mRNA [NM_003590]"	GO:0031461|GO:0001831|GO:0006511|GO:0008284|GO:0005794|GO:0007369|GO:0030332|GO:0005634|GO:0001701|GO:0000902|GO:0000082|GO:0008054|GO:0007050|GO:0031625|GO:0008629	NM_003590	Hs.372286	8452	23.8806	19.705	25.2981	34.6902	11.6533	22.6532	22.9775	13.4843
A_23_P141447	NM_001034836	chr17:034249654-034249595	RDM1	"Homo sapiens RAD52 motif 1 (RDM1), transcript variant 2, mRNA [NM_001034836]"	GO:0005737|GO:0000166|GO:0003723|GO:0005730|GO:0005634|GO:0003677	NM_001034836	Hs.194411	201299	527.587	338.181	573.178	696.204	313.38	378.116	349.822	286.605
A_33_P3782469	AL833463	chr15:55831224-55831165	PYGO1	Pygopus homolog 1 [Source:UniProtKB/Swiss-Prot;Acc:Q9Y3Y4] [ENST00000302000]	GO:0005515|GO:0001822|GO:0008270|GO:0005634|GO:0016055|GO:0009791|GO:0046872		Hs.87194	26108	642.098	423.999	799.301	897.39	229.604	529.276	507.802	234.919
A_24_P296808	NM_018215	chr19:046969838-046969779	PNMAL1	"Homo sapiens PNMA-like 1 (PNMAL1), transcript variant 1, mRNA [NM_018215]"		NM_018215	Hs.8395	55228	712.455	479.551	913.706	906.633	317.025	569.725	518.115	350.813
A_23_P121545	NM_201591	chr4:176554554-176554495	GPM6A	"Homo sapiens glycoprotein M6A (GPM6A), transcript variant 2, mRNA [NM_201591]"	GO:0005262|GO:0016020|GO:0009986|GO:0016021	NM_201591	Hs.75819	2823	178.896	120.737	179.317	244.86	112.51	123.886	109.444	128.882
A_33_P3279959	NM_001105543	chr7:132068360-132068301	PLXNA4	"Homo sapiens plexin A4 (PLXNA4), transcript variant 3, mRNA [NM_001105543]"	GO:0005622|GO:0007165|GO:0017154|GO:0005886|GO:0007275|GO:0004872|GO:0016021|GO:0007399	NM_001105543	Hs.511454	91584	12.0936	6.91264	14.509	16.7717	5	8.68477	7.05314	5
A_33_P3227375	NM_003247	chr6:169615960-169615901	THBS2	"Homo sapiens thrombospondin 2 (THBS2), mRNA [NM_003247]"	GO:0005515|GO:0005198|GO:0005509|GO:0031093|GO:0005576|GO:0007155|GO:0008201	NM_003247	Hs.371147	7058	9.59534	12.2161	7.76308	15.3723	5.65062	15.4779	16.1703	5
A_32_P222695	NM_001001669	chr5:149014156-149014215	FLJ41603	"Homo sapiens FLJ41603 protein (FLJ41603), mRNA [NM_001001669]"	GO:0005622|GO:0005515|GO:0005085|GO:0005737|GO:0035023|GO:0005089	NM_001001669	Hs.256206	389337	253.923	168.94	247.276	348.997	165.497	177.177	174.696	154.947
A_33_P3297642	NM_022063	chr10:120070356-120070297	C10orf84	"Homo sapiens chromosome 10 open reading frame 84 (C10orf84), transcript variant 1, mRNA [NM_022063]"		NM_022063	Hs.372309	63877	1001.71	636.144	1092.92	1312.06	600.166	730.923	652.786	524.723
A_23_P122531	NM_001040437	chr6:031807322-031807381	C6orf48	"Homo sapiens chromosome 6 open reading frame 48 (C6orf48), transcript variant 1, mRNA [NM_001040437]"		NM_001040437	Hs.640836	50854	37893.3	26716.1	40669.3	49604.7	23405.8	29456.4	26911.1	23780.8
A_24_P92451	XM_001130329	chr22:18737752-18737811		"cDNA FLJ26056 fis, clone PRS03239 [Source:UniProtKB/TrEMBL;Acc:Q6ZPC6] [ENST00000440673]"		XM_001130329	Hs.629498		12.5264	10.65	13.9193	17.188	6.47192	13.0338	13.9162	5
A_24_P925040	NM_001233	chr7:116148261-116148320	CAV2	"Homo sapiens caveolin 2 (CAV2), transcript variant 1, mRNA [NM_001233]"	GO:0051219|GO:0030133|GO:0048471|GO:0005886|GO:0007268|GO:0005634|GO:0051259|GO:0006906|GO:0042803|GO:0070836|GO:0005829|GO:0005622|GO:0005737|GO:0060161|GO:0048278|GO:0005811|GO:0019905|GO:0007088|GO:0005794|GO:0009986|GO:0005624|GO:0048741|GO:0031234|GO:0043234|GO:0005887|GO:0001937|GO:0005901|GO:0007005|GO:0007029	NM_001233	Hs.212332	858	102.614	62.4698	126.374	141.548	39.9203	76.896	64.8913	45.622
A_24_P197284	NM_173821	chr2:242815327-242815386	C2orf85	"Homo sapiens chromosome 2 open reading frame 85 (C2orf85), mRNA [NM_173821]"	GO:0016020|GO:0016021	NM_173821	Hs.376307	285093	95.4803	70.4794	105.295	134.139	47.007	80.0269	82.8462	48.5652
A_33_P3619171	NM_021127	chr18:057570691-057570750	PMAIP1	"Homo sapiens phorbol-12-myristate-13-acetate-induced protein 1 (PMAIP1), mRNA [NM_021127]"	GO:0005739|GO:0005515|GO:0043331|GO:0006919|GO:0001836|GO:0006926|GO:0006917|GO:0006921	NM_021127	Hs.96	5366	5394.11	3292.82	6322.22	7687.9	2172.21	4025.77	3690.65	2162.04
A_33_P3391429	NM_024836	chr1:249143236-249143295	ZNF672	"Homo sapiens zinc finger protein 672 (ZNF672), mRNA [NM_024836]"	GO:0005622|GO:0008270|GO:0005634|GO:0003677|GO:0046872|GO:0045449	NM_024836	Hs.521151	79894	255.069	198.694	253.008	343.109	169.09	220.611	228.565	146.907
A_23_P119886	NM_001486	chr2:027741712-027741771	GCKR	"Homo sapiens glucokinase (hexokinase 4) regulator (GCKR), mRNA [NM_001486]"	GO:0005515|GO:0004857|GO:0001678|GO:0005654|GO:0005634|GO:0005829|GO:0000060	NM_001486	Hs.89771	2646	9.05596	10.3995	10.0914	8.82475	8.25173	13.3144	11.8385	6.04541
A_33_P3343503	XM_001716646	chr14:055034385-055034444	LOC645602	"PREDICTED: Homo sapiens hypothetical LOC645602 (LOC645602), mRNA [XM_001716646]"		XM_001716646	Hs.632349	645602	47.8952	48.5382	48.4723	64.5023	30.7109	69.3999	47.5043	28.7104
A_23_P111929	NM_016023	chr8:092090690-092090749	OTUD6B	"Homo sapiens OTU domain containing 6B (OTUD6B), mRNA [NM_016023]"		NM_016023	Hs.30532	51633	143.043	106.751	149.767	192.867	86.4936	111.4	98.997	109.856
A_23_P72853	NM_032889	chr12:053647679-053647738	MFSD5	"Homo sapiens major facilitator superfamily domain containing 5 (MFSD5), mRNA [NM_032889]"	GO:0016020|GO:0006810|GO:0016021	NM_032889	Hs.654660	84975	456.041	317.79	477.964	621.217	268.942	361.272	378.702	213.395
A_23_P105276	NM_003428	chr12:133635754-133635813	ZNF84	"Homo sapiens zinc finger protein 84 (ZNF84), transcript variant 1, mRNA [NM_003428]"	GO:0005622|GO:0006355|GO:0008270|GO:0005634|GO:0003677|GO:0046872	NM_003428	Hs.445019	7637	814.444	538.848	873.941	1086.41	482.979	582.102	520.838	513.602
A_33_P3324680									11.6529	13.5595	13.1062	14.5563	7.29631	15.7626	19.4268	5.48917
A_23_P101093	NM_016429	chr17:046103842-046103783	COPZ2	"Homo sapiens coatomer protein complex, subunit zeta 2 (COPZ2), mRNA [NM_016429]"	GO:0005515|GO:0005801|GO:0030126|GO:0005737|GO:0005794|GO:0016020|GO:0031410|GO:0016192|GO:0006886|GO:0030117	NM_016429	Hs.408434	51226	64.1056	47.1694	70.1711	89.6857	32.4601	54.3281	64.7939	22.3862
A_23_P115922	NM_004096	chr10:072183525-072183584	EIF4EBP2	"Homo sapiens eukaryotic translation initiation factor 4E binding protein 2 (EIF4EBP2), mRNA [NM_004096]"	GO:0008286|GO:0005515|GO:0019933|GO:0008190|GO:0045947	NM_004096	Hs.643279	1979	3168.98	2049.07	3608.06	4026.21	1872.67	2249.65	2148.36	1749.19
A_33_P3371333	NM_001164154	chr10:000093730-000093671	RP11-631M21.2	"Homo sapiens tubulin, beta 8 (TUBB8), transcript variant 2, mRNA [NM_001164154]"	GO:0051258|GO:0000166|GO:0005198|GO:0005874|GO:0003924|GO:0005525|GO:0007018	NM_001164154	Hs.532659	347688	32.8009	31.6921	30.6088	40.5097	27.2841	40.2921	35.2759	19.5083
A_23_P110606	NM_014757	chr5:179203516-179203575	MAML1	"Homo sapiens mastermind-like 1 (Drosophila) (MAML1), mRNA [NM_014757]"	GO:0016607|GO:0007219|GO:0045944|GO:0003713|GO:0005634|GO:0045449	NM_014757	Hs.631951	9794	202.849	162.882	199.5	280.141	128.904	178.458	203.661	106.527
A_24_P645765	NM_020782	chr12:027955429-027955488	KLHDC5	"Homo sapiens kelch domain containing 5 (KLHDC5), mRNA [NM_020782]"	GO:0005515	NM_020782	Hs.505104	57542	962.974	593.005	1012.14	1378.93	497.853	685.617	613.296	480.102
A_23_P114929	NM_015415	chr1:167889288-167889229	BRP44	"Homo sapiens brain protein 44 (BRP44), transcript variant 2, mRNA [NM_015415]"	GO:0005739	NM_015415	Hs.517768	25874	3331.96	2099.7	3611.41	4529.72	1854.74	2254.25	2180.9	1863.94
A_23_P122508	NM_080870	chr6:030921282-030921341	DPCR1	"Homo sapiens diffuse panbronchiolitis critical region 1 (DPCR1), mRNA [NM_080870]"	GO:0016020|GO:0016021	NM_080870	Hs.631993	135656	8.92315	10.217	9.61655	9.14293	8.00996	10.9329	10.5111	9.20687
A_23_P218597	NM_002518	chr2:101612199-101612258	NPAS2	"Homo sapiens neuronal PAS domain protein 2 (NPAS2), mRNA [NM_002518]"	GO:0007165|GO:0005667|GO:0045475|GO:0006355|GO:0042745|GO:0003700|GO:0045944|GO:0051879|GO:0005634|GO:0048511|GO:0004871|GO:0007417	NM_002518	Hs.156832	4862	138.696	118.366	129.26	172.114	114.714	128.071	115.21	111.817
A_23_P115636	NM_004412		TRDMT1	"Homo sapiens tRNA aspartic acid methyltransferase 1 (TRDMT1), transcript variant a, mRNA [NM_004412]"	GO:0016428|GO:0006306|GO:0001975|GO:0003886|GO:0003723|GO:0008168|GO:0005634|GO:0003677|GO:0016740|GO:0008033	NM_004412	Hs.351665	1787	145.254	94.2472	160.758	197.479	77.526	104.717	99.4344	78.5902
A_33_P3256278	BC113028	chr3:8724192-8724133	OR7E156P	Homo sapiens cDNA clone IMAGE:40021642 [BC113028]			Hs.694575	283491	11.0583	9.97126	8.25573	10.1152	14.804	12.3373	7.80304	9.77341
A_23_P109322	NM_006198	chr21:041301047-041301106	PCP4	"Homo sapiens Purkinje cell protein 4 (PCP4), mRNA [NM_006198]"	GO:0005634|GO:0007417|GO:0005829	NM_006198	Hs.80296	5121	165.721	109.286	181.7	230.348	85.1161	134.447	132.032	61.3794
A_23_P109593	NM_014346	chr22:047507418-047507477	TBC1D22A	"Homo sapiens TBC1 domain family, member 22A (TBC1D22A), mRNA [NM_014346]"	GO:0005622|GO:0032313|GO:0005097|GO:0005096	NM_014346	Hs.435044	25771	127.057	102.702	124.132	170.742	86.2977	115.058	127.113	65.9347
A_23_P30024	NM_003998	chr4:103537856-103537915	NFKB1	"Homo sapiens nuclear factor of kappa light polypeptide gene enhancer in B-cells 1 (NFKB1), transcript variant 1, mRNA [NM_003998]"	GO:0032375|GO:0005515|GO:0006355|GO:0003700|GO:0006366|GO:0031293|GO:0010744|GO:0010843|GO:0006915|GO:0010553|GO:0010884|GO:0005634|GO:0006916|GO:0032269|GO:0005829|GO:0007165|GO:0005737|GO:0045941|GO:0006954|GO:0005654|GO:0010956|GO:0010957|GO:0033256	NM_003998	Hs.654408	4790	681.572	435.581	649.874	922.739	472.103	463.312	417.724	425.706
A_23_P101351	NM_024106	chr19:009639038-009638979	ZNF426	"Homo sapiens zinc finger protein 426 (ZNF426), mRNA [NM_024106]"	GO:0005622|GO:0006355|GO:0008270|GO:0005634|GO:0003677|GO:0046872	NM_024106	Hs.594011	79088	1040.29	690.733	1227.62	1348.41	544.85	777.317	669.529	625.352
A_23_P212339	NM_024513	chr3:045959650-045959591	FYCO1	"Homo sapiens FYVE and coiled-coil domain containing 1 (FYCO1), mRNA [NM_024513]"	GO:0008270|GO:0046872	NM_024513	Hs.200227	79443	609.33	367.935	652.591	813.738	361.661	396.283	347.6	359.923
A_33_P3333054	NM_001099744	chr8:110587252-110587193	GOLSYN	"Homo sapiens Golgi-localized protein (GOLSYN), transcript variant 1, mRNA [NM_001099744]"	GO:0005737|GO:0005794|GO:0016020|GO:0016023|GO:0016021|GO:0005856	NM_001099744	Hs.390738	55638	204.745	149.612	200.3	282.459	131.476	164.564	162.36	121.913
A_33_P3276207	NM_001134456	chr3:101542152-101542211	FAM55C	"Homo sapiens family with sequence similarity 55, member C (FAM55C), transcript variant 1, mRNA [NM_001134456]"	GO:0005576	NM_001134456	Hs.595933	91775	368.881	197.517	327.087	584.428	195.127	211.024	198.252	183.276
A_24_P177353	NM_001081550	chrX:122734545-122734486	THOC2	"Homo sapiens THO complex 2 (THOC2), mRNA [NM_001081550]"	GO:0008380|GO:0006397|GO:0005515|GO:0003723|GO:0006810|GO:0005634|GO:0000445|GO:0046784	NM_001081550	Hs.149991	57187	2515.56	1598.97	2914.24	3440.97	1191.48	1901.1	1753.97	1141.85
A_23_P12343	NM_000849	chr1:110279673-110279614	GSTM3	"Homo sapiens glutathione S-transferase mu 3 (brain) (GSTM3), transcript variant 1, mRNA [NM_000849]"	GO:0043627|GO:0005737|GO:0008065|GO:0008152|GO:0005625|GO:0004364|GO:0016740|GO:0042802	NM_000849	Hs.2006	2947	6896.61	4324.84	7750.06	8692.75	4247.01	4628.05	4544.45	3802.04
A_23_P115885	NM_004897	chr10:089311995-089312054	MINPP1	"Homo sapiens multiple inositol polyphosphate histidine phosphatase, 1 (MINPP1), mRNA [NM_004897]"	GO:0034417|GO:0008969|GO:0016787|GO:0005783|GO:0030351|GO:0030352|GO:0004446|GO:0003993|GO:0005788|GO:0006797|GO:0030282	NM_004897	Hs.121260	9562	773.023	474.922	838.021	1098.16	382.889	526.924	480.918	416.925
A_23_P12272	NM_138558	chr1:028177929-028177988	PPP1R8	"Homo sapiens protein phosphatase 1, regulatory (inhibitor) subunit 8 (PPP1R8), transcript variant 2, mRNA [NM_138558]"	GO:0005515|GO:0006397|GO:0008380|GO:0000287|GO:0008283|GO:0003723|GO:0004865|GO:0005634|GO:0003677|GO:0006401|GO:0008599|GO:0005737|GO:0004519|GO:0016787|GO:0016607|GO:0005681|GO:0045449|GO:0008995	NM_138558	Hs.533474	5511	2507.18	1548.78	3096.72	2892.81	1532	1496.97	1548.46	1600.91
A_24_P225635		chr2:38789997-38789938	HNRPLL	Heterogeneous nuclear ribonucleoprotein L-like (Stromal RNA-regulating factor) [Source:UniProtKB/Swiss-Prot;Acc:Q8WVV9] [ENST00000449105]	GO:0006397|GO:0005515|GO:0000166|GO:0030529|GO:0005634|GO:0003729|GO:0033120			92906	280.165	184.533	327.298	418.799	94.3982	227.45	235.603	90.5452
A_24_P375683		chr3:121213021-121213081							27754.1	19315.7	32426.1	38732.8	12103.3	23608.4	23715	10623.8
A_23_P115785	NM_145235		FANK1	"Homo sapiens fibronectin type III and ankyrin repeat domains 1 (FANK1), mRNA [NM_145235]"	GO:0005737|GO:0005634	NM_145235	Hs.352591	92565	11.4869	8.81394	11.4815	14.767	8.21222	10.5184	9.69291	6.23055
A_32_P10396	NM_014991	chr4:085591282-085591223	WDFY3	"Homo sapiens WD repeat and FYVE domain containing 3 (WDFY3), transcript variant 1, mRNA [NM_014991]"	GO:0005737|GO:0016020|GO:0005488|GO:0008270|GO:0003831|GO:0046872	NM_014991	Hs.480116	23001	473.67	323.013	540.897	626.085	254.027	351.877	354.21	262.952
A_23_P114947	NM_002923	chr1:192781051-192781110	RGS2	"Homo sapiens regulator of G-protein signaling 2, 24kDa (RGS2), mRNA [NM_002923]"	GO:0005516|GO:0007049|GO:0008277|GO:0050873|GO:0009968|GO:0007283|GO:0004871|GO:0005096	NM_002923	Hs.78944	5997	593.176	373.274	612.03	805.175	362.322	401.552	368.775	349.493
A_23_P373687	NM_144709	chr2:061169482-061169423	PUS10	"Homo sapiens pseudouridylate synthase 10 (PUS10), mRNA [NM_144709]"	GO:0016853|GO:0008033	NM_144709	Hs.368348	150962	133.817	82.4041	140.246	189.787	71.4169	90.5776	84.6496	71.9852
A_24_P206344	NM_152557	chr7:149170045-149169986	ZNF746	"Homo sapiens zinc finger protein 746 (ZNF746), transcript variant 2, mRNA [NM_152557]"	GO:0005622|GO:0006355|GO:0008270|GO:0005634|GO:0003676|GO:0046872	NM_152557	Hs.24643	155061	2130.82	1325.33	2410.06	2879.58	1102.81	1541.34	1327.03	1107.62
A_23_P218096	NM_022118	chr13:079896558-079896499	RBM26	"Homo sapiens RNA binding motif protein 26 (RBM26), mRNA [NM_022118]"	GO:0005515|GO:0000166|GO:0003723|GO:0008270|GO:0046872	NM_022118	Hs.558528	64062	1145.88	682.903	1393.12	1582.26	462.261	823.745	727.161	497.803
A_33_P3369393	NM_000265	chr7:074572669-074572610	NCF1	"Homo sapiens neutrophil cytosolic factor 1 (NCF1), mRNA [NM_000265]"	GO:0045730|GO:0005515|GO:0042554|GO:0017124|GO:0003924|GO:0009055|GO:0005625|GO:0005525|GO:0005829|GO:0005737|GO:0006968|GO:0007154|GO:0045087|GO:0043020|GO:0035091	NM_000265	Hs.647047	653361	29.1601	23.6089	41.7313	40.749	5	29.8199	36.0067	5
A_23_P136986	NM_198450	chrX:084342680-084342739	APOOL	"Homo sapiens apolipoprotein O-like (APOOL), mRNA [NM_198450]"	GO:0005739|GO:0005743|GO:0005576	NM_198450	Hs.706885	139322	458.086	283.431	511.717	614.412	248.129	351.419	297.915	200.959
A_33_P3388016	NM_015933	chr22:040360768-040360826	CCDC72	"Homo sapiens coiled-coil domain containing 72 (CCDC72), mRNA [NM_015933]"		NM_015933	Hs.356440	51372	1316.02	779.066	1519.75	1836.6	591.714	982.575	848.524	506.097
A_23_P117580	NM_001249		ENTPD5	"Homo sapiens ectonucleoside triphosphate diphosphohydrolase 5 (ENTPD5), mRNA [NM_001249]"	GO:0017110|GO:0000287|GO:0016787|GO:0005783|GO:0005509|GO:0005788	NM_001249	Hs.720540	957	29.687	18.6537	30.8506	40.1412	18.0693	22.339	19.6647	13.9574
A_32_P108826	NM_194314	chr1:197123395-197123336	ZBTB41	"Homo sapiens zinc finger and BTB domain containing 41 (ZBTB41), mRNA [NM_194314]"	GO:0005622|GO:0005515|GO:0008270|GO:0005634|GO:0003677|GO:0046872|GO:0045449	NM_194314	Hs.529439	360023	1252.42	816.846	1457.21	1707.26	592.808	977.498	935.484	537.555
A_24_P280868	NM_001137610	chr8:012041097-012041038	FAM86B2	"Homo sapiens family with sequence similarity 86, member B2 (FAM86B2), mRNA [NM_001137610]"		NM_001137610	Hs.458413	653333	2472.79	1405.85	2888.46	3413.68	1116.24	1742.82	1495.35	979.378
A_23_P123330	NM_000989	chr8:099054999-099054940	RPL30	"Homo sapiens ribosomal protein L30 (RPL30), mRNA [NM_000989]"	GO:0005622|GO:0005737|GO:0003735|GO:0003723|GO:0005840|GO:0022625|GO:0006414|GO:0005829	NM_000989	Hs.400295	6156	78296.8	65029.2	90805.6	95248.3	48836.4	75133.7	73552.6	46401.3
A_23_P303155	NM_032824	chr2:112874089-112874148	TMEM87B	"Homo sapiens transmembrane protein 87B (TMEM87B), mRNA [NM_032824]"	GO:0016020|GO:0016021	NM_032824	Hs.656298	84910	42.4906	33.7049	43.917	55.7926	27.7623	34.9631	37.7608	28.3908
A_23_P133058	NM_203462	chr4:006709854-006709795	MRFAP1L1	"Homo sapiens Morf4 family associated protein 1-like 1 (MRFAP1L1), mRNA [NM_203462]"		NM_203462	Hs.593159	114932	2978.23	1812.05	3033.56	4175.41	1725.71	1879.25	1464.82	2092.07
A_23_P114221	NM_002893	chrX:016863069-016863010	RBBP7	"Homo sapiens retinoblastoma binding protein 7 (RBBP7), mRNA [NM_002893]"	GO:0006260|GO:0005515|GO:0016581|GO:0008283|GO:0007275|GO:0005634|GO:0045449|GO:0016568	NM_002893	Hs.495755	5931	5408.07	3304.55	5877.95	7275.64	3070.62	3520.95	3027.12	3365.58
A_24_P125881	NM_005137	chr22:019023859-019023801	DGCR2	"Homo sapiens DiGeorge syndrome critical region gene 2 (DGCR2), mRNA [NM_005137]"	GO:0005515|GO:0005792|GO:0016020|GO:0042493|GO:0005529|GO:0009887|GO:0004872|GO:0016021|GO:0007155	NM_005137	Hs.517357	9993	6412.06	4147.39	7322.86	8365.42	3547.9	4899.92	4053.82	3488.43
A_33_P3336242	XM_001723172	chr8:11990099-11990040	USP17L7	Inactive ubiquitin carboxyl-terminal hydrolase 17-like protein 7 [Source:UniProtKB/Swiss-Prot;Acc:P0C7H9] [ENST00000416902]	GO:0006511|GO:0005634|GO:0004221	XM_001723172		392197	27.0557	28.6616	26.2138	38.2509	16.7023	41.6953	25.2567	19.0327
A_23_P34031	NM_001079538	chrX:052383449-052383390	XAGE2B	"Homo sapiens X antigen family, member 2B (XAGE2B), mRNA [NM_001079538]"		NM_001079538	Hs.522654	728242	10.4149	9.19565	13.8831	12.3617	5	12.8103	9.77664	5
A_23_P119857	NM_001008237		TTC32	"Homo sapiens tetratricopeptide repeat domain 32 (TTC32), mRNA [NM_001008237]"	GO:0005488	NM_001008237	Hs.591547	130502	1614.5	1072.88	1772.49	2160.67	910.336	1179.36	1080.15	959.143
A_23_P314145	NM_005715	chr6:149397569-149397628	UST	"Homo sapiens uronyl-2-sulfotransferase (UST), mRNA [NM_005715]"	GO:0005794|GO:0016020|GO:0008146|GO:0006477|GO:0016021|GO:0016740	NM_005715	Hs.657370	10090	216.937	150.848	222.66	303.86	124.292	156.748	170.768	125.03
A_23_P59988	NM_054028	chr8:011189505-011189564	AMAC1L2	"Homo sapiens acyl-malonyl condensing enzyme 1-like 2 (AMAC1L2), mRNA [NM_054028]"	GO:0016020|GO:0016021	NM_054028	Hs.458397	83650	60.6109	50.2087	59.1298	82.1003	40.6024	60.8959	50.055	39.6752
A_24_P922465		chr19:037756260-037756201							86.0413	64.8601	91.8897	133.451	32.7832	70.5942	85.5055	38.4804
A_33_P3215948	NM_005797	chr11:118124256-118124197	MPZL2	"Homo sapiens myelin protein zero-like 2 (MPZL2), transcript variant 1, mRNA [NM_005797]"	GO:0005515|GO:0016020|GO:0016021|GO:0007155|GO:0005856|GO:0009653|GO:0007156	NM_005797	Hs.116651	10205	117.208	95.0724	113.389	155.53	82.704	93.2561	116.842	75.119
A_32_P194264	NM_001008708	chr2:054001454-054001513	CHAC2	"Homo sapiens ChaC, cation transport regulator homolog 2 (E. coli) (CHAC2), mRNA [NM_001008708]"	GO:0008150|GO:0003674|GO:0005575	NM_001008708	Hs.585944	494143	438.711	274.779	481.366	613.399	221.368	283.412	320.94	219.984
A_24_P379353	NM_152499	chr1:044459560-044459619	CCDC24	"Homo sapiens coiled-coil domain containing 24 (CCDC24), mRNA [NM_152499]"		NM_152499	Hs.632394	149473	7.53881	9.33715	9.16905	7.901	5.54638	12.3695	10.642	5
A_23_P114349	NM_130776	chrX:052893880-052893821	XAGE3	"Homo sapiens X antigen family, member 3 (XAGE3), transcript variant 2, mRNA [NM_130776]"		NM_130776	Hs.43879	170626	21.2336	14.3505	25.6025	29.2318	8.86661	18.1842	16.055	8.8122
A_23_P100883	NM_015355	chr17:030327536-030327595	SUZ12	"Homo sapiens suppressor of zeste 12 homolog (Drosophila) (SUZ12), mRNA [NM_015355]"	GO:0008284|GO:0016574|GO:0016571|GO:0005634|GO:0000122|GO:0001739|GO:0046872|GO:0042054|GO:0005622|GO:0035098|GO:0003682|GO:0008270|GO:0045449|GO:0016568	NM_015355	Hs.462732	23512	4631.56	2985.86	5111.97	6290.16	2492.54	3313.89	3041.81	2601.89
A_32_P120895	NM_153374	chr15:052015651-052015592	LYSMD2	"Homo sapiens LysM, putative peptidoglycan-binding, domain containing 2 (LYSMD2), transcript variant 1, mRNA [NM_153374]"	GO:0016998	NM_153374	Hs.603629	256586	629.365	376.591	714.322	872.594	301.18	423.321	413.359	293.094
A_23_P120254	NM_020185	chr6:000351033-000351092	DUSP22	"Homo sapiens dual specificity phosphatase 22 (DUSP22), mRNA [NM_020185]"	GO:0000188|GO:0005737|GO:0006470|GO:0016787|GO:0008283|GO:0006915|GO:0007275|GO:0005634|GO:0008138|GO:0004725	NM_020185	Hs.29106	56940	1374.04	951.539	1277.17	1702.74	1142.19	889.796	924.741	1040.08
A_23_P105313	NM_001414	chr12:124105818-124105759	EIF2B1	"Homo sapiens eukaryotic translation initiation factor 2B, subunit 1 alpha, 26kDa (EIF2B1), mRNA [NM_001414]"	GO:0005515|GO:0005851|GO:0051716|GO:0005886|GO:0009408|GO:0043434|GO:0003743|GO:0005624|GO:0005625|GO:0005525|GO:0006413|GO:0006417|GO:0009749|GO:0005085|GO:0032057|GO:0005737|GO:0014003|GO:0030234|GO:0019003|GO:0044237	NM_001414	Hs.78592	1967	1727.04	1060.1	2025.46	2496.49	659.151	1374.06	1189.58	616.647
A_23_P59714	NR_026902	chr7:092168144-092168203	MGC16142	"Homo sapiens hypothetical protein MGC16142 (MGC16142), non-coding RNA [NR_026902]"		NR_026902	Hs.711103	84849	22.0402	23.1341	17.9775	26.8172	21.326	24.8888	28.3154	16.198
A_23_P104438	NM_032578	chr10:069970993-069971052	MYPN	"Homo sapiens myopalladin (MYPN), mRNA [NM_032578]"	GO:0005737|GO:0005634|GO:0003779|GO:0030017	NM_032578	Hs.55205	84665	8.97951	10.1968	9.07625	8.80813	9.05416	12.8399	12.0028	5.74761
A_23_P252062	NM_138711	chr3:012458499-012458558	PPARG	"Homo sapiens peroxisome proliferator-activated receptor gamma (PPARG), transcript variant 3, mRNA [NM_138711]"	GO:0051974|GO:0014070|GO:0030308|GO:0043627|GO:0003700|GO:0050544|GO:0033189|GO:0009409|GO:0003707|GO:0001818|GO:0042953|GO:0032869|GO:0010745|GO:0046982|GO:0046321|GO:0010553|GO:0010552|GO:0001890|GO:0002674|GO:0019216|GO:0055098|GO:0045165|GO:0050872|GO:0050873|GO:0045087|GO:0045600|GO:0008270|GO:0015909|GO:0016564|GO:0008285|GO:0016563|GO:0031100|GO:0033993|GO:0010871|GO:0005634|GO:0046872|GO:…	NM_138711	Hs.162646	5468	11.7094	7.90065	10.5784	15.7455	8.8044	8.81316	9.34806	5.54072
A_24_P547010		chr2:139036482-139036541							28926.3	21576.3	32256.7	36699.5	17822.6	23349.8	26578.3	14800.8
A_23_P121898	NM_024615		PARP8	"Homo sapiens poly (ADP-ribose) polymerase family, member 8 (PARP8), mRNA [NM_024615]"	GO:0005622|GO:0016757|GO:0003950	NM_024615	Hs.369581	79668	731.637	441.037	801.835	1017.62	375.454	488.458	437.095	397.557
A_33_P3246733	NM_020310	chr17:002289691-002289632	MNT	"Homo sapiens MAX binding protein (MNT), mRNA [NM_020310]"	GO:0006355|GO:0008285|GO:0003700|GO:0006366|GO:0007569|GO:0003714|GO:0003713|GO:0051726|GO:0042981|GO:0007275|GO:0005634	NM_020310	Hs.632239	4335	57.7413	49.5822	60.187	69.9535	43.0835	59.553	54.9785	34.2151
A_23_P112113	NM_014846	chr8:126036867-126036808	KIAA0196	"Homo sapiens KIAA0196 (KIAA0196), mRNA [NM_014846]"	GO:0008219	NM_014846	Hs.270043	9897	5717.32	3690.31	6043.36	7630.65	3477.95	3935.52	4116.98	3018.42
A_23_P98183	NM_005343		HRAS	"Homo sapiens v-Ha-ras Harvey rat sarcoma viral oncogene homolog (HRAS), transcript variant 1, mRNA [NM_005343]"	GO:0008284|GO:0030036|GO:0005886|GO:0035022|GO:0003924|GO:0007265|GO:0031225|GO:0051291|GO:0005622|GO:0005737|GO:0043524|GO:0006935|GO:0000166|GO:0048169|GO:0009887|GO:0005794|GO:0007569|GO:0045740|GO:0006915|GO:0005624|GO:0005525|GO:0008022|GO:0006897|GO:0008542|GO:0032228|GO:0051146|GO:0007166	NM_005343	Hs.37003	3265	188.386	144.041	186.983	258.733	119.442	163.072	193.429	75.6209
A_24_P671164	NM_000949	chr5:035056262-035056203	PRLR	"Homo sapiens prolactin receptor (PRLR), mRNA [NM_000949]"	GO:0042978|GO:0005515|GO:0006694|GO:0042977|GO:0009986|GO:0004925|GO:0007566|GO:0005576|GO:0006916|GO:0030155|GO:0042803|GO:0042110|GO:0007171|GO:0030856|GO:0007595|GO:0016020|GO:0004872|GO:0016021|GO:0017046|GO:0007166	NM_000949	Hs.368587	5618	19.2126	14.7977	22.8062	27.6468	7.18484	19.2147	18.4185	6.75994
A_33_P3246418	NM_005586	chr6:041621911-041621970	MDFI	"Homo sapiens MyoD family inhibitor (MDFI), mRNA [NM_005586]"	GO:0005515|GO:0005737|GO:0030178|GO:0042994|GO:0005634|GO:0009790|GO:0007257|GO:0000122|GO:0030154|GO:0009950|GO:0043392	NM_005586	Hs.520119	4188	242.096	166.633	289.595	356.273	80.4197	218.227	193.296	88.377
A_33_P3419098	NM_201380	chr8:145001685-145001626	PLEC1	"Homo sapiens plectin 1, intermediate filament binding protein 500kDa (PLEC1), transcript variant 6, mRNA [NM_201380]"	GO:0005737|GO:0005886|GO:0043292|GO:0003779|GO:0005626|GO:0008307|GO:0005856|GO:0005829	NM_201380	Hs.434248	5339	23.8398	21.0977	19.3829	26.0268	26.1097	20.9223	23.3856	18.9853
A_33_P3710082	NM_001164737	chr7:093055729-093055670	CALCR	"Homo sapiens calcitonin receptor (CALCR), transcript variant 1, mRNA [NM_001164737]"	GO:0004948|GO:0030424|GO:0032841|GO:0043488|GO:0001669|GO:0005886|GO:0030316|GO:0051384|GO:0045762|GO:0007204|GO:0030279|GO:0044442|GO:0007186|GO:0005887|GO:0043025|GO:0007189	NM_001164737	Hs.489127	799	17.988	15.709	26.813	19.175	7.97592	20.6909	19.7701	6.66584
A_24_P69095	NM_003633	chr5:073924314-073924255	ENC1	"Homo sapiens ectodermal-neural cortex (with BTB-like domain) (ENC1), mRNA [NM_003633]"	GO:0005515|GO:0005737|GO:0019941|GO:0007275|GO:0005634|GO:0003779|GO:0005856|GO:0016363|GO:0007399	NM_003633	Hs.104925	8507	93.2384	62.1559	101.265	123.307	55.1427	59.975	63.9595	62.5332
A_23_P166716	NM_017819	chr3:101284983-101285042	RG9MTD1	"Homo sapiens RNA (guanine-9-) methyltransferase domain containing 1 (RG9MTD1), mRNA [NM_017819]"	GO:0005739|GO:0005515|GO:0008168|GO:0016740|GO:0008033	NM_017819	Hs.594839	54931	1805.87	1027.16	2039.05	2374.5	1004.08	1127.43	1057.74	896.296
A_33_P3242014	NM_004426	chr12:055803603-055803544	PHC1	"Homo sapiens polyhomeotic homolog 1 (Drosophila) (PHC1), mRNA [NM_004426]"	GO:0005515|GO:0005730|GO:0008270|GO:0007275|GO:0005634|GO:0003677|GO:0046872	NM_004426	Hs.305985	1911	2180.54	1358.06	2751.65	3015.12	774.851	1771.1	1462.47	840.623
A_33_P3340025	NM_021067	chr20:025429111-025429170	GINS1	"Homo sapiens GINS complex subunit 1 (Psf1 homolog) (GINS1), mRNA [NM_021067]"	GO:0006260|GO:0005515|GO:0005737|GO:0001833|GO:0005634	NM_021067	Hs.658464	9837	1776.62	1084.26	1977.59	2389.52	962.746	1283.11	1000.84	968.835
A_23_P112412	NM_017746	chr9:103064570-103064511	TEX10	"Homo sapiens testis expressed 10 (TEX10), transcript variant 1, mRNA [NM_017746]"	GO:0016020|GO:0005488|GO:0005730|GO:0005634|GO:0016021	NM_017746	Hs.494648	54881	3670.33	2406.65	4020.58	4747.49	2242.93	2613.04	2253.88	2353.02
A_23_P11237	NM_004606	chrX:070680545-070680604	TAF1	"Homo sapiens TAF1 RNA polymerase II, TATA box binding protein (TBP)-associated factor, 250kDa (TAF1), transcript variant 1, mRNA [NM_004606]"	GO:0006368|GO:0032436|GO:0005634|GO:0060261|GO:0002039|GO:0016986|GO:0046777|GO:0000166|GO:0018105|GO:0016301|GO:0044419|GO:0018107|GO:0070577|GO:0000080|GO:0004402|GO:0006355|GO:0005669|GO:0034984|GO:0003713|GO:0005730|GO:0010843|GO:0010552|GO:0005524|GO:0000117|GO:0007049|GO:0004674|GO:0017025|GO:0005654|GO:0051123|GO:0016740|GO:0008134	NM_004606	Hs.158560	6872	98.4944	64.5256	109.355	144.184	41.9442	76.0352	77.8818	39.6598
A_23_P10785	NM_145206		VTI1A	"Homo sapiens vesicle transport through interaction with t-SNAREs homolog 1A (yeast) (VTI1A), mRNA [NM_145206]"	GO:0005484|GO:0016020|GO:0008565|GO:0042147|GO:0031201|GO:0016192|GO:0006886	NM_145206	Hs.194554	143187	204.152	132.849	225.458	273.371	113.628	155.58	141.244	101.722
A_23_P100441	NM_024946	chr16:057186520-057186461	FAM192A	"Homo sapiens family with sequence similarity 192, member A (FAM192A), mRNA [NM_024946]"	GO:0005634	NM_024946	Hs.396740	80011	711.4	424.839	810.764	951.125	372.311	480.65	386.898	406.968
A_23_P101319	NM_152354	chr19:044890444-044890385	ZNF285A	"Homo sapiens zinc finger protein 285A (ZNF285A), mRNA [NM_152354]"	GO:0005622|GO:0006355|GO:0008270|GO:0005634|GO:0003677|GO:0046872	NM_152354	Hs.709428	26974	104.233	62.1565	103.491	146.062	63.1457	66.2641	60.4143	59.791
A_23_P43049	NM_006571	chr8:030038065-030038124	DCTN6	"Homo sapiens dynactin 6 (DCTN6), mRNA [NM_006571]"	GO:0005737|GO:0005856|GO:0016740	NM_006571	Hs.158427	10671	1205.05	784.767	1244.22	1656.29	714.632	850.48	871.766	632.055
A_23_P23765	NM_014288		ITGB3BP	"Homo sapiens integrin beta 3 binding protein (beta3-endonexin) (ITGB3BP), mRNA [NM_014288]"	GO:0008624|GO:0005694|GO:0005624|GO:0006915|GO:0005634|GO:0008022|GO:0005829|GO:0007165|GO:0005737|GO:0005654|GO:0004871|GO:0007155|GO:0045449|GO:0000775	NM_014288	Hs.166539	23421	1095.02	695.775	1194.08	1472.66	618.316	753.721	723.123	610.482
A_23_P254801	NM_002660	chr20:039803549-039803609	PLCG1	"Homo sapiens phospholipase C, gamma 1 (PLCG1), transcript variant 1, mRNA [NM_002660]"	GO:0005515|GO:0007242|GO:0005886|GO:0005509|GO:0005575|GO:0005829|GO:0016042|GO:0005737|GO:0016787|GO:0004435|GO:0044419|GO:0005057|GO:0009395	NM_002660	Hs.268177	5335	100.748	72.2898	128.896	115.056	58.2904	74.0889	83.7125	59.068
A_23_P113462	NM_017641	chr12:039688210-039688150	KIF21A	"Homo sapiens kinesin family member 21A (KIF21A), mRNA [NM_017641]"	GO:0000166|GO:0005874|GO:0003777|GO:0005524|GO:0007018	NM_017641	Hs.374201	55605	1257.46	836.544	1387.79	1667.78	716.818	866.628	934.956	708.049
A_24_P220485	NM_182487	chr9:127577020-127577079	OLFML2A	"Homo sapiens olfactomedin-like 2A (OLFML2A), mRNA [NM_182487]"	GO:0031012|GO:0016020|GO:0030198|GO:0050840|GO:0005576|GO:0042803	NM_182487	Hs.357004	169611	789.698	504.566	850.832	1028.89	489.373	538.524	524.241	450.933
A_23_P110288	NM_024751	chr4:106744140-106744199	GSTCD	"Homo sapiens glutathione S-transferase, C-terminal domain containing (GSTCD), transcript variant 2, mRNA [NM_024751]"	GO:0005515	NM_024751	Hs.161429	79807	60.2461	42.5096	64.1582	85.3824	31.1976	48.0862	46.4892	32.9534
A_23_P12082	NM_001025199		CHI3L2	"Homo sapiens chitinase 3-like 2 (CHI3L2), transcript variant 3, mRNA [NM_001025199]"	GO:0006032|GO:0016787|GO:0043169|GO:0005975|GO:0005615|GO:0004568	NM_001025199	Hs.514840	1117	8.96565	9.92036	10.3197	11.5773	5	12.1394	12.6217	5
A_24_P106502	NM_013397	chr6:041753171-041753230	PRICKLE4	"Homo sapiens prickle homolog 4 (Drosophila) (PRICKLE4), mRNA [NM_013397]"	GO:0008150|GO:0003674|GO:0008270|GO:0005634|GO:0046872	NM_013397	Hs.715653	29964	16.1468	18.6063	11.6701	22.2059	14.5644	26.0836	18.8401	10.8952
A_23_P103775	NM_032270	chr1:090180324-090180383	LRRC8C	"Homo sapiens leucine rich repeat containing 8 family, member C (LRRC8C), mRNA [NM_032270]"	GO:0005515|GO:0016020|GO:0016021	NM_032270	Hs.412836	84230	312.977	196.323	315.236	453.641	170.055	214.835	217.25	156.884
A_24_P266285	NM_152558	chr7:002649695-002649754	IQCE	"Homo sapiens IQ motif containing E (IQCE), transcript variant 1, mRNA [NM_152558]"		NM_152558	Hs.520627	23288	67.3702	61.4475	62.3069	84.3078	55.496	70.1754	75.3608	38.8064
A_23_P54041	NM_024328	chr14:024028493-024028552	THTPA	"Homo sapiens thiamine triphosphatase (THTPA), transcript variant 1, mRNA [NM_024328]"	GO:0006772|GO:0005737|GO:0004016|GO:0016787|GO:0016311|GO:0006171|GO:0005625|GO:0006091|GO:0050333	NM_024328	Hs.655179	79178	255.961	185.859	249.455	362.215	156.214	198.558	237.155	121.865
A_23_P69537	NM_006681	chr4:056461505-056461446	NMU	"Homo sapiens neuromedin U (NMU), mRNA [NM_006681]"	GO:0007586|GO:0005102|GO:0006950|GO:0005576|GO:0009648|GO:0001696|GO:0019233|GO:0007165|GO:0007218|GO:0045987|GO:0050806|GO:0043195|GO:0046887|GO:0042922|GO:0042755	NM_006681	Hs.418367	10874	4340.13	2802.96	5036.12	5577.02	2407.25	3159.8	3024.18	2224.9
A_24_P316489	NM_004544		NDUFA10	"Homo sapiens NADH dehydrogenase (ubiquinone) 1 alpha subcomplex, 10, 42kDa (NDUFA10), nuclear gene encoding mitochondrial protein, mRNA [NM_004544]"	GO:0005739|GO:0006139|GO:0005747|GO:0005759|GO:0070469|GO:0016773|GO:0006810|GO:0006120|GO:0022900|GO:0008137|GO:0005524	NM_004544	Hs.277677	4705	318.138	200.185	309.248	452.975	192.192	205.019	186.104	209.432
A_23_P393034	NM_005329	chr16:069151369-069151428	HAS3	"Homo sapiens hyaluronan synthase 3 (HAS3), transcript variant 1, mRNA [NM_005329]"	GO:0016020|GO:0016757|GO:0005975|GO:0005887|GO:0050501	NM_005329	Hs.592069	3038	98.8016	81.7793	95.0801	128.831	72.4943	89.7667	88.4561	67.1152
A_23_P11862	NM_018186	chr1:169822110-169822169	C1orf112	"Homo sapiens chromosome 1 open reading frame 112 (C1orf112), mRNA [NM_018186]"		NM_018186	Hs.443551	55732	349.917	242.541	380.236	453.875	215.638	268.243	224.345	235.035
A_24_P246963		chr12:053126329-053126388							144.282	110.282	136.736	190.326	105.784	112.423	123.182	95.2393
A_33_P3346573	NM_001134364	chr3:047910775-047910716	MAP4	"Homo sapiens microtubule-associated protein 4 (MAP4), transcript variant 4, mRNA [NM_001134364]"	GO:0005515|GO:0005198|GO:0005875|GO:0005874|GO:0007026	NM_001134364	Hs.517949	4134	97.3124	71.3431	112.987	125.343	53.6075	83.0758	95.1669	35.7865
A_33_P3334384	BC073819	chr1:44168387-44168328	LOC100132774	"Homo sapiens cDNA clone IMAGE:5485613, partial cds [BC073819]"			Hs.655569	100132774	72.9743	53.8739	76.9819	105.533	36.4078	59.1763	60.689	41.7564
A_23_P125435	NM_000812	chr4:047428098-047428157	GABRB1	"Homo sapiens gamma-aminobutyric acid (GABA) A receptor, beta 1 (GABRB1), mRNA [NM_000812]"	GO:0005230|GO:0031404|GO:0030054|GO:0005886|GO:0004890|GO:0034707|GO:0045202|GO:0005254|GO:0007165|GO:0005887|GO:0045211|GO:0005216|GO:0006811	NM_000812	Hs.27283	2560	7.91419	8.03011	7.00496	9.60493	7.13269	9.29518	9.79516	5
A_33_P3400823	NM_001013615	chr1:046686803-046686862	C1orf190	"Homo sapiens chromosome 1 open reading frame 190 (C1orf190), mRNA [NM_001013615]"		NM_001013615	Hs.568642	541468	52.3297	45.2767	53.6364	65.1489	38.2038	52.3725	46.1478	37.3099
A_23_P346405	NM_138357	chr10:074646758-074646817	CCDC109A	"Homo sapiens coiled-coil domain containing 109A (CCDC109A), mRNA [NM_138357]"	GO:0016020|GO:0016021	NM_138357	Hs.591366	90550	305.016	189.465	291.257	462.84	160.953	197.043	221.549	149.802
A_23_P106145	NM_014584		ERO1L	"Homo sapiens ERO1-like (S. cerevisiae) (ERO1L), mRNA [NM_014584]"	GO:0005515|GO:0005792|GO:0005783|GO:0050660|GO:0005624|GO:0030968|GO:0009266|GO:0016020|GO:0050873|GO:0051085|GO:0005789|GO:0006810|GO:0016491|GO:0016671|GO:0006467|GO:0022900|GO:0006464	NM_014584	Hs.592304	30001	2330.48	1346.88	2542.11	3251.98	1197.36	1446.79	1273.55	1320.31
A_23_P105619	NM_138341	chr12:112369549-112369490	TMEM116	"Homo sapiens transmembrane protein 116 (TMEM116), mRNA [NM_138341]"	GO:0008150|GO:0003674|GO:0016020|GO:0016021|GO:0005575	NM_138341	Hs.506815	89894	329.355	219.031	340.521	455.947	191.595	245.708	223.276	188.108
A_23_P42588	NM_018384	chr7:150440195-150440254	GIMAP5	"Homo sapiens GTPase, IMAP family member 5 (GIMAP5), mRNA [NM_018384]"	GO:0046902|GO:0043066|GO:0032831|GO:0050995|GO:0001659|GO:0050868|GO:0002729|GO:0010524|GO:0045588|GO:0005741|GO:0005525|GO:0045838|GO:0005739|GO:0002925|GO:0000166|GO:0016020|GO:0030217|GO:0045019|GO:0045954|GO:0043011|GO:0016021|GO:0043029|GO:0032689	NM_018384	Hs.647079	55340	7.52524	9.05	5.39575	11.6147	5.56527	10.7236	11.2852	5.14119
A_23_P411102	NM_001365	chr17:007093466-007093407	DLG4	"Homo sapiens discs, large homolog 4 (Drosophila) (DLG4), transcript variant 1, mRNA [NM_001365]"	GO:0030054|GO:0005886|GO:0007268|GO:0014069|GO:0045202|GO:0008022|GO:0007399|GO:0030666|GO:0007165|GO:0006461|GO:0045211|GO:0030863|GO:0007612|GO:0019898	NM_001365	Hs.463928	1742	93.3415	38.337	48.6809	129.867	101.476	40.1903	40.6809	34.1397
A_23_P89665	NM_002279	chr17:039520119-039520060	KRT33B	"Homo sapiens keratin 33B (KRT33B), mRNA [NM_002279]"	GO:0005882|GO:0005515|GO:0005198	NM_002279	Hs.32950	3884	17.9583	16.7265	16.4941	20.7025	16.6784	18.2611	19.2036	12.7148
A_33_P3221708		chr2:017567634-017567693							4669.14	2782.26	5210.45	6590.1	2206.86	3346.06	3086.85	1913.87
A_23_P117558	NM_002013	chr14:045587328-045587269	FKBP3	"Homo sapiens FK506 binding protein 3, 25kDa (FKBP3), mRNA [NM_002013]"	GO:0006457|GO:0003755|GO:0005528|GO:0005634|GO:0004872|GO:0016853	NM_002013	Hs.509226	2287	7187.5	4548.26	8283.46	9867.69	3411.36	5429.37	4794.45	3420.96
A_23_P100292	XM_928905	chr16:002047756-002047697	LOC645937	"PREDICTED: Homo sapiens similar to zinc finger protein 598 (LOC645937), mRNA [XM_928905]"		XM_928905	Hs.645336	645937	10129.1	7024.84	10883.2	12304.4	7199.68	7564.82	6350.47	7159.22
A_23_P52826	NM_032725	chr11:116618997-116618938	BUD13	"Homo sapiens BUD13 homolog (S. cerevisiae) (BUD13), transcript variant 1, mRNA [NM_032725]"		NM_032725	Hs.437341	84811	2081.3	1286.96	2147.53	2789.31	1307.07	1418.64	1108.57	1333.66
A_33_P3231156		chr16:56682743-56682802		Metallothionein [Source:UniProtKB/TrEMBL;Acc:A6NER9] [ENST00000379816]					142.28	99.729	185.158	206.567	35.116	129.523	145.628	24.0357
A_33_P3381666	NM_001130088	chr4:008008822-008008763	ABLIM2	"Homo sapiens actin binding LIM protein family, member 2 (ABLIM2), transcript variant 7, mRNA [NM_001130088]"	GO:0005737|GO:0007010|GO:0008270|GO:0003779|GO:0015629|GO:0046872	NM_001130088	Hs.233404	84448	18.6251	8.12874	19.7399	23.8984	12.237	10.8121	7.35712	6.21697
A_33_P3411637	XM_002342923	chr2:95524838-95524897		LOC441426 proteinPutative uncharacterized protein ENSP00000366655 ; [Source:UniProtKB/TrEMBL;Acc:B7WNR4] [ENST00000438157]		XM_002342923	Hs.493966		118.21	90.9536	111.651	157.037	85.943	90.0265	110.278	72.5565
A_23_P26511	NM_024307		GDPD3	"Homo sapiens glycerophosphodiester phosphodiesterase domain containing 3 (GDPD3), mRNA [NM_024307]"	GO:0006629|GO:0016787|GO:0016020|GO:0016021|GO:0008889|GO:0006071	NM_024307	Hs.289015	79153	22.7431	16.4454	22.7287	26.6782	18.8225	20.4309	19.2726	9.63278
A_24_P15821		chr11:057485866-057485805							27501.8	20185.5	26759.8	36257.5	19488.1	21017.7	19324.7	20214.2
A_24_P413470	NM_005427	chr1:003649541-003649600	TP73	"Homo sapiens tumor protein p73 (TP73), transcript variant 1, mRNA [NM_005427]"	GO:0030308|GO:0003700|GO:0008630|GO:0002347|GO:0001836|GO:0005634|GO:0009791|GO:0048546|GO:0046872|GO:0006974|GO:0045793|GO:0021766|GO:0002039|GO:0043524|GO:0007049|GO:0006954|GO:0048666|GO:0033326|GO:0007050|GO:0008270|GO:0030900|GO:0006298|GO:0045893|GO:0043508	NM_005427	Hs.697294	7161	31.6488	33.7421	36.0197	41.6573	17.2694	45.6541	38.7567	16.8154
A_23_P258418	NM_024309	chr4:002746193-002746134	TNIP2	"Homo sapiens TNFAIP3 interacting protein 2 (TNIP2), transcript variant 1, mRNA [NM_024309]"	GO:0005515|GO:0005737|GO:0007249	NM_024309	Hs.719161	79155	113.481	88.283	110.162	149.169	81.1136	102.008	97.4643	65.377
A_23_P103503	NM_002393	chr1:204518623-204518682	MDM4	"Homo sapiens Mdm4 p53 binding protein homolog (mouse) (MDM4), transcript variant 1, mRNA [NM_002393]"	GO:0005515|GO:0008284|GO:0008285|GO:0042177|GO:0050821|GO:0006915|GO:0005634|GO:0000122|GO:0046872|GO:0045023|GO:0005622|GO:0006461|GO:0008270	NM_002393	Hs.497492	4194	364.307	246.06	419.372	495.717	177.832	290.952	278.945	168.284
A_24_P406830	NM_201278	chr11:095566186-095566127	MTMR2	"Homo sapiens myotubularin related protein 2 (MTMR2), transcript variant 2, mRNA [NM_201278]"	GO:0005515|GO:0005774|GO:0051262|GO:0005634|GO:0042803|GO:0005737|GO:0006470|GO:0016020|GO:0016787|GO:0004437|GO:0008138|GO:0004725|GO:0019898	NM_201278	Hs.181326	8898	352.552	255.256	370.629	465.164	221.864	295.188	251.292	219.286
A_24_P351466	NM_020890	chr3:108269504-108269445	KIAA1524	"Homo sapiens KIAA1524 (KIAA1524), mRNA [NM_020890]"	GO:0005515|GO:0005737|GO:0016020|GO:0016021	NM_020890	Hs.591308	57650	21.652	18.9161	33.9619	25.994	5	21.4018	29.1609	6.18564
A_33_P3274084	NM_138328	chr17:030651534-030651593	RHBDL3	"Homo sapiens rhomboid, veinlet-like 3 (Drosophila) (RHBDL3), mRNA [NM_138328]"	GO:0007165|GO:0016020|GO:0004252|GO:0005509|GO:0008233|GO:0016021	NM_138328	Hs.655027	162494	265.989	174.117	303.673	358.365	135.928	201.916	178.834	141.601
A_23_P136817	NM_014708		KNTC1	"Homo sapiens kinetochore associated 1 (KNTC1), mRNA [NM_014708]"	GO:0005828|GO:0005515|GO:0007093|GO:0007067|GO:0007049|GO:0005737|GO:0000922|GO:0006461|GO:0007096|GO:0000777|GO:0005634|GO:0051301	NM_014708	Hs.300559	9735	594.696	363.669	624.234	840.492	319.362	374.301	409.938	306.766
A_23_P10385	NM_016448	chr1:212277852-212277911	DTL	"Homo sapiens denticleless homolog (Drosophila) (DTL), mRNA [NM_016448]"	GO:0006260|GO:0005515|GO:0005737|GO:0016020|GO:0019941|GO:0005634|GO:0006974	NM_016448	Hs.656473	51514	519.634	326.439	534.119	703.66	321.123	339.284	340.027	300.005
A_24_P98555	NM_207009	chrX:129629492-129629551	FAM45A	"Homo sapiens family with sequence similarity 45, member A (FAM45A), mRNA [NM_207009]"		NM_207009	Hs.434241	404636	152.265	102.399	164.371	221.327	71.0963	110.886	109.608	86.7039
A_23_P83838	NM_004056	chr8:061102510-061102451	CA8	"Homo sapiens carbonic anhydrase VIII (CA8), mRNA [NM_004056]"	GO:0005515|GO:0005737|GO:0048015|GO:0008270|GO:0004089|GO:0006730|GO:0046872	NM_004056	Hs.654388	767	75.4578	65.9112	69.8562	98.749	57.7681	79.2302	59.2127	59.2907
A_23_P25019	NM_000946		PRIM1	"Homo sapiens primase, DNA, polypeptide 1 (49kDa) (PRIM1), mRNA [NM_000946]"	GO:0006260|GO:0005515|GO:0005658|GO:0003896|GO:0016779|GO:0006269|GO:0008270|GO:0005654|GO:0046872|GO:0016740|GO:0006350	NM_000946	Hs.534339	5557	1626.79	1054.48	1718.52	2173.74	988.104	1142.71	1101.51	919.206
A_24_P280113	NM_001560	chrX:117928406-117928465	IL13RA1	"Homo sapiens interleukin 13 receptor, alpha 1 (IL13RA1), mRNA [NM_001560]"	GO:0005515|GO:0005886|GO:0030890|GO:0002639|GO:0016515|GO:0005898|GO:0004872|GO:0016021|GO:0007166	NM_001560	Hs.496646	3597	4194.33	2421.3	4754.97	5520.37	2307.64	2688.29	2310.43	2265.17
A_24_P50818		chr2:197645020-197644961		General transcription factor 3C polypeptide 3 (Transcription factor IIIC subunit gamma)(TF3C-gamma)(TFIIIC 102 kDa subunit)(TFIIIC102) [Source:UniProtKB/Swiss-Prot;Acc:Q9Y5Q9] [ENST00000409364]					161.767	107.845	181.525	223.977	79.8001	127.921	110.159	85.4559
A_23_P357207	NM_138409	chr6:084800399-084800458	MRAP2	"Homo sapiens melanocortin 2 receptor accessory protein 2 (MRAP2), mRNA [NM_138409]"		NM_138409	Hs.370055	112609	21.8489	15.7463	24.7471	33.0074	7.79211	22.2689	17.7119	7.25811
A_33_P3361584	AK126579	chr19:4449885-4449944	LOC100130930	"Homo sapiens cDNA FLJ44616 fis, clone BRACE2012936. [AK126579]"			Hs.661664	100130930	107.3	77.6282	136.016	144.277	41.6083	93.0657	97.7539	42.065
A_24_P29277	NM_001130105	chr5:074667084-074667025	COL4A3BP	"Homo sapiens collagen, type IV, alpha 3 (Goodpasture antigen) binding protein (COL4A3BP), transcript variant 3, mRNA [NM_001130105]"	GO:0005515|GO:0034976|GO:0005794|GO:0008283|GO:0005783|GO:0006672|GO:0055088|GO:0005575|GO:0001701|GO:0005829|GO:0005739|GO:0007165|GO:0000902|GO:0006955|GO:0003007|GO:0005737|GO:0006936|GO:0004672|GO:0070584|GO:0006869|GO:0005789|GO:0006468|GO:0007029	NM_001130105	Hs.270437	10087	879.628	581.548	1110.11	1113.65	415.125	647.504	637.427	459.714
A_23_P213255	NM_020159	chr4:095211718-095211777	SMARCAD1	"Homo sapiens SWI/SNF-related, matrix-associated actin-dependent regulator of chromatin, subfamily a, containing DEAD/H box 1 (SMARCAD1), transcript variant 3, mRNA [NM_020159]"	GO:0005515|GO:0004386|GO:0005730|GO:0005634|GO:0003677|GO:0005524|GO:0016363|GO:0045941|GO:0000166|GO:0016787|GO:0051260|GO:0000018|GO:0009117|GO:0016568	NM_020159	Hs.410406	56916	878.298	574.716	934.202	1215.68	485.011	633.27	573.573	517.305
A_24_P73290	NM_001681	chr12:110788669-110788728	ATP2A2	"Homo sapiens ATPase, Ca++ transporting, cardiac muscle, slow twitch 2 (ATP2A2), transcript variant 2, mRNA [NM_001681]"	GO:0005792|GO:0006984|GO:0000287|GO:0005509|GO:0006874|GO:0033017|GO:0005624|GO:0070296|GO:0005524|GO:0048155|GO:0005388|GO:0006754|GO:0016787|GO:0016020|GO:0008544|GO:0000166|GO:0031775|GO:0002026|GO:0005887|GO:0008152|GO:0016820|GO:0007155|GO:0045822|GO:0006812	NM_001681	Hs.506759	488	4008.01	2507.01	4940.82	5597.32	1485.9	3241.67	2611.19	1668.17
A_23_P391164	NM_032434	chr2:027845367-027845426	ZNF512	"Homo sapiens zinc finger protein 512 (ZNF512), mRNA [NM_032434]"	GO:0005622|GO:0008270|GO:0005634|GO:0003677|GO:0046872|GO:0045449	NM_032434	Hs.529178	84450	429.859	288.271	442.285	623.149	224.144	305.84	348.652	210.32
A_23_P121141	NM_014065		ASTE1	"Homo sapiens asteroid homolog 1 (Drosophila) (ASTE1), mRNA [NM_014065]"	GO:0004518|GO:0006281	NM_014065	Hs.100878	28990	155.536	99.7022	155.085	214.082	97.4427	105.005	103.346	90.7554
A_24_P120346	NM_020202	chr3:100074086-100074145	NIT2	"Homo sapiens nitrilase family, member 2 (NIT2), mRNA [NM_020202]"	GO:0005739|GO:0008150|GO:0006807|GO:0003674|GO:0005737|GO:0016810|GO:0005575	NM_020202	Hs.439152	56954	2612.39	1603.64	3139.92	3425.73	1271.52	1975.66	1693.3	1141.95
A_33_P3421209	NM_020066	chr1:240492406-240492465	FMN2	"Homo sapiens formin 2 (FMN2), mRNA [NM_020066]"	GO:0007242|GO:0003674|GO:0051295|GO:0030036|GO:0048477|GO:0040038|GO:0007275|GO:0003779|GO:0005575|GO:0007132|GO:0016344|GO:0016043	NM_020066	Hs.24889	56776	15.0968	11.7056	14.2563	22.7231	8.31092	9.47119	13.76	11.8856
A_23_P77669	NM_017530	chr16:071893808-071893749	ZNF821	"Homo sapiens zinc finger protein 821 (ZNF821), mRNA [NM_017530]"	GO:0005622|GO:0008270|GO:0005634|GO:0003677|GO:0046872|GO:0045449	NM_017530	Hs.643531	55565	245.978	193.932	260.158	316.959	160.816	220.021	241.949	119.826
A_23_P113351	NM_004684	chr4:088394597-088394538	SPARCL1	"Homo sapiens SPARC-like 1 (hevin) (SPARCL1), transcript variant 2, mRNA [NM_004684]"	GO:0007165|GO:0005509|GO:0005578|GO:0045202|GO:0005576	NM_004684	Hs.62886	8404	55.7827	40.9537	61.5599	75.7638	30.0245	46.8035	39.9356	36.122
A_33_P3330546	NM_152557	chr7:149318576-149318517	ZNF746	"Homo sapiens zinc finger protein 746 (ZNF746), transcript variant 2, mRNA [NM_152557]"	GO:0005622|GO:0006355|GO:0008270|GO:0005634|GO:0003676|GO:0046872	NM_152557	Hs.24643	155061	14.5152	10.792	16.0256	18.3507	9.16938	11.6024	14.4288	6.34475
A_24_P263910	AK090420	chr14:50466711-50466652	C14orf182	Homo sapiens mRNA for FLJ00328 protein [AK090420]			Hs.660867	283551	59.89	45.6231	65.3263	76.6483	37.6955	51.703	55.0962	30.07
A_33_P3276630	BC054892	chr16:80581681-80581740		"Dynein light chain roadblock-type 2 (Dynein light chain 2B, cytoplasmic)(Roadblock domain-containing protein 2) [Source:UniProtKB/Swiss-Prot;Acc:Q8TF09] [ENST00000338542]"			Hs.98849		9.31351	8.58062	8.32496	10.997	8.61856	7.01237	10.524	8.20552
A_23_P121527	NM_015990	chr4:039123524-039123583	KLHL5	"Homo sapiens kelch-like 5 (Drosophila) (KLHL5), transcript variant 1, mRNA [NM_015990]"	GO:0005515|GO:0008150|GO:0003674|GO:0005737|GO:0003779|GO:0005856	NM_015990	Hs.272251	51088	555.518	367.003	586.767	735.973	343.815	381.681	377.058	342.27
A_33_P3212630	NM_001164447	chr8:007885217-007885158	FAM90A10	"Homo sapiens family with sequence similarity 90, member A10 (FAM90A10), mRNA [NM_001164447]"	GO:0008270|GO:0003676	NM_001164447	Hs.715411	441328	23.7167	25.0811	21.1448	30.401	19.6044	24.1701	30.6231	20.4501
A_24_P264166	NM_001012452	chr15:028767390-028767331	GOLGA8F	"Homo sapiens golgi autoantigen, golgin subfamily a, 8F (GOLGA8F), mRNA [NM_001012452]"		NM_001012452	Hs.510812	100132565	79.233	58.8908	96.7478	105.993	34.9586	65.1705	68.9435	42.5585
A_24_P945283	NM_021120	chrX:069725254-069725313	DLG3	"Homo sapiens discs, large homolog 3 (Drosophila) (DLG3), transcript variant 1, mRNA [NM_021120]"	GO:0005515|GO:0008285|GO:0004385|GO:0005575	NM_021120	Hs.649747	1741	228.261	153.539	262.342	292.996	129.445	173.847	142.278	144.493
A_23_P167159	NM_007281	chr4:174309518-174309459	SCRG1	"Homo sapiens stimulator of chondrogenesis 1 (SCRG1), mRNA [NM_007281]"	GO:0005576|GO:0005615|GO:0007399	NM_007281	Hs.7122	11341	22.2842	18.7118	23.2695	34.2042	9.37907	21.0366	22.8268	12.2721
A_23_P104109	NM_012424	chr1:213446224-213446283	RPS6KC1	"Homo sapiens ribosomal protein S6 kinase, 52kDa, polypeptide 1 (RPS6KC1), transcript variant 1, mRNA [NM_012424]"	GO:0005515|GO:0007165|GO:0005737|GO:0016020|GO:0000166|GO:0004674|GO:0006468|GO:0035091|GO:0005524|GO:0016740|GO:0005769	NM_012424	Hs.591416	26750	652.73	407.406	671.296	952.524	334.37	451.007	459.287	311.925
A_33_P3366241	AY337579	chr8:27762304-27762245		Scavenger receptor class A member 5 (Scavenger receptor hlg) [Source:UniProtKB/Swiss-Prot;Acc:Q6ZMJ2] [ENST00000301906]			Hs.591833		38.6947	37.1235	48.4517	53.8411	13.7915	48.8116	46.3656	16.1933
A_23_P113572	NM_001770	chr16:028950600-028950659	CD19	"Homo sapiens CD19 molecule (CD19), mRNA [NM_001770]"	GO:0050853|GO:0005515|GO:0006968|GO:0005886|GO:0005887|GO:0005057|GO:0009897|GO:0007166	NM_001770	Hs.652262	930	338.998	250.126	372.512	438.621	205.86	285.37	263.33	201.676
A_23_P94571	NM_004432	chr9:023692350-023692291	ELAVL2	"Homo sapiens ELAV (embryonic lethal, abnormal vision, Drosophila)-like 2 (Hu antigen B) (ELAVL2), mRNA [NM_004432]"	GO:0005515|GO:0006355|GO:0000166|GO:0003723|GO:0003730	NM_004432	Hs.166109	1993	108.429	79.728	120.628	143.019	61.6403	87.4661	90.016	61.7019
A_23_P354798	NM_144576	chr12:056664424-056664483	COQ10A	"Homo sapiens coenzyme Q10 homolog A (S. cerevisiae) (COQ10A), transcript variant 1, mRNA [NM_144576]"	GO:0005739	NM_144576	Hs.4096	93058	1533.78	989.362	1719.98	2075.63	805.723	1129.22	1148.18	690.68
A_23_P117782	NM_018357	chr15:071123971-071123912	LARP6	"Homo sapiens La ribonucleoprotein domain family, member 6 (LARP6), transcript variant 1, mRNA [NM_018357]"	GO:0006396|GO:0005737|GO:0030529|GO:0003723|GO:0005634	NM_018357	Hs.416755	55323	4357.12	2935.41	4844.45	5452.75	2774.15	3278.8	2629.96	2897.47
A_23_P90233	NM_024303	chr19:056732987-056732928	ZSCAN5A	"Homo sapiens zinc finger and SCAN domain containing 5A (ZSCAN5A), mRNA [NM_024303]"	GO:0005622|GO:0006355|GO:0003700|GO:0008270|GO:0005634|GO:0046872	NM_024303	Hs.177688	79149	65.7867	50.3424	66.0389	92.0369	39.2842	55.6441	54.4275	40.9555
A_24_P376129	AK056190	chr9:117240660-117240601		Whirlin (Autosomal recessive deafness type 31 protein) [Source:UniProtKB/Swiss-Prot;Acc:Q9P202] [ENST00000374057]			Hs.93836		155.369	103.557	198.001	201.262	66.8432	122.066	111.637	76.9674
A_23_P112531	NM_001035254	chr9:130703275-130703216	FAM102A	"Homo sapiens family with sequence similarity 102, member A (FAM102A), transcript variant 1, mRNA [NM_001035254]"		NM_001035254	Hs.568044	399665	5221.05	3477.28	5781.33	6611.19	3270.62	3904.81	3094.72	3432.31
A_23_P106481	NM_016454	chr15:034520664-034520723	TMEM85	"Homo sapiens transmembrane protein 85 (TMEM85), mRNA [NM_016454]"	GO:0016020|GO:0006915|GO:0016021	NM_016454	Hs.250905	51234	3290.95	1985.53	3198.24	4638.18	2036.44	2122.36	1911.22	1922.99
A_24_P53282	NM_001304	chr17:028795047-028795106	CPD	"Homo sapiens carboxypeptidase D (CPD), mRNA [NM_001304]"	GO:0005802|GO:0005792|GO:0005624|GO:0005634|GO:0046872|GO:0004185|GO:0016020|GO:0006508|GO:0008233|GO:0008270|GO:0016021|GO:0008237|GO:0004181	NM_001304	Hs.446079	1362	973.783	615.351	1013.51	1400.05	507.789	632.446	652.752	560.855
A_23_P115726	NM_194298	chr10:061411130-061411071	SLC16A9	"Homo sapiens solute carrier family 16, member 9 (monocarboxylic acid transporter 9) (SLC16A9), mRNA [NM_194298]"	GO:0005886|GO:0016021|GO:0055085|GO:0015293	NM_194298	Hs.499709	220963	861.67	580.304	877.273	1164.27	543.462	604.234	602.157	534.52
A_23_P101960	NM_006887	chr2:043451215-043451156	ZFP36L2	"Homo sapiens zinc finger protein 36, C3H type-like 2 (ZFP36L2), mRNA [NM_006887]"	GO:0043488|GO:0005737|GO:0003700|GO:0008283|GO:0003723|GO:0008270|GO:0005634|GO:0046872|GO:0000288	NM_006887	Hs.503093	678	7592.22	4926.37	9340.84	9496.92	3938.9	5848.96	5443.41	3486.74
A_23_P110062	NM_003907		EIF2B5	"Homo sapiens eukaryotic translation initiation factor 2B, subunit 5 epsilon, 82kDa (EIF2B5), mRNA [NM_003907]"	GO:0005851|GO:0051716|GO:0009408|GO:0042552|GO:0043434|GO:0003743|GO:0005634|GO:0006417|GO:0009749|GO:0005085|GO:0032057|GO:0001541|GO:0005737|GO:0014002|GO:0014003|GO:0045948|GO:0031369|GO:0016740	NM_003907	Hs.283551	8893	511.31	312.485	477.822	715.667	340.441	337.41	290.434	309.611
A_33_P3241782	NM_001617	chr2:070901872-070901813	ADD2	"Homo sapiens adducin 2 (beta) (ADD2), transcript variant beta-1, mRNA [NM_001617]"	GO:0030097|GO:0005516|GO:0030036|GO:0046982|GO:0005886|GO:0030507|GO:0042803|GO:0046872|GO:0032092|GO:0051016|GO:0005737|GO:0051015|GO:0005198|GO:0008290|GO:0005856|GO:0051017|GO:0006811	NM_001617	Hs.188528	119	160.885	129.129	148.119	246.072	88.4649	170.856	167.644	48.8857
A_23_P149084	NM_000831	chr1:037270832-037270773	GRIK3	"Homo sapiens glutamate receptor, ionotropic, kainate 3 (GRIK3), mRNA [NM_000831]"	GO:0005515|GO:0030424|GO:0030054|GO:0005886|GO:0001640|GO:0051967|GO:0005234|GO:0007216|GO:0045202|GO:0032839|GO:0005887|GO:0045211|GO:0043195|GO:0042391|GO:0015277|GO:0043204|GO:0004872|GO:0005216|GO:0006811	NM_000831	Hs.128848	2899	17.3086	16.3315	19.12	21.999	10.8069	17.8457	22.2067	8.94227
A_23_P112596	NM_001123	chr10:076429970-076430029	ADK	"Homo sapiens adenosine kinase (ADK), transcript variant ADK-short, mRNA [NM_001123]"	GO:0006166|GO:0000287|GO:0000166|GO:0016301|GO:0004001|GO:0046085|GO:0005634|GO:0006175|GO:0005524|GO:0016740|GO:0009156|GO:0005829	NM_001123	Hs.656586	132	2844.23	1840.08	3174.33	3841.94	1516.41	2025.55	1770.59	1724.11
A_33_P3687604	AK093315	chr2:207118334-207118393	LOC285173	"Homo sapiens cDNA FLJ35996 fis, clone TESTI2014988 [AK093315]"			Hs.638487	285173	26.004	28.3035	29.6839	34.4518	13.8763	33.2799	33.7995	17.8311
A_24_P481783	NM_001163692	chr15:065385408-065385349	LOC390595	"Homo sapiens similar to ubiquitin-associated protein 1 (predicted) (LOC390595), mRNA [NM_001163692]"		NM_001163692	Hs.659256	390595	112.285	90.1042	130.47	136.221	70.1645	101.229	90.537	78.5462
A_33_P3294881	NM_016474	chr3:014712642-014712701	C3orf19	"Homo sapiens chromosome 3 open reading frame 19 (C3orf19), mRNA [NM_016474]"		NM_016474	Hs.517820	51244	2365.05	1481.98	2787.88	3142.56	1164.7	1834.23	1561.73	1049.98
A_33_P3252196	NM_004456	chr7:148504564-148504505	EZH2	"Homo sapiens enhancer of zeste homolog 2 (Drosophila) (EZH2), transcript variant 1, mRNA [NM_004456]"	GO:0016564|GO:0005515|GO:0006355|GO:0035098|GO:0048387|GO:0008168|GO:0005634|GO:0003677|GO:0016740|GO:0018024|GO:0016568	NM_004456	Hs.444082	2146	3070.24	1902.7	3464.09	4259.31	1487.32	2138.91	1717.1	1852.08
A_23_P107744	NM_030760	chr19:010623943-010623884	S1PR5	"Homo sapiens sphingosine-1-phosphate receptor 5 (S1PR5), transcript variant 1, mRNA [NM_030760]"	GO:0007165|GO:0007186|GO:0005886|GO:0001619|GO:0004930|GO:0045664|GO:0004872|GO:0016021	NM_030760	Hs.501561	53637	619.658	407.018	595.299	786.744	476.932	418.531	337.89	464.631
A_23_P115919	NM_001037537	chr10:013320342-013320283	PHYH	"Homo sapiens phytanoyl-CoA 2-hydroxylase (PHYH), transcript variant 2, mRNA [NM_001037537]"	GO:0005515|GO:0006629|GO:0031418|GO:0005506|GO:0009055|GO:0046872|GO:0007399|GO:0048244|GO:0016702|GO:0007601|GO:0050896|GO:0005777|GO:0055114	NM_001037537	Hs.498732	5264	2139.91	1375.07	2401.66	2887.79	1130.28	1571.75	1474.08	1079.36
A_23_P145024	NM_000024	chr5:148208080-148208139	ADRB2	"Homo sapiens adrenergic, beta-2-, receptor, surface (ADRB2), mRNA [NM_000024]"	GO:0051927|GO:0045453|GO:0009409|GO:0004941|GO:0002024|GO:0002025|GO:0015459|GO:0043268|GO:0005764|GO:0032403|GO:0042803|GO:0007171|GO:0010765|GO:0045823|GO:0004935|GO:0005792|GO:0030501|GO:0008179|GO:0004930|GO:0008333|GO:0035240|GO:0006898|GO:0002032|GO:0043235|GO:0048633|GO:0007186|GO:0050873|GO:0005887|GO:0044424|GO:0007189|GO:0051930|GO:0030424|GO:0008284|GO:0005634|GO:0030425|GO:0051380|GO:…	NM_000024	Hs.2551	154	15.9907	14.2859	15.9194	21.5424	10.5102	16.7961	15.6807	10.3809
A_23_P122304	NM_001527	chr6:114262253-114262195	HDAC2	"Homo sapiens histone deacetylase 2 (HDAC2), mRNA [NM_001527]"	GO:0006344|GO:0000792|GO:0008284|GO:0016566|GO:0003700|GO:0005657|GO:0016563|GO:0005634|GO:0010870|GO:0042220|GO:0043433|GO:0034605|GO:0005737|GO:0016581|GO:0016580|GO:0031072|GO:0045347|GO:0016481|GO:0006338|GO:0004407|GO:0016575|GO:0042493|GO:0010553|GO:0010552|GO:0045786|GO:0045862|GO:0043565|GO:0016787|GO:0032967|GO:0019899|GO:0008134	NM_001527	Hs.3352	3066	5208.37	3442.69	5700.01	6804.72	3120.38	3808.98	3451.8	3067.3
A_33_P3406245	NM_005681	chr1:222742915-222742856	TAF1A	"Homo sapiens TATA box binding protein (TBP)-associated factor, RNA polymerase I, A, 48kDa (TAF1A), transcript variant 1, mRNA [NM_005681]"	GO:0005515|GO:0003701|GO:0006366|GO:0000120|GO:0016251|GO:0006360|GO:0005654|GO:0005634|GO:0003677|GO:0045449	NM_005681	Hs.153088	9015	598.086	359.971	703.402	884.691	206.165	453.232	410.797	215.885
A_23_P11685	NM_024420	chr1:186957652-186957711	PLA2G4A	"Homo sapiens phospholipase A2, group IVA (cytosolic, calcium-dependent) (PLA2G4A), mRNA [NM_024420]"	GO:0019369|GO:0042542|GO:0048471|GO:0008284|GO:0009408|GO:0001554|GO:0031340|GO:0033280|GO:0005634|GO:0005829|GO:0046697|GO:0031622|GO:0005737|GO:0004622|GO:0047498|GO:0032496|GO:0043129|GO:0009725|GO:0043065|GO:0030501|GO:0006663|GO:0007568|GO:0005509|GO:0031394|GO:0005624|GO:0010243|GO:0051384|GO:0001542|GO:0042588|GO:0016042|GO:0051592|GO:0051597|GO:0016787|GO:0050729|GO:0008152|GO:0016023|GO:…	NM_024420	Hs.497200	5321	988.756	611.573	1026.93	1363.16	576.178	654.761	573.513	606.443
A_23_P14035	NM_006422	chr12:004735719-004735660	AKAP3	"Homo sapiens A kinase (PRKA) anchor protein 3 (AKAP3), mRNA [NM_006422]"	GO:0008104|GO:0001669|GO:0007178|GO:0006928|GO:0009434|GO:0007340|GO:0051018	NM_006422	Hs.98397	10566	6.853	8.92046	6.54809	9.01092	5	10.3822	11.3791	5
A_33_P3289162	XR_078250	chr2:48758983-48759042		Putative uncharacterized protein FLJ46838 [Source:UniProtKB/Swiss-Prot;Acc:Q6ZQN3] [ENST00000378305]		XR_078250	Hs.674050		122.7	81.297	138.386	180.785	48.9273	97.2975	98.0513	48.5423
A_33_P3358943	NM_000839	chr3:051752561-051752620	GRM2	"Homo sapiens glutamate receptor, metabotropic 2 (GRM2), transcript variant 1, mRNA [NM_000839]"	GO:0030424|GO:0008344|GO:0005886|GO:0004930|GO:0005246|GO:0001641|GO:0048148|GO:0007268|GO:0007194|GO:0014047|GO:0007269|GO:0005622|GO:0042734|GO:0007165|GO:0007186|GO:0005887|GO:0008066|GO:0004872	NM_000839	Hs.121510	2912	17.7123	16.1063	15.805	22.2402	15.0915	18.0484	21.98	8.29054
A_33_P3315504	NM_153332	chr8:008890645-008890704	ERI1	"Homo sapiens exoribonuclease 1 (ERI1), mRNA [NM_153332]"	GO:0005622|GO:0008408|GO:0005737|GO:0000287|GO:0016787|GO:0005730|GO:0043022|GO:0005634|GO:0031047|GO:0019843|GO:0031125	NM_153332	Hs.20000	90459	572.496	386.425	616.079	779.501	321.909	438.197	370.573	350.505
A_33_P3885807	BC040220	chr11:19524285-19524226	LOC399875	Homo sapiens cDNA clone IMAGE:4822188 [BC040220]			Hs.434602	399875	19.2472	22.2643	19.6448	24.5218	13.5751	26.0806	28.1261	12.5862
A_33_P3299309	NM_001136136	chr19:055898336-055898395	RPL28	"Homo sapiens ribosomal protein L28 (RPL28), transcript variant 4, mRNA [NM_001136136]"	GO:0005622|GO:0005515|GO:0003735|GO:0003723|GO:0005840|GO:0022625|GO:0006414|GO:0005829	NM_001136136	Hs.652114	6158	16.0846	13.0372	17.5496	17.897	12.8074	16.2918	16.4754	6.34434
A_24_P103264	NM_003360	chr4:115597201-115597260	UGT8	"Homo sapiens UDP glycosyltransferase 8 (UGT8), transcript variant 2, mRNA [NM_003360]"	GO:0003851|GO:0016758|GO:0016020|GO:0008489|GO:0008152|GO:0007422|GO:0016021|GO:0007417	NM_003360	Hs.144197	7368	249.815	180.172	225.811	339.379	184.254	192.909	173.016	174.592
A_23_P121676	NM_025212	chr4:105393495-105393436	CXXC4	"Homo sapiens CXXC finger 4 (CXXC4), mRNA [NM_025212]"	GO:0005737|GO:0030178|GO:0016023|GO:0008270|GO:0007352|GO:0030165|GO:0003677|GO:0046872	NM_025212	Hs.12248	80319	1087.45	691.327	1264.65	1447.99	549.724	797.61	695.173	581.198
A_23_P121196	NM_024334	chr3:014184283-014184342	TMEM43	"Homo sapiens transmembrane protein 43 (TMEM43), mRNA [NM_024334]"	GO:0005794|GO:0016020|GO:0005783|GO:0005634|GO:0016021	NM_024334	Hs.517817	79188	1542.02	986.616	1522.39	2168.65	935.031	1083.61	1005.21	871.029
A_23_P414713	NM_032423	chr19:052921177-052921236	ZNF528	"Homo sapiens zinc finger protein 528 (ZNF528), mRNA [NM_032423]"	GO:0005622|GO:0006355|GO:0008270|GO:0005634|GO:0003677|GO:0046872	NM_032423	Hs.662043	84436	90.6791	62.9556	99.6054	136.484	35.9473	83.0513	79.5943	26.2213
A_23_P115482	NM_014176	chr1:202300965-202300906	UBE2T	"Homo sapiens ubiquitin-conjugating enzyme E2T (putative) (UBE2T), mRNA [NM_014176]"	GO:0051246|GO:0004842|GO:0000166|GO:0019941|GO:0016874|GO:0005524|GO:0043687	NM_014176	Hs.5199	29089	6462.03	4039.77	7159.2	8537.19	3689.68	4514.45	4329.59	3275.28
A_23_P138881	NM_001104		ACTN3	"Homo sapiens actinin, alpha 3 (ACTN3), mRNA [NM_001104]"	GO:0005515|GO:0005178|GO:0048041|GO:0005884|GO:0005509|GO:0042981|GO:0003779|GO:0008307|GO:0005925|GO:0042803|GO:0031143	NM_001104	Hs.654432	89	33.0287	31.1467	34.8061	48.864	15.4159	35.6272	47.2656	10.5474
A_33_P3233070	AK055529	chr16:11035738-11035797	DEXI	"Homo sapiens cDNA FLJ30967 fis, clone HEART2000309, weakly similar to PTB-ASSOCIATED SPLICING FACTOR [AK055529]"			Hs.659355	28955	9.86707	7.60159	11.272	11.9849	6.34427	11.1526	6.65215	5
A_23_P17826	NM_000343	chr22:032506237-032506296	SLC5A1	"Homo sapiens solute carrier family 5 (sodium/glucose cotransporter), member 1 (SLC5A1), mRNA [NM_000343]"	GO:0001656|GO:0005515|GO:0005215|GO:0005886|GO:0008643|GO:0031526|GO:0005412|GO:0031402|GO:0055085|GO:0050892|GO:0016324|GO:0015758|GO:0005887|GO:0005911|GO:0006814|GO:0006811|GO:0015293	NM_000343	Hs.1964	6523	26.6786	27.8626	23.0951	32.4928	24.4479	42.9012	22.2775	18.4092
A_33_P3319580	AK097459	chr7:539803-539862		Putative uncharacterized protein FLJ40140 [Source:UniProtKB/Swiss-Prot;Acc:Q8N814] [ENST00000338259]			Hs.713360		27.8836	19.7876	30.9242	35.4349	17.2916	28.1108	21.5881	9.66396
A_23_P11372	NM_000194	chrX:133634514-133634573	HPRT1	"Homo sapiens hypoxanthine phosphoribosyltransferase 1 (HPRT1), mRNA [NM_000194]"	GO:0005515|GO:0000287|GO:0016757|GO:0004422|GO:0042803|GO:0005829|GO:0045964|GO:0006166|GO:0005737|GO:0051289|GO:0046100|GO:0007610|GO:0009116|GO:0006164	NM_000194	Hs.412707	3251	6007.95	3646.31	6745.44	8179.12	3099.31	4066.92	4097.78	2774.23
A_23_P388433	NM_001001701	chr4:120218473-120218414	C4orf3	"Homo sapiens chromosome 4 open reading frame 3 (C4orf3), mRNA [NM_001001701]"	GO:0016020|GO:0016021	NM_001001701	Hs.173705	401152	1095.08	690.636	1239.94	1446.89	598.403	739.032	740.985	591.891
A_23_P133923	NM_033177	chr6:031629940-031629881	BAT4	"Homo sapiens HLA-B associated transcript 4 (BAT4), mRNA [NM_033177]"	GO:0005622|GO:0005515|GO:0003676	NM_033177	Hs.247478	7918	3362.53	2098.3	3848.91	4087.65	2151.03	2344.73	1985.65	1964.51
A_23_P102965	NM_015367	chr22:018211363-018211422	BCL2L13	"Homo sapiens BCL2-like 13 (apoptosis facilitator) (BCL2L13), nuclear gene encoding mitochondrial protein, mRNA [NM_015367]"	GO:0005739|GO:0016020|GO:0006919|GO:0042981|GO:0005634|GO:0016021|GO:0006917|GO:0008656	NM_015367	Hs.631672	23786	699.673	452.936	708.11	956.805	434.105	472.23	520.765	365.815
A_23_P122775	NM_032730	chr6:107031286-107031227	RTN4IP1	"Homo sapiens reticulon 4 interacting protein 1 (RTN4IP1), nuclear gene encoding mitochondrial protein, mRNA [NM_032730]"	GO:0005739|GO:0005488|GO:0016491|GO:0008270|GO:0055114	NM_032730	Hs.155839	84816	573.377	342.523	611.742	771.674	336.714	359.102	330.792	337.676
A_23_P12173	NM_181715	chr1:153920247-153920188	CRTC2	"Homo sapiens CREB regulated transcription coactivator 2 (CRTC2), mRNA [NM_181715]"	GO:0005515|GO:0005737|GO:0044419|GO:0005634|GO:0045449	NM_181715	Hs.406392	200186	1824.82	1234.4	2076.22	2196.65	1201.59	1367.43	1216.11	1119.67
A_33_P3348924	AK128128	chr16:33346963-33346904	LOC100128348	"Homo sapiens cDNA FLJ46249 fis, clone TESTI4021377. [AK128128]"			Hs.637572	100128348	308.248	210.528	325.702	418.309	180.733	239.151	213.915	178.517
A_24_P177604	NM_033215	chrX:049143802-049143861	PPP1R3F	"Homo sapiens protein phosphatase 1, regulatory (inhibitor) subunit 3F (PPP1R3F), mRNA [NM_033215]"	GO:0016020|GO:0016021	NM_033215	Hs.433652	89801	415.024	258.96	474.985	535.301	234.787	286.619	270.769	219.49
A_24_P171268	NM_182663	chr1:206762349-206762408	RASSF5	"Homo sapiens Ras association (RalGDS/AF-6) domain family member 5 (RASSF5), transcript variant 1, mRNA [NM_182663]"	GO:0007242|GO:0005737|GO:0005874|GO:0006915|GO:0008270|GO:0046872|GO:0042802	NM_182663	Hs.497579	83593	35.9985	23.8881	47.3141	46.6742	14.0072	29.0859	31.3784	11.1999
A_23_P105747	NM_018171	chr12:105568002-105567943	APPL2	"Homo sapiens adaptor protein, phosphotyrosine interaction, PH domain and leucine zipper containing 2 (APPL2), mRNA [NM_018171]"	GO:0005515|GO:0007165|GO:0007049|GO:0005737|GO:0016581|GO:0016020|GO:0008283|GO:0005634|GO:0010008|GO:0019898|GO:0005768	NM_018171	Hs.506603	55198	185.111	147.627	177.684	246.12	131.53	147.372	185.325	110.183
A_23_P100455	NM_022764	chr16:086564700-086564641	MTHFSD	"Homo sapiens methenyltetrahydrofolate synthetase domain containing (MTHFSD), transcript variant 3, mRNA [NM_022764]"	GO:0000166|GO:0003723|GO:0030272|GO:0009396|GO:0005524	NM_022764	Hs.343627	64779	293.339	194.696	310.362	418.758	150.896	227.135	230.771	126.182
A_33_P3295333	NM_016511	chr12:010223178-010223119	CLEC1A	"Homo sapiens C-type lectin domain family 1, member A (CLEC1A), mRNA [NM_016511]"	GO:0005622|GO:0016020|GO:0005887|GO:0005488|GO:0005529|GO:0006952|GO:0007166|GO:0004888	NM_016511	Hs.29549	51267	1117.37	659.671	1253.26	1503.49	595.353	765.009	622.693	591.311
A_24_P42501	NM_001037171	chrX:023740101-023740042	ACOT9	"Homo sapiens acyl-CoA thioesterase 9 (ACOT9), transcript variant 1, mRNA [NM_001037171]"	GO:0005739|GO:0004091|GO:0006637|GO:0016787|GO:0003986	NM_001037171	Hs.298885	23597	509.581	336.736	535.606	729.462	263.674	402.5	351.844	255.865
A_32_P162192	NR_027457	chr14:106950219-106950278	LOC100133469	"Homo sapiens hypothetical LOC100133469 (LOC100133469), non-coding RNA [NR_027457]"		NR_027457	Hs.322826	100133469	1016.82	634.629	1139.56	1404.77	506.134	720.066	684.218	499.602
A_23_P205046	NM_017664	chr13:111531510-111531451	ANKRD10	"Homo sapiens ankyrin repeat domain 10 (ANKRD10), mRNA [NM_017664]"		NM_017664	Hs.525163	55608	1548.13	999.327	1706.63	2131.81	805.934	1141.57	1019.08	837.327
A_23_P104318	NM_019058	chr10:074035363-074035422	DDIT4	"Homo sapiens DNA-damage-inducible transcript 4 (DDIT4), mRNA [NM_019058]"	GO:0005622|GO:0001666|GO:0005737|GO:0006915|GO:0009968	NM_019058	Hs.719970	54541	27138.6	17924.3	27749	36563.8	17103	19260.9	17685.3	16826.6
A_24_P40529	NM_018196	chrX:154720085-154720026	TMLHE	"Homo sapiens trimethyllysine hydroxylase, epsilon (TMLHE), mRNA [NM_018196]"	GO:0050353|GO:0005739|GO:0031418|GO:0005506|GO:0005759|GO:0045329|GO:0016491|GO:0016702|GO:0055114	NM_018196	Hs.133321	55217	126.08	66.5509	126.434	187.673	64.1345	82.3086	65.6401	51.704
A_23_P206532	NM_001031835	chr16:047733400-047733459	PHKB	"Homo sapiens phosphorylase kinase, beta (PHKB), transcript variant 2, mRNA [NM_001031835]"	GO:0005516|GO:0005886|GO:0005975|GO:0004689|GO:0005977|GO:0005964|GO:0006091|GO:0003824	NM_001031835	Hs.78060	5257	2298.73	1409.07	2437.28	3231.89	1227.03	1547.63	1375.63	1303.96
A_24_P80500	NM_020139	chr4:103999099-103999040	BDH2	"Homo sapiens 3-hydroxybutyrate dehydrogenase, type 2 (BDH2), mRNA [NM_020139]"	GO:0005739|GO:0005737|GO:0051287|GO:0006635|GO:0005488|GO:0016491|GO:0003858|GO:0055114	NM_020139	Hs.124696	56898	41.2834	29.0169	41.2919	58.792	23.7662	34.7739	25.6163	26.6603
A_23_P44207	NM_130767	chr5:080626341-080626282	ACOT12	"Homo sapiens acyl-CoA thioesterase 12 (ACOT12), mRNA [NM_130767]"	GO:0006629|GO:0004091|GO:0006637|GO:0005737|GO:0016787|GO:0003986|GO:0006084|GO:0005524|GO:0005829	NM_130767	Hs.591756	134526	46.2083	47.3401	45.2426	57.1778	36.2045	54.477	52.527	35.0164
A_23_P372096	AK097804	chr20:31052830-31052771		Uncharacterized protein C20orf112 [Source:UniProtKB/Swiss-Prot;Acc:Q96MY1] [ENST00000375678]			Hs.516978		451.633	269.519	519.151	582.851	252.896	315.831	275.825	216.902
A_33_P3217238	NM_014109	chr8:124332837-124332778	ATAD2	"Homo sapiens ATPase family, AAA domain containing 2 (ATAD2), mRNA [NM_014109]"	GO:0017111|GO:0003700|GO:0016787|GO:0000166|GO:0005634|GO:0042624|GO:0005524|GO:0045449	NM_014109	Hs.370834	29028	18876.9	13005	21266.2	25035.5	10329.1	14622.7	12558.5	11833.9
A_23_P106056	NM_001344	chr14:023034008-023033949	DAD1	"Homo sapiens defender against cell death 1 (DAD1), mRNA [NM_001344]"	GO:0016020|GO:0007584|GO:0042493|GO:0001824|GO:0004579|GO:0006915|GO:0006916|GO:0016021|GO:0008250|GO:0016740|GO:0018279	NM_001344	Hs.82890	1603	9639.22	6261.04	10382.4	12442.2	6093.08	6812.47	6373.57	5597.08
A_23_P323094	NM_004426	chr12:055805268-055805209	PHC1	"Homo sapiens polyhomeotic homolog 1 (Drosophila) (PHC1), mRNA [NM_004426]"	GO:0005515|GO:0005730|GO:0008270|GO:0007275|GO:0005634|GO:0003677|GO:0046872	NM_004426	Hs.305985	1911	495.783	344.028	546.601	707.768	232.979	410.507	422.499	199.079
A_23_P104651	NM_080668	chr11:064845055-064844996	CDCA5	"Homo sapiens cell division cycle associated 5 (CDCA5), mRNA [NM_080668]"	GO:0005515|GO:0007076|GO:0008278|GO:0007067|GO:0007049|GO:0005737|GO:0000082|GO:0003682|GO:0005634|GO:0007080|GO:0051301	NM_080668	Hs.434886	113130	4264.64	2766.57	4720.5	5463.82	2609.6	3072.33	2589.26	2638.13
A_24_P400324	NM_015204	chr7:011414524-011414465	THSD7A	"Homo sapiens thrombospondin, type I, domain containing 7A (THSD7A), mRNA [NM_015204]"	GO:0016020|GO:0016021	NM_015204	Hs.120855	221981	376.151	250.528	411.796	527.366	189.292	277.295	257.175	217.115
A_32_P91250	NM_003347	chr14:055695984-055696043	UBE2L3	"Homo sapiens ubiquitin-conjugating enzyme E2L 3 (UBE2L3), transcript variant 1, mRNA [NM_003347]"	GO:0051246|GO:0006511|GO:0005737|GO:0004842|GO:0016567|GO:0000166|GO:0016874|GO:0000151|GO:0019899|GO:0005524	NM_003347	Hs.108104	7332	1206.42	652.115	1217.83	1811.33	590.105	741.06	720.475	494.81
A_33_P3404824	NM_052860	chr5:150275045-150274986	ZNF300	"Homo sapiens zinc finger protein 300 (ZNF300), mRNA [NM_052860]"	GO:0005622|GO:0006355|GO:0008270|GO:0005634|GO:0003677|GO:0046872	NM_052860	Hs.134885	91975	364.002	253.92	386.252	528.811	176.944	289.711	292.499	179.55
A_33_P3329644	NM_001136152	chr4:009705491-009705432	ALG1L2	"Homo sapiens asparagine-linked glycosylation 1-like 2 (ALG1L2), mRNA [NM_001136152]"		NM_001136152	Hs.722197	644974	177.53	138.363	177.528	231.426	123.636	156.019	168.318	90.7531
A_23_P38271	NM_017534	chr17:010424632-010424573	MYH2	"Homo sapiens myosin, heavy chain 2, skeletal muscle, adult (MYH2), transcript variant 1, mRNA [NM_017534]"	GO:0014823|GO:0005516|GO:0005826|GO:0030049|GO:0005794|GO:0005730|GO:0003779|GO:0005524|GO:0032982|GO:0000146|GO:0005737|GO:0000166|GO:0001778|GO:0005859|GO:0008307|GO:0031672|GO:0005925	NM_017534	Hs.699445	4620	11.7582	13.8588	8.89119	15.1836	11.1997	18.6141	17.126	5.83619
A_33_P3211659		chr9:120602721-120602662							51.7301	33.149	69.0424	67.1705	18.9776	39.7671	41.994	17.6858
A_23_P117437	NM_022789	chr14:023845479-023845538	IL25	"Homo sapiens interleukin 25 (IL25), transcript variant 1, mRNA [NM_022789]"	GO:0008150|GO:0006954|GO:0016020|GO:0009620|GO:0005576|GO:0030222|GO:0009624|GO:0005615|GO:0005125|GO:0030380	NM_022789	Hs.302036	64806	10.074	9.35243	11.1489	11.0163	8.05657	11.6002	11.0073	5.44986
A_24_P110242		chr16:32077490-32077549		Putative uncharacterized protein ENSP00000353216 Fragment [Source:UniProtKB/TrEMBL;Acc:A6NIS9] [ENST00000411420]					14.5653	14.6113	17.1874	21.5085	5	21.3695	17.4645	5
A_32_P177955	XR_041357	chr9:102648745-102648686	LOC441461	"PREDICTED: Homo sapiens hypothetical LOC441461 (LOC441461), miscRNA [XR_041357]"		XR_041357	Hs.163155	441461	18.4772	12.4575	25.2033	25.1885	5.03981	21.5819	10.6716	5.11892
A_23_P97584	NM_014597		DNTTIP2	"Homo sapiens deoxynucleotidyltransferase, terminal, interacting protein 2 (DNTTIP2), mRNA [NM_014597]"	GO:0005634|GO:0045449	NM_014597	Hs.85769	30836	3350.97	2160.77	3576.4	4274.72	2201.78	2268.74	2054.27	2159.29
A_23_P117157	NM_003850	chr13:048517447-048517388	SUCLA2	"Homo sapiens succinate-CoA ligase, ADP-forming, beta subunit (SUCLA2), nuclear gene encoding mitochondrial protein, mRNA [NM_003850]"	GO:0005739|GO:0005515|GO:0006099|GO:0000166|GO:0016874|GO:0008152|GO:0004775|GO:0006781|GO:0005524	NM_003850	Hs.546323	8803	1881.36	1144.19	2159.51	2553.04	931.542	1250.1	1197.37	985.102
A_24_P129417	NM_001199		BMP1	"Homo sapiens bone morphogenetic protein 1 (BMP1), transcript variant BMP1-1, mRNA [NM_001199]"	GO:0005509|GO:0031988|GO:0007275|GO:0005125|GO:0005615|GO:0030154|GO:0001503|GO:0001502|GO:0006508|GO:0008233|GO:0008270|GO:0004222|GO:0008083	NM_001199	Hs.1274	649	42.8149	36.6323	42.4629	59.1891	26.7928	42.7685	47.2481	19.8804
A_23_P101992	NM_006770	chr2:119751977-119752036	MARCO	"Homo sapiens macrophage receptor with collagenous structure (MARCO), mRNA [NM_006770]"	GO:0016020|GO:0005887|GO:0007166|GO:0008329|GO:0005044	NM_006770	Hs.67726	8685	32.8827	26.9143	25.964	34.5303	38.1538	39.4898	21.2165	20.0365
A_33_P3412125		chr19:021416316-021416375							38661	28851.2	45386.4	51662.9	18933.8	33109.7	36353.8	17090.2
A_24_P175783	NM_015313	chr11:120359849-120359908	ARHGEF12	"Homo sapiens Rho guanine nucleotide exchange factor (GEF) 12 (ARHGEF12), mRNA [NM_015313]"	GO:0005515|GO:0007242|GO:0008624|GO:0001664|GO:0035023|GO:0006915|GO:0005829|GO:0005085|GO:0005622|GO:0005737|GO:0007186|GO:0016020|GO:0005089|GO:0005096	NM_015313	Hs.24598	23365	86.8202	71.8098	86.8693	117.44	56.1511	84.3752	82.7205	48.3336
A_23_P113283	NM_022470	chr3:178742220-178742161	ZMAT3	"Homo sapiens zinc finger, matrin type 3 (ZMAT3), transcript variant 1, mRNA [NM_022470]"	GO:0005622|GO:0003723|GO:0005730|GO:0006915|GO:0008270|GO:0005634|GO:0006917|GO:0015031|GO:0055085|GO:0046872|GO:0040008|GO:0006974	NM_022470	Hs.386299	64393	123.772	86.79	125.981	178.695	66.6385	91.2516	105.847	63.2718
A_23_P354027	NM_001002914	chr17:007257934-007257993	KCTD11	"Homo sapiens potassium channel tetramerisation domain containing 11 (KCTD11), mRNA [NM_001002914]"	GO:0005515|GO:0007049|GO:0016020|GO:0042127|GO:0008076|GO:0005249|GO:0007275|GO:0006813|GO:0040008|GO:0030154|GO:0007399	NM_001002914	Hs.592112	147040	80.1557	59.9771	64.5814	111.913	63.9726	63.3572	60.9937	55.5805
A_33_P3831566	AF072164	chr9:91769268-91769209		"Homo sapiens HSFE-1 mRNA, partial cds. [AF072164]"			Hs.667154		65.4949	61.0927	68.0894	83.5089	44.8865	67.673	65.5228	50.0823
A_23_P35168	NM_013339	chr1:063902525-063902584	ALG6	"Homo sapiens asparagine-linked glycosylation 6, alpha-1,3-glucosyltransferase homolog (S. cerevisiae) (ALG6), mRNA [NM_013339]"	GO:0016020|GO:0005783|GO:0005789|GO:0046527|GO:0016021|GO:0006487|GO:0005575	NM_013339	Hs.258501	29929	702.84	461.963	722.692	952.651	433.177	473.07	496.178	416.642
A_23_P75083	NM_212479	chr10:000294888-000294947	ZMYND11	"Homo sapiens zinc finger, MYND domain containing 11 (ZMYND11), transcript variant 2, mRNA [NM_212479]"	GO:0005515|GO:0007049|GO:0008283|GO:0008270|GO:0005634|GO:0000122|GO:0003677|GO:0046872|GO:0045449	NM_212479	Hs.292265	10771	306.514	192.974	341.262	453.8	124.48	230.615	205.136	143.171
A_23_P429581	NM_153704		TMEM67	"Homo sapiens transmembrane protein 67 (TMEM67), transcript variant 1, mRNA [NM_153704]"	GO:0005886|GO:0016021	NM_153704	Hs.116240	91147	179.061	120.453	210.529	248.567	78.0863	145.541	137.282	78.536
A_23_P354791	NM_182964		NAV2	"Homo sapiens neuron navigator 2 (NAV2), transcript variant 1, mRNA [NM_182964]"	GO:0031012|GO:0005737|GO:0016787|GO:0000166|GO:0005730|GO:0004386|GO:0005634|GO:0005614|GO:0008201|GO:0005524|GO:0007399	NM_182964	Hs.502116	89797	17.0012	17.305	14.354	23.5858	13.0638	19.9709	21.6836	10.2606
A_24_P87490	NM_145301	chr17:015449189-015449130	FAM18B2	"Homo sapiens family with sequence similarity 18, member B2 (FAM18B2), transcript variant 1, mRNA [NM_145301]"	GO:0016020|GO:0016021	NM_145301	Hs.647422	201158	993.807	635.086	1047.97	1392.28	541.168	661.029	609.335	634.894
A_33_P3237948	NM_001008536	chr1:152058198-152058139	TCHHL1	"Homo sapiens trichohyalin-like 1 (TCHHL1), mRNA [NM_001008536]"	GO:0005509	NM_001008536	Hs.546477	126637	9.57927	8.90683	9.74751	11.2867	7.70364	11.418	9.54741	5.75507
A_23_P130429	NM_005406	chr18:018535191-018535132	ROCK1	"Homo sapiens Rho-associated, coiled-coil containing protein kinase 1 (ROCK1), mRNA [NM_005406]"	GO:0007242|GO:0030036|GO:0007266|GO:0050900|GO:0050901|GO:0046872|GO:0005829|GO:0042802|GO:0005622|GO:0000910|GO:0005737|GO:0043524|GO:0000166|GO:0022614|GO:0005794|GO:0005814|GO:0032060|GO:0006915|GO:0005524|GO:0016020|GO:0004674|GO:0006468|GO:0008270|GO:0017049|GO:0016740|GO:0019898	NM_005406	Hs.306307	6093	839.539	483.832	896.394	1290.41	331.813	555.251	459.046	437.199
A_33_P3345931		chr12:052241701-052241760							35.0301	35.3202	38.6601	44.0673	22.363	39.8109	44.2769	21.8727
A_23_P120973	NM_017911	chr22:045728525-045728584	FAM118A	"Homo sapiens family with sequence similarity 118, member A (FAM118A), transcript variant 2, mRNA [NM_017911]"	GO:0016020|GO:0016021	NM_017911	Hs.265018	55007	161.836	123.922	172.848	213.884	98.7744	135.793	143.256	92.7155
A_32_P117313	NR_015339	chr8:093895961-093895902	C8orf83	"Homo sapiens chromosome 8 open reading frame 83 (C8orf83), non-coding RNA [NR_015339]"	GO:0016020|GO:0016021	NR_015339	Hs.440643	286144	2019.62	1245.41	2360.58	2694.29	1003.98	1404.7	1269.83	1061.69
A_24_P920188	NM_006965	chr18:032912748-032912689	ZNF24	"Homo sapiens zinc finger protein 24 (ZNF24), mRNA [NM_006965]"	GO:0016564|GO:0005622|GO:0005515|GO:0006355|GO:0003700|GO:0016481|GO:0008270|GO:0005634|GO:0046872	NM_006965	Hs.514802	7572	343.506	237.76	349.77	479.599	201.15	260.406	261.727	191.147
A_23_P111481	NM_015908	chr7:100486219-100486278	SRRT	"Homo sapiens serrate RNA effector molecule homolog (Arabidopsis) (SRRT), transcript variant 1, mRNA [NM_015908]"	GO:0005515|GO:0046685|GO:0005737|GO:0008283|GO:0031053|GO:0005654	NM_015908	Hs.111801	51593	5445.55	3444.96	6144.89	6872.71	3319.05	3952.96	3198.29	3183.64
A_23_P10442	NM_080597	chr18:021742185-021742126	OSBPL1A	"Homo sapiens oxysterol binding protein-like 1A (OSBPL1A), transcript variant OSBPL1B, mRNA [NM_080597]"	GO:0005622|GO:0005543|GO:0006869|GO:0016192|GO:0008202|GO:0008203	NM_080597	Hs.370725	114876	1122.41	694.608	1275.38	1469.33	622.526	780.991	782.12	520.713
A_23_P108376	NM_022065		THADA	"Homo sapiens thyroid adenoma associated (THADA), transcript variant 1, mRNA [NM_022065]"	GO:0005488	NM_022065	Hs.369592	63892	337.05	209.481	354.033	504.236	152.88	252.168	252.965	123.31
A_33_P3303102		chr3:169490728-169490787							23.374	25.6921	24.0783	28.9854	17.0584	28.3021	31.7942	16.9799
A_23_P114299	NM_001504	chrX:070835866-070835807	CXCR3	"Homo sapiens chemokine (C-X-C motif) receptor 3 (CXCR3), transcript variant A, mRNA [NM_001504]"	GO:0005886|GO:0004930|GO:0006928|GO:0007204|GO:0007165|GO:0005737|GO:0006935|GO:0007186|GO:0005887|GO:0016494|GO:0004872|GO:0016493|GO:0007155	NM_001504	Hs.198252	2833	62.6127	60.9018	73.0636	75.6427	39.1318	67.996	85.399	29.3103
A_23_P384761	NM_002052	chr8:011617080-011617139	GATA4	"Homo sapiens GATA binding protein 4 (GATA4), mRNA [NM_002052]"	GO:0003700|GO:0060043|GO:0003704|GO:0016563|GO:0007267|GO:0035054|GO:0005634|GO:0001701|GO:0010575|GO:0046872|GO:0045766|GO:0001702|GO:0043565|GO:0043193|GO:0001947|GO:0045944|GO:0048558|GO:0048617|GO:0008270|GO:0033613|GO:0008134	NM_002052	Hs.243987	2626	142.934	122.301	141.379	204.559	82.8644	121.719	197.496	47.6889
A_23_P329198	NM_001031716	chr2:192551555-192551614	OBFC2A	"Homo sapiens oligonucleotide/oligosaccharide-binding fold containing 2A (OBFC2A), transcript variant 1, mRNA [NM_001031716]"	GO:0031576|GO:0006281|GO:0003697|GO:0000724|GO:0010212|GO:0003723|GO:0070876|GO:0005634|GO:0006974	NM_001031716	Hs.591610	64859	721.48	454.627	811.824	914.832	437.783	468.232	465.02	430.63
A_33_P3260322		chr9:127279618-127279559							494.239	338.896	569.023	618.151	295.542	392.309	341.003	283.377
A_33_P3246927	AK122603	chr1:34064599-34064540		CUB and sushi domain-containing protein 2 (CUB and sushi multiple domains protein 2) [Source:UniProtKB/Swiss-Prot;Acc:Q7Z408] [ENST00000373377]			Hs.656915		10.2038	8.16641	11.9917	10.039	8.5807	10.6692	8.83005	5
A_23_P11915	NM_017686	chr1:118412260-118412201	GDAP2	"Homo sapiens ganglioside induced differentiation associated protein 2 (GDAP2), transcript variant 1, mRNA [NM_017686]"		NM_017686	Hs.594430	54834	87.0984	59.1805	84.4496	116.253	60.5927	61.3216	56.6372	59.5828
A_23_P394043	NM_001080429	chr19:007682432-007682491	KIAA1543	"Homo sapiens KIAA1543 (KIAA1543), transcript variant 1, mRNA [NM_001080429]"	GO:0005515|GO:0008150|GO:0003674|GO:0005874|GO:0005575	NM_001080429	Hs.17686	57662	98.5845	80.1549	82.9982	116.884	95.8713	82.7132	94.8728	62.8788
A_23_P117494	NM_005956	chr14:064926496-064926555	MTHFD1	"Homo sapiens methylenetetrahydrofolate dehydrogenase (NADP+ dependent) 1, methenyltetrahydrofolate cyclohydrolase, formyltetrahydrofolate synthetase (MTHFD1), mRNA [NM_005956]"	GO:0005515|GO:0016874|GO:0006548|GO:0009086|GO:0008652|GO:0004329|GO:0004477|GO:0005524|GO:0005739|GO:0004488|GO:0005737|GO:0016155|GO:0016787|GO:0000166|GO:0016491|GO:0009396|GO:0006730|GO:0000105|GO:0055114|GO:0006164	NM_005956	Hs.652308	4522	3955.69	2604.51	4174.88	5398.8	2293.39	2910.7	2854.71	2048.13
A_33_P3313835	NR_024014	chr2:241388935-241388876	PP14571	"Homo sapiens similar to hCG1777210 (PP14571), non-coding RNA [NR_024014]"		NR_024014	Hs.655753	100130449	151.209	104.252	165.53	189.37	98.7255	120.14	84.9421	107.675
A_23_P151544	NM_020414	chr14:094526639-094526580	DDX24	"Homo sapiens DEAD (Asp-Glu-Ala-Asp) box polypeptide 24 (DDX24), mRNA [NM_020414]"	GO:0004004|GO:0005737|GO:0016787|GO:0016070|GO:0000166|GO:0003723|GO:0005730|GO:0005575|GO:0005524	NM_020414	Hs.510328	57062	212.086	157.208	196.824	298.632	140.804	172.186	164.978	134.46
A_33_P3716108	DA096222	chr6:28616158-28616217	C6orf38	"DA096222 BRACE3 Homo sapiens cDNA clone BRACE3006332 5', mRNA sequence [DA096222]"			Hs.369401	387055	8.88447	9.45815	10.6722	6.76225	9.21895	12.6042	5.29426	10.476
A_23_P126677	NM_021233	chr1:084880332-084880391	DNASE2B	"Homo sapiens deoxyribonuclease II beta (DNASE2B), transcript variant 1, mRNA [NM_021233]"	GO:0005737|GO:0016787|GO:0004520|GO:0005576|GO:0004531|GO:0006259|GO:0005764	NM_021233	Hs.129142	58511	27.0145	22.0859	26.0022	44.4644	10.5768	33.3602	20.8375	12.0601
A_33_P3244369	XR_038504	chr9:066342779-066342720	LOC100132672	"PREDICTED: Homo sapiens similar to glycosyltransferase 8 domain containing 3 (LOC100132672), miscRNA [XR_038504]"		XR_038504	Hs.648146	100132672	148.866	99.2872	176.612	214.725	55.261	133.87	103.964	60.0276
A_23_P148475	NM_012310	chrX:069640147-069640206	KIF4A	"Homo sapiens kinesin family member 4A (KIF4A), mRNA [NM_012310]"	GO:0005515|GO:0005737|GO:0006996|GO:0000166|GO:0005876|GO:0005634|GO:0008089|GO:0003777|GO:0005524|GO:0003677|GO:0016363|GO:0007018	NM_012310	Hs.648326	24137	588.265	395.796	597.521	814.437	352.836	407.419	423.154	356.816
A_32_P135902	NM_001416	chrY:005206476-005206417	EIF4A1	"Homo sapiens eukaryotic translation initiation factor 4A, isoform 1 (EIF4A1), mRNA [NM_001416]"	GO:0008026|GO:0005515|GO:0000339|GO:0016281|GO:0016787|GO:0000166|GO:0004386|GO:0003743|GO:0003729|GO:0006412|GO:0005524|GO:0005829	NM_001416	Hs.129673	1973	3026.42	1848.27	2838.08	4299.45	1941.74	1996.48	1705.95	1842.38
A_33_P3298661	NM_021964	chr3:124952272-124952213	ZNF148	"Homo sapiens zinc finger protein 148 (ZNF148), mRNA [NM_021964]"	GO:0016564|GO:0005515|GO:0003700|GO:0005794|GO:0007276|GO:0003704|GO:0005730|GO:0005634|GO:0000122|GO:0046872|GO:0043565|GO:0005622|GO:0006968|GO:0003690|GO:0045944|GO:0010629|GO:0008270|GO:0045449	NM_021964	Hs.592591	7707	322.432	196.047	293.351	507.434	166.512	205.067	200.011	183.063
A_24_P322908	NM_001145073	chrX:049646597-049646656	USP27X	"Homo sapiens ubiquitin specific peptidase 27, X-linked (USP27X), mRNA [NM_001145073]"	GO:0006511|GO:0008233|GO:0008234|GO:0004221	NM_001145073	Hs.143587	389856	37.1503	20.312	51.0853	39.6266	20.739	20.0831	26.3093	14.5437
A_23_P149259	NM_032323	chr1:156261873-156261932	TMEM79	"Homo sapiens transmembrane protein 79 (TMEM79), transcript variant 1, mRNA [NM_032323]"	GO:0016020|GO:0016021	NM_032323	Hs.347408	84283	583.898	402.38	613.569	790.253	347.873	439.96	480.658	286.52
A_23_P114282	NM_014060	chrX:119746090-119746149	MCTS1	"Homo sapiens malignant T cell amplified sequence 1 (MCTS1), transcript variant 1, mRNA [NM_014060]"	GO:0008284|GO:0007049|GO:0005737|GO:0003723|GO:0045449|GO:0040008|GO:0006974	NM_014060	Hs.102696	28985	6180	3897.27	7302.84	8140.88	3096.29	4639.76	4436.44	2615.61
A_33_P3328609	NM_003628	chr2:210045666-210045725	PKP4	"Homo sapiens plakophilin 4 (PKP4), transcript variant 1, mRNA [NM_003628]"	GO:0030057|GO:0005515|GO:0007155	NM_003628	Hs.407580	8502	408.575	236.419	441.916	606.88	176.928	270.287	254.125	184.845
A_32_P122940	NR_026943	chr21:046716334-046716393	LOC642852	"Homo sapiens hypothetical LOC642852 (LOC642852), non-coding RNA [NR_026943]"		NR_026943	Hs.710382	642852	700.732	446.879	742.326	944.646	415.223	477.807	427.697	435.133
A_23_P119923	NM_020184	chr2:097477481-097477540	CNNM4	"Homo sapiens cyclin M4 (CNNM4), mRNA [NM_020184]"	GO:0005886|GO:0016021|GO:0031214|GO:0007601|GO:0050896|GO:0006811	NM_020184	Hs.175043	26504	1716.72	1018.93	1922.48	2243.82	983.858	1103.54	838.899	1114.35
A_23_P156531	NM_002793	chr6:170852761-170852702	PSMB1	"Homo sapiens proteasome (prosome, macropain) subunit, beta type, 1 (PSMB1), mRNA [NM_002793]"	GO:0005515|GO:0005839|GO:0005737|GO:0051603|GO:0051437|GO:0008233|GO:0005634|GO:0051436|GO:0031145|GO:0004298	NM_002793	Hs.352768	5689	4231.71	2720.25	4317.66	5639.92	2737.56	2974.32	2711.11	2475.33
A_23_P106241	NM_004239	chr14:092435951-092435892	TRIP11	"Homo sapiens thyroid hormone receptor interactor 11 (TRIP11), mRNA [NM_004239]"	GO:0005515|GO:0005794|GO:0016020|GO:0006366|GO:0003713|GO:0005634|GO:0005856|GO:0019898	NM_004239	Hs.632339	9321	2315.31	1407.94	2502.07	3048.41	1395.43	1488.46	1259.5	1475.86
A_33_P3268522		chr7:066368623-066368682							35.8458	35.8353	32.6623	49.1642	25.7108	40.6536	41.3665	25.4857
A_23_P102582	NM_018840	chr20:035240817-035240876	C20orf24	"Homo sapiens chromosome 20 open reading frame 24 (C20orf24), transcript variant 1, mRNA [NM_018840]"	GO:0005515|GO:0008150|GO:0003674|GO:0005575	NM_018840	Hs.584985	55969	5986.47	3572.83	6718.53	7835.84	3405.05	3974.24	3530.89	3213.35
A_23_P163737	NM_012368	chr16:003406699-003406758	OR2C1	"Homo sapiens olfactory receptor, family 2, subfamily C, member 1 (OR2C1), mRNA [NM_012368]"	GO:0007608|GO:0007165|GO:0004984|GO:0007186|GO:0005886|GO:0004872|GO:0016021|GO:0005938|GO:0050896	NM_012368	Hs.258574	4993	19.9477	21.7484	20.9517	28.6357	10.2558	27.6405	25.909	11.6958
A_23_P111604	NM_152745	chr7:008792100-008792159	NXPH1	"Homo sapiens neurexophilin 1 (NXPH1), mRNA [NM_152745]"	GO:0005102|GO:0005576	NM_152745	Hs.487564	30010	17.3362	12.508	19.4656	24.4805	8.0626	13.5112	13.3981	10.6146
A_24_P227585	NM_018559	chr13:045589665-045589724	KIAA1704	"Homo sapiens KIAA1704 (KIAA1704), mRNA [NM_018559]"		NM_018559	Hs.720091	55425	326.779	214.048	362.314	469.524	148.5	254.081	225.174	162.889
A_24_P180680	NM_018407	chr8:098864581-098864640	LAPTM4B	"Homo sapiens lysosomal protein transmembrane 4 beta (LAPTM4B), mRNA [NM_018407]"	GO:0016020|GO:0006810|GO:0016021|GO:0012505	NM_018407	Hs.492314	55353	12474.8	8062.78	12733.6	16853.2	7837.72	8923.15	8423.84	6841.36
A_33_P3280927	NR_024542	chr9:139619106-139619047	SNHG7	"Homo sapiens small nucleolar RNA host gene 7 (non-protein coding) (SNHG7), transcript variant 2, non-coding RNA [NR_024542]"		NR_024542		84973	6753.99	4369.89	8040.39	8702.1	3519.46	5283.72	4485.98	3339.98
A_33_P3304501	NM_001265	chr13:028536361-028536302	CDX2	"Homo sapiens caudal type homeobox 2 (CDX2), mRNA [NM_001265]"	GO:0005515|GO:0007389|GO:0000794|GO:0008284|GO:0001568|GO:0003700|GO:0003714|GO:0045597|GO:0001824|GO:0005634|GO:0000122|GO:0001890|GO:0001829|GO:0043565|GO:0003690|GO:0017053|GO:0009887|GO:0045893|GO:0035019	NM_001265	Hs.174249	1045	571.116	337.533	653.14	769.584	290.623	406.109	322.146	284.345
A_24_P110141	NR_003260	chr15:100331156-100331097	C15orf51	"Homo sapiens chromosome 15 open reading frame 51 (C15orf51), non-coding RNA [NR_003260]"		NR_003260	Hs.567763	196968	24.2522	24.972	25.8548	32.0267	14.8751	27.173	25.3394	22.4034
A_23_P76034	NM_203286	chr11:119547906-119547847	PVRL1	"Homo sapiens poliovirus receptor-related 1 (herpesvirus entry mediator C) (PVRL1), transcript variant 3, mRNA [NM_203286]"	GO:0030424|GO:0005792|GO:0051963|GO:0060041|GO:0046982|GO:0005886|GO:0046790|GO:0045202|GO:0016342|GO:0005576|GO:0046718|GO:0015026|GO:0042803|GO:0006955|GO:0005913|GO:0002089|GO:0007411|GO:0044419|GO:0016021|GO:0019717|GO:0050839|GO:0007156|GO:0007157	NM_203286	Hs.334846	5818	42.9561	37.1416	42.8246	59.742	26.3017	45.6871	47.1805	18.5572
A_24_P940135	NM_004388	chr1:085019462-085019403	CTBS	"Homo sapiens chitobiase, di-N-acetyl- (CTBS), mRNA [NM_004388]"	GO:0009313|GO:0006032|GO:0043169|GO:0005975|GO:0008152|GO:0005764|GO:0004568	NM_004388	Hs.513557	1486	956.238	605.741	1040.71	1449.87	378.135	719.866	719.832	377.525
A_33_P3374623	NM_019112	chr19:001065272-001065331	ABCA7	"Homo sapiens ATP-binding cassette, sub-family A (ABC1), member 7 (ABCA7), mRNA [NM_019112]"	GO:0006909|GO:0005215|GO:0005794|GO:0005886|GO:0005548|GO:0005524|GO:0005622|GO:0033700|GO:0016324|GO:0000166|GO:0006810|GO:0016021|GO:0043190|GO:0016887|GO:0005768	NM_019112	Hs.134514	10347	153.386	124.009	170.414	190.471	99.274	147.072	148.371	76.5846
A_32_P395879	NM_173550		C9orf93	"Homo sapiens chromosome 9 open reading frame 93 (C9orf93), mRNA [NM_173550]"		NM_173550	Hs.17267	203238	85.6517	57.6356	88.2577	126.766	41.9316	66.4801	60.3421	46.0847
A_23_P407565	NM_001337	chr3:039305093-039305034	CX3CR1	"Homo sapiens chemokine (C-X3-C motif) receptor 1 (CX3CR1), mRNA [NM_001337]"	GO:0005515|GO:0005886|GO:0004930|GO:0009611|GO:0007165|GO:0006968|GO:0006935|GO:0007186|GO:0005887|GO:0044419|GO:0004950|GO:0004872|GO:0007155	NM_001337	Hs.78913	1524	12.2952	15.0492	10.3696	16.9783	9.53772	19.6339	18.1488	7.36497
A_23_P212545	NM_004162	chr3:020026192-020026251	RAB5A	"Homo sapiens RAB5A, member RAS oncogene family (RAB5A), mRNA [NM_004162]"	GO:0030424|GO:0048471|GO:0005886|GO:0007264|GO:0003924|GO:0030139|GO:0031225|GO:0015031|GO:0030425|GO:0005737|GO:0000166|GO:0048169|GO:0043025|GO:0019717|GO:0042470|GO:0005525|GO:0001726|GO:0008021|GO:0006897|GO:0043234|GO:0019001|GO:0051021|GO:0042589|GO:0045121|GO:0005769	NM_004162	Hs.475663	5868	3482.64	2188.96	3517.73	4920.77	2009.42	2261.77	2141.09	2164.02
A_33_P3337019	XR_042005	chr11:064947580-064947521	LOC728975	"PREDICTED: Homo sapiens hypothetical protein LOC728975 (LOC728975), miscRNA [XR_042005]"		XR_042005	Hs.647238	728975	98.6993	65.2788	134.507	136.094	25.4972	87.4578	82.4522	25.9265
A_24_P253003	NM_004626	chr11:075897645-075897586	WNT11	"Homo sapiens wingless-type MMTV integration site family, member 11 (WNT11), mRNA [NM_004626]"	GO:0007165|GO:0005578|GO:0007275|GO:0005576|GO:0004871|GO:0009653|GO:0007223	NM_004626	Hs.108219	7481	1770.55	1136.8	2135.71	2254.73	921.193	1389.43	1248.66	772.304
A_33_P3252588	NR_024485	chr1:227921673-227921732	LOC100130093	"Homo sapiens hypothetical LOC100130093 (LOC100130093), transcript variant 1, non-coding RNA [NR_024485]"		NR_024485		100130093	85.7583	73.2455	91.0924	104.69	61.4924	78.5806	95.4804	45.6755
A_33_P3278684	XM_001716578	chr1:201869056-201869115		"PREDICTED: Homo sapiens hypothetical LOC100128471 (LOC100128471), mRNA [XM_001716578]"		XM_001716578	Hs.636424		50.3101	49.3375	49.8767	62.033	39.0206	59.9092	55.7312	32.372
A_23_P111804	NM_022750	chr7:139724005-139723946	PARP12	"Homo sapiens poly (ADP-ribose) polymerase family, member 12 (PARP12), mRNA [NM_022750]"	GO:0008270|GO:0005634|GO:0003676|GO:0046872|GO:0016740|GO:0003950	NM_022750	Hs.12646	64761	84.9097	68.0036	83.6746	115.758	55.296	76.27	82.7949	44.9459
A_23_P112201	NM_015061	chr9:007175334-007175393	KDM4C	"Homo sapiens lysine (K)-specific demethylase 4C (KDM4C), transcript variant 1, mRNA [NM_015061]"	GO:0005515|GO:0005506|GO:0005634|GO:0005575|GO:0003676|GO:0046872|GO:0003674|GO:0008150|GO:0016491|GO:0008270|GO:0016702|GO:0045449|GO:0055114|GO:0016568	NM_015061	Hs.709425	23081	1118.83	680.601	1217.7	1539.14	599.655	750.464	686.122	605.218
A_23_P56213	NM_020895		GRAMD1A	"Homo sapiens GRAM domain containing 1A (GRAMD1A), transcript variant 1, mRNA [NM_020895]"	GO:0005737|GO:0005886|GO:0016021	NM_020895	Hs.515351	57655	121.748	106.893	118.863	145.07	101.31	108.164	151.974	60.5402
A_33_P3242338	AK124631	chr15:40524746-40524805	LOC100129393	"Homo sapiens cDNA FLJ42640 fis, clone BRACE3025153. [AK124631]"			Hs.640216	100129393	10.2885	10.9303	11.8695	13.4678	5.52834	14.4148	13.3762	5
A_24_P126406	NM_173628	chr17:076423082-076423023	DNAH17	"Homo sapiens dynein, axonemal, heavy chain 17 (DNAH17), mRNA [NM_173628]"	GO:0005929|GO:0001539|GO:0000166|GO:0005874|GO:0005858|GO:0035085|GO:0003777|GO:0016887|GO:0005524|GO:0007018	NM_173628	Hs.375975	8632	7.89352	7.28603	8.59066	10.0899	5	10.0146	6.84345	5
A_24_P221092	AF289615	chr13:99189066-99189007		Homo sapiens clone pp9953 unknown mRNA. [AF289615]			Hs.684473		51.9662	45.3739	60.7364	66.8117	28.3505	61.2697	44.8961	29.9559
A_33_P3273125	NR_026810	chr17:058251016-058251075	LOC100129396	"Homo sapiens family with sequence similarity 106, member A-like (LOC100129396), non-coding RNA [NR_026810]"		NR_026810	Hs.712114	100129396	13.6951	16.6273	12.1213	18.9465	10.0174	22.5789	13.9743	13.3287
A_24_P941148	NM_017645	chr9:019053295-019053236	HAUS6	"Homo sapiens HAUS augmin-like complex, subunit 6 (HAUS6), mRNA [NM_017645]"	GO:0051297|GO:0003674|GO:0007067|GO:0007049|GO:0005813|GO:0005737|GO:0005874|GO:0005819|GO:0070652|GO:0005856|GO:0051225|GO:0051301	NM_017645	Hs.533468	54801	962.717	612.528	1109.9	1282.79	495.458	643.976	623.279	570.331
A_33_P3280549	XM_001725159	chr1:155815540-155815599	LOC100132108	"PREDICTED: Homo sapiens similar to hCG1644176 (LOC100132108), mRNA [XM_001725159]"		XM_001725159		100132108	1294.75	714.13	1424.64	1873.19	586.411	803.798	816.933	521.659
A_33_P3695899	BC039324	chr5:55299329-55299388	FLJ31104	Homo sapiens cDNA clone IMAGE:5267076 [BC039324]			Hs.482141	441072	99.5368	63.7236	107.931	137.096	53.5829	75.9395	66.9861	48.2451
A_23_P14174	NM_006573	chr13:108922693-108922752	TNFSF13B	"Homo sapiens tumor necrosis factor (ligand) superfamily, member 13b (TNFSF13B), transcript variant 1, mRNA [NM_006573]"	GO:0045885|GO:0005164|GO:0008284|GO:0001782|GO:0005886|GO:0030890|GO:0031296|GO:0031295|GO:0005576|GO:0005625|GO:0005125|GO:0005615|GO:0007165|GO:0050776|GO:0042102|GO:0002636|GO:0016021|GO:0048305	NM_006573	Hs.525157	10673	32.7874	31.4841	31.3012	45.4028	21.6582	37.7702	43.5915	13.0908
A_23_P218841	NM_018297	chr3:025760904-025760845	NGLY1	"Homo sapiens N-glycanase 1 (NGLY1), transcript variant 1, mRNA [NM_018297]"	GO:0005515|GO:0005737|GO:0016787|GO:0006516|GO:0008270|GO:0046872|GO:0000224	NM_018297	Hs.368960	55768	5621.78	3667.83	6192.73	7606.36	3066.25	4055.52	3584.96	3363.01
A_33_P3313555	NM_001042414	chr13:020315765-020315706	PSPC1	"Homo sapiens paraspeckle component 1 (PSPC1), transcript variant alpha, mRNA [NM_001042414]"	GO:0005515|GO:0005737|GO:0042382|GO:0000166|GO:0003723|GO:0005730|GO:0005654|GO:0005634|GO:0045449|GO:0016363	NM_001042414	Hs.213198	55269	768.142	429.777	884.819	1164.68	254.931	542.025	473.34	273.966
A_33_P3646051	AK094324	chr19:37294755-37294814	LOC284408	"Homo sapiens cDNA FLJ37005 fis, clone BRACE2009122 [AK094324]"			Hs.570010	284408	265.729	195.821	274.224	371.135	151.829	212.105	201.548	173.81
A_33_P3350863	NM_020415	chr19:007735274-007735333	RETN	"Homo sapiens resistin (RETN), mRNA [NM_020415]"	GO:0032868|GO:0008150|GO:0005179|GO:0045444|GO:0005634|GO:0005576|GO:0005615	NM_020415	Hs.283091	56729	15.3838	15.5978	18.0112	22.6471	5.49306	20.6626	20.5385	5.59232
A_23_P115137	NM_006402	chr1:110944166-110944107	HBXIP	"Homo sapiens hepatitis B virus x interacting protein (HBXIP), mRNA [NM_006402]"	GO:0005515|GO:0005737|GO:0006916|GO:0043154|GO:0009615|GO:0019079|GO:0005829	NM_006402	Hs.439815	10542	5042.69	3222.51	5504.07	6599.92	3024.07	3581.15	3459.05	2627.34
A_33_P3349774	NM_144703	chr20:060699744-060699803	LSM14B	"Homo sapiens LSM14B, SCD6 homolog B (S. cerevisiae) (LSM14B), mRNA [NM_144703]"		NM_144703	Hs.105379	149986	22.3365	20.4587	22.8674	28.0132	16.1288	21.6193	25.5731	14.1837
A_23_P37068	NM_145725	chr14:103372362-103372421	TRAF3	"Homo sapiens TNF receptor-associated factor 3 (TRAF3), transcript variant 1, mRNA [NM_145725]"	GO:0005515|GO:0007165|GO:0005737|GO:0042981|GO:0008270|GO:0006917|GO:0004871|GO:0046872	NM_145725	Hs.510528	7187	461.647	240.116	552.254	664.76	167.927	302.168	255.685	162.496
A_33_P3365735	NM_003247	chr6:169620353-169620294	THBS2	"Homo sapiens thrombospondin 2 (THBS2), mRNA [NM_003247]"	GO:0005515|GO:0005198|GO:0005509|GO:0031093|GO:0005576|GO:0007155|GO:0008201	NM_003247	Hs.371147	7058	6.14798	6.53972	5	8.44394	5	6.64135	7.97783	5
A_23_P118061	NM_181641	chr16:066592129-066592188	CKLF	"Homo sapiens chemokine-like factor (CKLF), transcript variant 4, mRNA [NM_181641]"	GO:0008009|GO:0016020|GO:0006935|GO:0008283|GO:0030593|GO:0048247|GO:0005576|GO:0048246|GO:0016021|GO:0032940|GO:0005615	NM_181641	Hs.15159	51192	1284.41	798.715	1345.18	1730.69	777.371	874.723	882.291	639.131
A_33_P3213204	NM_022149	chr3:184428985-184428926	MAGEF1	"Homo sapiens melanoma antigen family F, 1 (MAGEF1), mRNA [NM_022149]"		NM_022149	Hs.306123	64110	1148.56	766.141	1137.43	1637.62	670.633	836.829	748.902	712.692
A_23_P157495	NM_005605	chr8:022398566-022398625	PPP3CC	"Homo sapiens protein phosphatase 3 (formerly 2B), catalytic subunit, gamma isoform (PPP3CC), mRNA [NM_005605]"	GO:0008633|GO:0005516|GO:0016787|GO:0005506|GO:0008270|GO:0004721|GO:0046872|GO:0005829	NM_005605	Hs.655661	5533	1534.18	926.776	1805.39	2132.69	664.479	1112.29	924.018	744.018
A_33_P3379701	BC017346	chr5:114516475-114516534	TRIM36	"Homo sapiens tripartite motif-containing 36, mRNA (cDNA clone IMAGE:5015503) [BC017346]"			Hs.638953	55521	209.42	138.23	229.305	279.857	119.099	160.215	139.792	114.682
A_23_P305550	NM_023089	chr2:241555857-241555916	CAPN10	"Homo sapiens calpain 10 (CAPN10), transcript variant 7, mRNA [NM_023089]"	GO:0008092|GO:0032388|GO:0032869|GO:0043065|GO:0005886|GO:0031532|GO:0005623|GO:0005829|GO:0005622|GO:0004198|GO:0046326|GO:0000149|GO:0006508|GO:0008233|GO:0032024	NM_023089	Hs.112218	11132	42.4656	43.571	35.9526	45.2359	46.2082	43.1237	43.7964	43.793
A_23_P119337	NM_012068	chr19:050436754-050436813	ATF5	"Homo sapiens activating transcription factor 5 (ATF5), mRNA [NM_012068]"	GO:0048712|GO:0043565|GO:0005667|GO:0005737|GO:0003700|GO:0050768|GO:0006357|GO:0003702|GO:0003714|GO:0046983|GO:0006916|GO:0005634	NM_012068	Hs.9754	22809	184.568	113.515	143.13	246.659	163.916	106.22	88.881	145.445
A_33_P3400374	NM_001037335	chr20:062189535-062189476	PRIC285	"Homo sapiens peroxisomal proliferator-activated receptor A interacting complex 285 (PRIC285), transcript variant 1, mRNA [NM_001037335]"	GO:0003723|GO:0003713|GO:0004386|GO:0004540|GO:0005634|GO:0003677|GO:0005524|GO:0046872|GO:0005622|GO:0000166|GO:0016787|GO:0008270|GO:0045449	NM_001037335	Hs.517180	85441	1453.15	929.333	1591.39	1818.39	949.671	1009.72	965.173	813.108
A_32_P139229	NM_213598	chr19:057841743-057841802	ZNF543	"Homo sapiens zinc finger protein 543 (ZNF543), mRNA [NM_213598]"	GO:0005622|GO:0006355|GO:0008270|GO:0005634|GO:0003677|GO:0046872	NM_213598	Hs.202544	125919	66.7851	57.8985	69.4213	89.5972	41.3368	63.7815	67.5262	42.388
A_23_P76705	NM_006322		TUBGCP3	"Homo sapiens tubulin, gamma complex associated protein 3 (TUBGCP3), mRNA [NM_006322]"	GO:0005515|GO:0005827|GO:0005737|GO:0043015|GO:0005814|GO:0007020|GO:0005874|GO:0005200|GO:0005829	NM_006322	Hs.224152	10426	217.986	141.802	228.427	306.879	118.651	166.186	151.109	108.112
A_23_P120921	NM_138797	chr22:038227345-038227286	ANKRD54	"Homo sapiens ankyrin repeat domain 54 (ANKRD54), mRNA [NM_138797]"		NM_138797	Hs.135259	129138	164.971	128.316	166.816	224.9	103.198	145.988	167.886	71.0746
A_24_P135406	NM_017634	chrX:104651491-104651550	KCTD9	"Homo sapiens potassium channel tetramerisation domain containing 9 (KCTD9), mRNA [NM_017634]"	GO:0005515|GO:0016020|GO:0008076|GO:0005249|GO:0006813	NM_017634	Hs.72071	54793	216.014	151.349	227.776	305.287	114.978	170.141	167.944	115.962
A_23_P104471	NM_001007271	chr10:076854275-076854216	DUSP13	"Homo sapiens dual specificity phosphatase 13 (DUSP13), transcript variant 1, mRNA [NM_001007271]"	GO:0005737|GO:0007126|GO:0006470|GO:0016787|GO:0008138|GO:0007283|GO:0004725	NM_001007271	Hs.720464	51207	23.5835	26.8539	23.0727	28.9795	18.6983	31.9077	31.4177	17.2362
A_23_P253068	NM_013366		ANAPC2	"Homo sapiens anaphase promoting complex subunit 2 (ANAPC2), mRNA [NM_013366]"	GO:0006511|GO:0031461|GO:0004842|GO:0051437|GO:0000079|GO:0051436|GO:0031145|GO:0005829|GO:0007049|GO:0007067|GO:0008054|GO:0005654|GO:0031625|GO:0051301	NM_013366	Hs.533262	29882	25.7255	26.1586	22.8424	29.6807	24.6533	25.3632	29.6759	23.4366
A_23_P26810	NM_000546	chr17:007572691-007572632	TP53	"Homo sapiens tumor protein p53 (TP53), transcript variant 1, mRNA [NM_000546]"	GO:0030308|GO:0003700|GO:0006983|GO:0009651|GO:0005657|GO:0009303|GO:0009792|GO:0030154|GO:0007406|GO:0034644|GO:0043525|GO:0044419|GO:0002360|GO:0002326|GO:0010332|GO:0000060|GO:0033077|GO:0046982|GO:0005507|GO:0007569|GO:0010843|GO:0007275|GO:0010552|GO:0000122|GO:0007417|GO:0001701|GO:0042771|GO:0006284|GO:0005654|GO:0008270|GO:0006289|GO:0019899|GO:0000739|GO:0008134|GO:0051276|GO:0007369|GO:…	NM_000546	Hs.654481	7157	6.64536	6.48101	5.55306	8.58511	5.7979	7.02214	7.42088	5
A_24_P204214	NM_006311	chr17:016068436-016068377	NCOR1	"Homo sapiens nuclear receptor co-repressor 1 (NCOR1), mRNA [NM_006311]"	GO:0005515|GO:0006366|GO:0042826|GO:0003714|GO:0010553|GO:0051225|GO:0003677|GO:0000118|GO:0046329|GO:0017053|GO:0044428|GO:0005876|GO:0045449|GO:0016568	NM_006311	Hs.462323	9611	1219	765.259	1176.9	1861.89	618.204	876.467	772.293	647.017
A_23_P122197	NM_031966	chr5:068473065-068473123	CCNB1	"Homo sapiens cyclin B1 (CCNB1), mRNA [NM_031966]"	GO:0005515|GO:0005813|GO:0051437|GO:0005634|GO:0001556|GO:0005575|GO:0042246|GO:0031145|GO:0005829|GO:0005737|GO:0007067|GO:0000086|GO:0051726|GO:0005654|GO:0051301	NM_031966	Hs.23960	891	9480.41	6227.19	10147.6	12731.2	5562.49	6812.45	6618.4	5250.72
A_23_P152838	NM_002985	chr17:034199391-034199332	CCL5	"Homo sapiens chemokine (C-C motif) ligand 5 (CCL5), mRNA [NM_002985]"	GO:0007267|GO:0006928|GO:0006887|GO:0005615|GO:0031622|GO:0006955|GO:0005737|GO:0006935|GO:0032496|GO:0004871|GO:0007155|GO:0006979|GO:0045071|GO:0008009|GO:0032868|GO:0042493|GO:0007568|GO:0006874|GO:0045672|GO:0051384|GO:0005625|GO:0005576|GO:0002544|GO:0009615|GO:0042056|GO:0007165|GO:0006968|GO:0007186|GO:0048247|GO:0034612	NM_002985	Hs.514821	6352	13.1225	15.1419	10.6276	14.8986	13.8412	23.0083	14.3408	8.07645
A_24_P681011	NM_022740	chr7:139246970-139246911	HIPK2	"Homo sapiens homeodomain interacting protein kinase 2 (HIPK2), transcript variant 1, mRNA [NM_022740]"	GO:0008284|GO:0046330|GO:0046332|GO:0005634|GO:0009952|GO:0060395|GO:0007224|GO:0030514|GO:0005737|GO:0043524|GO:0000166|GO:0050882|GO:0045944|GO:0007628|GO:0006978|GO:0045449|GO:0030511|GO:0005813|GO:0031965|GO:0003714|GO:0046790|GO:0006915|GO:0000122|GO:0005524|GO:0042771|GO:0004674|GO:0016605|GO:0019048|GO:0043388|GO:0006468|GO:0016740|GO:0008629	NM_022740	Hs.397465	28996	226.791	172.008	237.637	312.024	130.711	183.194	208.482	124.349
A_24_P128312	NM_007135	chr9:130207248-130207307	ZNF79	"Homo sapiens zinc finger protein 79 (ZNF79), mRNA [NM_007135]"	GO:0005622|GO:0008150|GO:0003674|GO:0006355|GO:0008270|GO:0005634|GO:0003677|GO:0046872	NM_007135	Hs.522399	7633	163.728	119.279	174.424	217.979	98.7803	133.49	143.63	80.7155
A_23_P96542	NM_001017980	chrX:150573488-150573547	VMA21	"Homo sapiens VMA21 vacuolar H+-ATPase homolog (S. cerevisiae) (VMA21), mRNA [NM_001017980]"	GO:0070072|GO:0030127|GO:0016020|GO:0005783|GO:0005789|GO:0031410|GO:0016021|GO:0005764	NM_001017980	Hs.58633	203547	1453.63	937.407	1686.71	1893.99	780.175	1086.19	1155.44	570.598
A_24_P343377	NM_001003714		ATP5J2	"Homo sapiens ATP synthase, H+ transporting, mitochondrial F0 complex, subunit F2 (ATP5J2), nuclear gene encoding mitochondrial protein, transcript variant 3, mRNA [NM_001003714]"	GO:0005739|GO:0006754|GO:0016020|GO:0016887|GO:0045263|GO:0015992|GO:0006811|GO:0005753	NM_001003714	Hs.521056	9551	5115.91	3400.82	5788.29	6744.11	2815.34	3617.15	4477.35	2107.98
A_33_P3396522	NM_002696	chr11:062534122-062534181	POLR2G	"Homo sapiens polymerase (RNA) II (DNA directed) polypeptide G (POLR2G), mRNA [NM_002696]"	GO:0005515|GO:0006368|GO:0006367|GO:0004672|GO:0003899|GO:0000398|GO:0003723|GO:0005665|GO:0006915|GO:0005654|GO:0005634|GO:0006350	NM_002696	Hs.14839	5436	10921.9	6786.15	12647.7	13825.2	6292.96	7621.17	6980.02	5757.27
A_23_P121956	NM_017872	chr5:157166422-157166481	THG1L	"Homo sapiens tRNA-histidine guanylyltransferase 1-like (S. cerevisiae) (THG1L), mRNA [NM_017872]"	GO:0005739|GO:0005737|GO:0016779|GO:0008193|GO:0016740|GO:0006400	NM_017872	Hs.353090	54974	893.085	518.466	950.432	1218.1	510.721	573.797	515.546	466.055
A_24_P32887	NM_007371	chr9:136901234-136901175	BRD3	"Homo sapiens bromodomain containing 3 (BRD3), mRNA [NM_007371]"	GO:0008150|GO:0003674|GO:0005634	NM_007371	Hs.522472	8019	320.262	227.211	342.92	426.156	191.709	232.545	293.802	155.285
A_33_P3269408	NM_207426	chr10:129539033-129539092	FOXI2	"Homo sapiens forkhead box I2 (FOXI2), mRNA [NM_207426]"	GO:0043565|GO:0006355|GO:0003700|GO:0005634	NM_207426	Hs.449674	399823	24277.1	16988.8	31819.9	29636.1	11375.2	18784.4	20930.7	11251.3
A_33_P3209167	AK095564	chr1:19659569-19659628	LOC100131053	"Homo sapiens cDNA FLJ38245 fis, clone FCBBF2007186. [AK095564]"			Hs.697104	100131053	31.8698	25.5541	35.4509	42.4611	17.6974	27.7039	30.0212	18.9373
A_23_P101737	NM_032482	chr19:002232170-002232229	DOT1L	"Homo sapiens DOT1-like, histone H3 methyltransferase (S. cerevisiae) (DOT1L), mRNA [NM_032482]"	GO:0008168|GO:0005634|GO:0003677|GO:0016740|GO:0018024|GO:0016568	NM_032482	Hs.713641	84444	58.6821	50.0833	59.6075	79.3451	37.0937	57.5847	70.0646	22.6005
A_23_P99515	NM_032849	chr13:031499299-031499358	C13orf33	"Homo sapiens chromosome 13 open reading frame 33 (C13orf33), mRNA [NM_032849]"		NM_032849	Hs.147880	84935	157.709	108.827	156.846	231.039	85.2415	102.874	138.853	84.7552
A_23_P167040	NM_006810		PDIA5	"Homo sapiens protein disulfide isomerase family A, member 5 (PDIA5), transcript variant 1, mRNA [NM_006810]"	GO:0006457|GO:0005783|GO:0016491|GO:0006950|GO:0005788|GO:0003756|GO:0045454|GO:0016853|GO:0055114	NM_006810	Hs.477352	10954	716.466	461.909	728.828	962.682	457.887	479.597	479.755	426.376
A_24_P306720	XM_001715158	chr14:089885621-089885680	LOC400236	"PREDICTED: Homo sapiens hypothetical LOC400236 (LOC400236), mRNA [XM_001715158]"		XM_001715158	Hs.585207	400236	509.332	351.688	508.457	623.093	396.448	369.463	385.277	300.323
A_23_P2041	NM_032867	chr11:012380556-012380615	MICALCL	"Homo sapiens MICAL C-terminal like (MICALCL), mRNA [NM_032867]"	GO:0008150|GO:0005737|GO:0007275|GO:0007283|GO:0030154|GO:0051019	NM_032867	Hs.128196	84953	12.4833	6.14461	13.2399	18.7453	5.46479	7.02026	6.41359	5
A_23_P58102	NM_015004		EXOSC7	"Homo sapiens exosome component 7 (EXOSC7), transcript variant 1, mRNA [NM_015004]"	GO:0005515|GO:0006396|GO:0004527|GO:0016787|GO:0000175|GO:0006364|GO:0003723|GO:0005730|GO:0005634|GO:0000178|GO:0006401	NM_015004	Hs.719958	23016	936.529	622.352	928.176	1266.45	614.965	656.822	589.966	620.269
A_33_P3288294	AJ535839	chr8:33246513-33246454		"Alpha-(1,3)-fucosyltransferase 10 (EC 2.4.1.-)(Galactoside 3-L-fucosyltransferase 10)(Fucosyltransferase 10)(Fucosyltransferase X)(FucT-X)(Fuc-TX) [Source:UniProtKB/Swiss-Prot;Acc:Q6P4F1] [ENST00000335589]"			Hs.458713		99.155	76.3336	107.416	133.06	56.9896	92.3773	90.5469	46.0767
A_33_P3310430	NM_001137610	chr4:009704561-009704620	FAM86B2	"Homo sapiens family with sequence similarity 86, member B2 (FAM86B2), mRNA [NM_001137610]"		NM_001137610	Hs.458413	653333	2027.48	1301.07	2249.46	2614.52	1218.45	1496.07	1370.47	1036.66
A_23_P325155	NM_138939	chr3:112648223-112648164	CD200R1	"Homo sapiens CD200 receptor 1 (CD200R1), transcript variant 2, mRNA [NM_138939]"	GO:0005886|GO:0044419|GO:0005576|GO:0004872|GO:0016021	NM_138939	Hs.309158	131450	14.1358	13.108	20.6045	16.5629	5.2402	12.5255	21.7986	5
A_23_P761	NM_002796	chr1:151374330-151374389	PSMB4	"Homo sapiens proteasome (prosome, macropain) subunit, beta type, 4 (PSMB4), mRNA [NM_002796]"	GO:0005839|GO:0005813|GO:0005737|GO:0051603|GO:0051437|GO:0008233|GO:0005634|GO:0051436|GO:0005856|GO:0031145|GO:0004298	NM_002796	Hs.89545	5692	23178	15418.4	26018.3	29407.6	14108.2	16760.5	15959.6	13535.1
A_23_P117599	NM_012111	chr14:077928985-077929044	AHSA1	"Homo sapiens AHA1, activator of heat shock 90kDa protein ATPase homolog 1 (yeast) (AHSA1), mRNA [NM_012111]"	GO:0005737|GO:0006457|GO:0005783|GO:0051087|GO:0006950|GO:0001671|GO:0005829	NM_012111	Hs.204041	10598	2579.34	1507.87	2477.07	3647.89	1613.06	1616.06	1317.11	1590.44
A_33_P3212823	NM_001135865	chr16:030234722-030234663	LOC100132247	"Homo sapiens similar to Uncharacterized protein KIAA0220 (LOC100132247), mRNA [NM_001135865]"		NM_001135865	Hs.720286	100132247	55415.9	33168.2	80968.8	76795.6	8483.33	48280	42224.7	9000.02
A_23_P161399	NM_130439	chr10:112045945-112046001	MXI1	"Homo sapiens MAX interactor 1 (MXI1), transcript variant 2, mRNA [NM_130439]"	GO:0008285|GO:0003714|GO:0030528|GO:0042994|GO:0005634|GO:0003677|GO:0045449	NM_130439	Hs.501023	4601	2222.83	1412	2288.63	3226.94	1152.93	1617.16	1560.92	1057.91
A_23_P104362	NM_004092	chr10:135176314-135176255	ECHS1	"Homo sapiens enoyl Coenzyme A hydratase, short chain, 1, mitochondrial (ECHS1), nuclear gene encoding mitochondrial protein, mRNA [NM_004092]"	GO:0006629|GO:0005739|GO:0005515|GO:0006635|GO:0005759|GO:0008152|GO:0006631|GO:0004300|GO:0016829	NM_004092	Hs.76394	1892	4045.86	2480.87	4285.07	5270.3	2582.22	2684.27	2565.27	2193.08
A_23_P11214	NM_017544	chrX:118722626-118722567	NKRF	"Homo sapiens NFKB repressing factor (NKRF), mRNA [NM_017544]"	GO:0005622|GO:0003725|GO:0016566|GO:0005737|GO:0005730|GO:0016481|GO:0005634|GO:0003677	NM_017544	Hs.437084	55922	1658.65	1035.81	1791.32	2214.36	970.251	1102.39	1041.62	963.428
A_33_P3383486	XM_001718225	chr7:099598714-099598773	LOC100128334	"PREDICTED: Homo sapiens similar to hCG1770601 (LOC100128334), mRNA [XM_001718225]"		XM_001718225		100128334	10.9036	11.7546	8.42863	15.3589	8.92334	10.1465	11.3923	13.7251
A_23_P113382	NM_021150	chr12:066742192-066742133	GRIP1	"Homo sapiens glutamate receptor interacting protein 1 (GRIP1), mRNA [NM_021150]"	GO:0005515|GO:0007242|GO:0030054|GO:0005886|GO:0005783|GO:0003713|GO:0030159|GO:0045202|GO:0050681|GO:0005829|GO:0008104|GO:0045211|GO:0016023|GO:0045121|GO:0045893|GO:0030521	NM_021150	Hs.505946	23426	62.147	42.8424	63.7024	89.5694	33.1691	47.7248	46.0962	34.7063
A_33_P3359373		chr9:135786685-135786626		Hamartin (Tuberous sclerosis 1 protein) [Source:UniProtKB/Swiss-Prot;Acc:Q92574] [ENST00000403810]					48.6386	28.7293	48.376	76.3887	21.1512	34.1571	33.1179	18.9128
A_23_P87560	NM_001731	chr12:092537607-092537548	BTG1	"Homo sapiens B-cell translocation gene 1, anti-proliferative (BTG1), mRNA [NM_001731]"	GO:0003712|GO:0030308|GO:0005737|GO:0008285|GO:0016477|GO:0045663|GO:0042981|GO:0005634|GO:0019900|GO:0045603|GO:0045766|GO:0045449	NM_001731	Hs.255935	694	1981.04	1157.49	2044.23	2876.38	1022.51	1209.2	1114.74	1148.54
A_33_P3329356		chr4:109177933-109177992							30.5239	22.7293	37.473	40.8862	13.2124	26.1349	29.2406	12.8123
A_24_P135193	NM_018314	chr11:018586542-018586483	UEVLD	"Homo sapiens UEV and lactate/malate dehyrogenase domains (UEVLD), transcript variant 2, mRNA [NM_018314]"	GO:0051246|GO:0044262|GO:0019787|GO:0005488|GO:0019941|GO:0016491|GO:0015031|GO:0006096|GO:0055114|GO:0043687|GO:0016616	NM_018314	Hs.407991	55293	72.7028	47.9559	88.088	106.337	23.6829	56.1429	54.0236	33.7013
A_33_P3250820	NM_207361	chr13:039461187-039461246	FREM2	"Homo sapiens FRAS1 related extracellular matrix protein 2 (FREM2), mRNA [NM_207361]"	GO:0005515|GO:0007154|GO:0005886|GO:0005509|GO:0007275|GO:0016021|GO:0007155|GO:0007156|GO:0002009|GO:0005604	NM_207361	Hs.253994	341640	1192.52	649.725	1336.71	1674.26	566.584	770.233	627.272	551.671
A_23_P104734	NM_152713		STT3A	"Homo sapiens STT3, subunit of the oligosaccharyltransferase complex, homolog A (S. cerevisiae) (STT3A), mRNA [NM_152713]"	GO:0016020|GO:0005783|GO:0004579|GO:0005624|GO:0006486|GO:0016021|GO:0008250|GO:0016740|GO:0018279	NM_152713	Hs.504237	3703	6718.18	4134.05	6814.55	8145.28	5194.7	4043.61	3641.65	4716.89
A_23_P206759	NM_014761	chr16:071961764-071961823	KIAA0174	"Homo sapiens KIAA0174 (KIAA0174), mRNA [NM_014761]"	GO:0005515|GO:0007049|GO:0005793|GO:0016023|GO:0051301	NM_014761	Hs.232194	9798	368.881	240.873	377.172	520.178	209.294	270.09	233.752	218.777
A_23_P68669	NM_024944	chr21:019639536-019639595	CHODL	"Homo sapiens chondrolectin (CHODL), mRNA [NM_024944]"	GO:0048471|GO:0007517|GO:0016020|GO:0005540|GO:0005488|GO:0005529|GO:0016021	NM_024944	Hs.283725	140578	4399.29	2769.68	4820.36	5699.09	2678.41	2987.64	2628.48	2692.93
A_33_P3336282	NM_005640	chr18:023873435-023873494	TAF4B	"Homo sapiens TAF4b RNA polymerase II, TATA box binding protein (TBP)-associated factor, 105kDa (TAF4B), mRNA [NM_005640]"	GO:0016986|GO:0006368|GO:0006355|GO:0005737|GO:0006367|GO:0005669|GO:0003700|GO:0051059|GO:0005654|GO:0005634	NM_005640	Hs.369519	6875	52.3024	39.2006	57.3395	77.5961	21.9716	43.5997	55.5145	18.4875
A_23_P117873	NM_012125	chr15:034356428-034356487	CHRM5	"Homo sapiens cholinergic receptor, muscarinic 5 (CHRM5), mRNA [NM_012125]"	GO:0030054|GO:0005886|GO:0004930|GO:0008283|GO:0015872|GO:0007197|GO:0045202|GO:0019226|GO:0004981|GO:0007165|GO:0004435|GO:0005887|GO:0045211|GO:0004872	NM_012125	Hs.584747	1133	15.2105	15.9736	17.5263	20.3929	7.71234	20.6744	21.6797	5.56682
A_23_P123265	NM_015411	chr7:056147679-056147738	SUMF2	"Homo sapiens sulfatase modifying factor 2 (SUMF2), transcript variant 2, mRNA [NM_015411]"	GO:0005783|GO:0005488|GO:0005509|GO:0005788	NM_015411	Hs.279696	25870	269.799	208.744	276.641	336.257	196.499	216.126	229.549	180.559
A_23_P40194	NM_017895	chr20:047860532-047860591	DDX27	"Homo sapiens DEAD (Asp-Glu-Ala-Asp) box polypeptide 27 (DDX27), mRNA [NM_017895]"	GO:0008026|GO:0005515|GO:0016787|GO:0000166|GO:0004386|GO:0005634|GO:0003676|GO:0005524	NM_017895	Hs.65234	55661	2786.27	1633.67	3222.34	3754.64	1381.82	1902.69	1538.8	1459.53
A_23_P12241	NM_018298		MCOLN3	"Homo sapiens mucolipin 3 (MCOLN3), mRNA [NM_018298]"	GO:0005737|GO:0042491|GO:0005886|GO:0007605|GO:0007626|GO:0016021|GO:0055085|GO:0005216|GO:0006811	NM_018298	Hs.535239	55283	61.6405	46.8253	57.3008	81.8129	45.8078	44.9562	42.5999	52.9199
A_33_P3331267		chr6:109315720-109315661		Sestrin-1 (p53-regulated protein PA26) [Source:UniProtKB/Swiss-Prot;Acc:Q9Y6P5] [ENST00000368971]					74.5186	68.055	71.1215	111.242	41.1919	74.5817	74.7081	54.8752
A_33_P3345608	NM_015608	chr10:127429706-127429765	C10orf137	"Homo sapiens chromosome 10 open reading frame 137 (C10orf137), mRNA [NM_015608]"	GO:0005634|GO:0045449	NM_015608	Hs.468688	26098	74.7586	55.6624	71.1767	112.252	40.8474	59.1802	52.7938	55.0131
A_23_P361419	NM_018369	chr5:059893300-059893241	DEPDC1B	"Homo sapiens DEP domain containing 1B (DEPDC1B), transcript variant 1, mRNA [NM_018369]"	GO:0005622|GO:0007242|GO:0005096	NM_018369	Hs.482233	55789	791.214	516.302	858.286	1142.54	372.815	603.379	533.532	411.996
A_23_P364613	NM_138413	chr10:099372173-099372232	DHDPSL	"Homo sapiens dihydrodipicolinate synthase-like, mitochondrial (DHDPSL), nuclear gene encoding mitochondrial protein, transcript variant 1, mRNA [NM_138413]"	GO:0005739|GO:0008152|GO:0016829	NM_138413	Hs.180346	112817	85.3142	69.7408	82.704	115.386	57.8523	65.8008	93.1965	50.2251
A_32_P738377	NR_026961	chr21:045226433-045226374	LOC284837	"Homo sapiens hypothetical LOC284837 (LOC284837), non-coding RNA [NR_026961]"		NR_026961	Hs.313689	284837	60.5021	52.7685	73.5836	71.6126	36.3101	62.042	59.5862	36.6773
A_24_P23522	NM_182529	chr7:108204772-108204713	THAP5	"Homo sapiens THAP domain containing 5 (THAP5), transcript variant 2, mRNA [NM_182529]"	GO:0008270|GO:0003677|GO:0046872	NM_182529	Hs.707689	168451	177.759	137.853	203.36	229.07	100.846	150.742	143.16	119.656
A_33_P3385909	NM_001001895	chr21:043829657-043829716	UBASH3A	"Homo sapiens ubiquitin associated and SH3 domain containing, A (UBASH3A), transcript variant 2, mRNA [NM_001001895]"	GO:0005737|GO:0005634|GO:0001817|GO:0050860|GO:0005829	NM_001001895	Hs.473912	53347	57.4458	47.1569	54.8104	67.4391	50.0877	60.8794	39.598	40.9933
A_33_P3815935	BG220668		LOC654779	"RST40456 Athersys RAGE Library Homo sapiens cDNA, mRNA sequence [BG220668]"			Hs.655101	654779	13.0617	12.2273	17.0031	17.1819	5	16.1487	13.6985	6.8348
A_23_P52266	NM_001548	chr10:091163438-091163497	IFIT1	"Homo sapiens interferon-induced protein with tetratricopeptide repeats 1 (IFIT1), transcript variant 2, mRNA [NM_001548]"	GO:0008150|GO:0005737|GO:0005488	NM_001548	Hs.20315	3434	689.179	476.108	688.028	942.553	436.956	498.532	508.615	421.177
A_33_P3285047	NM_153028	chr16:003368494-003368553	ZNF75A	"Homo sapiens zinc finger protein 75a (ZNF75A), mRNA [NM_153028]"	GO:0005622|GO:0008150|GO:0003674|GO:0006355|GO:0008270|GO:0005634|GO:0005575|GO:0003677|GO:0046872	NM_153028	Hs.513292	7627	1348.13	843.468	1606.03	1771.39	666.973	936.834	927.537	666.032
A_24_P195037	NM_198077	chr1:085724296-085724237	C1orf52	"Homo sapiens chromosome 1 open reading frame 52 (C1orf52), transcript variant 1, mRNA [NM_198077]"		NM_198077	Hs.26226	148423	932.267	530.496	974.186	1335.75	486.865	587.293	534.655	469.54
A_24_P410100		chr17:58356431-58356490		PRO2492 [Source:UniProtKB/TrEMBL;Acc:Q9P165] [ENST00000391343]					44.8076	36.484	42.2122	66.8188	25.3917	44.2787	37.1356	28.0377
A_23_P77440	NM_173164	chr16:068225293-068225352	NFATC3	"Homo sapiens nuclear factor of activated T-cells, cytoplasmic, calcineurin-dependent 3 (NFATC3), transcript variant 4, mRNA [NM_173164]"	GO:0007507|GO:0005515|GO:0045333|GO:0005737|GO:0006954|GO:0003700|GO:0045944|GO:0003682|GO:0005634	NM_173164	Hs.632209	4775	216.448	162.308	217.241	287.824	144.278	182.375	164.144	140.404
A_33_P3368945	NR_024418		LOC389332	"Homo sapiens hypothetical LOC389332 (LOC389332), non-coding RNA [NR_024418]"		NR_024418	Hs.127680	389332	8.81092	7.64277	10.798	10.6347	5	12.2156	5.71276	5
A_33_P3330877		chr2:062422413-062422472							17.8471	17.0537	19.5037	22.0262	12.0115	20.0627	17.3924	13.7061
A_24_P140827	NM_005389	chr6:150131752-150131811	PCMT1	"Homo sapiens protein-L-isoaspartate (D-aspartate) O-methyltransferase (PCMT1), mRNA [NM_005389]"	GO:0004719|GO:0005737|GO:0005783|GO:0030091|GO:0008168|GO:0006479|GO:0005575|GO:0016740|GO:0006464|GO:0042802	NM_005389	Hs.279257	5110	2020.8	1266.82	2240.18	2747.01	1075.22	1344.78	1407.51	1048.17
A_23_P323783	NM_144703	chr20:060709375-060709434	LSM14B	"Homo sapiens LSM14B, SCD6 homolog B (S. cerevisiae) (LSM14B), mRNA [NM_144703]"		NM_144703	Hs.105379	149986	249.446	160.644	264.956	321.039	162.342	165.516	156.831	159.584
A_33_P3286218	NR_002771	chr1:064014962-064015021	DLEU2L	"Homo sapiens deleted in lymphocytic leukemia 2-like (DLEU2L), non-coding RNA [NR_002771]"		NR_002771	Hs.547964	79469	353.286	238.749	384.648	494.706	180.505	265.788	270.755	179.704
A_33_P3390456		chr12:42604410-42604351		YY1-associated factor 2 [Source:UniProtKB/Swiss-Prot;Acc:Q8IY57] [ENST00000380788]					148.045	99.0901	163.173	192.312	88.65	104.973	114.36	77.9376
A_23_P90079	NM_001080821	chr19:012501716-012501657	ZNF799	"Homo sapiens zinc finger protein 799 (ZNF799), mRNA [NM_001080821]"	GO:0005622|GO:0006355|GO:0008270|GO:0005634|GO:0003677|GO:0046872	NM_001080821	Hs.546637	90576	319.342	225.393	363.606	476.396	118.024	275.171	275.769	125.24
A_33_P3267745		chr9:139009978-139009919							21.646	23.8055	25.1093	25.4746	14.354	30.009	26.6803	14.7273
A_23_P115597	NM_014915	chr10:027302014-027301955	ANKRD26	"Homo sapiens ankyrin repeat domain 26 (ANKRD26), mRNA [NM_014915]"		NM_014915	Hs.361041	22852	512.629	335.392	532.044	694.239	311.604	360.808	322.249	323.121
A_32_P128391	XM_001716728	chr1:037920866-037920807	LOC728431	"PREDICTED: Homo sapiens hypothetical LOC728431 (LOC728431), mRNA [XM_001716728]"		XM_001716728	Hs.380738	728431	76.3994	50.8661	70.3152	106.13	52.7533	58.56	57.2245	36.8139
A_23_P118246	NM_016095	chr16:085711713-085711654	GINS2	"Homo sapiens GINS complex subunit 2 (Psf2 homolog) (GINS2), mRNA [NM_016095]"	GO:0006260|GO:0005515|GO:0005634	NM_016095	Hs.433180	51659	1192.97	725.19	1271.03	1634.75	673.117	818.531	800.025	557.014
A_33_P3365845		chr13:025912864-025912923							28.7447	27.1954	30.4127	40.9502	14.8711	28.7657	30.2617	22.5588
A_23_P101461	NM_030818	chr19:013874029-013874088	CCDC130	"Homo sapiens coiled-coil domain containing 130 (CCDC130), mRNA [NM_030818]"	GO:0005515|GO:0005575|GO:0009615	NM_030818	Hs.24998	81576	7062.85	4381.16	8255.73	8512.54	4420.28	4840	4047.44	4256.03
A_23_P86283	NM_006762	chr1:031205902-031205843	LAPTM5	"Homo sapiens lysosomal protein transmembrane 5 (LAPTM5), mRNA [NM_006762]"	GO:0016020|GO:0005887|GO:0006810|GO:0005765	NM_006762	Hs.371021	7805	25.3511	14.954	42.3773	28.4804	5.19556	20.1215	19.7405	5
A_33_P3356752	NM_001039966	chr7:001132386-001132445	GPER	"Homo sapiens G protein-coupled estrogen receptor 1 (GPER), transcript variant 3, mRNA [NM_001039966]"	GO:0007165|GO:0005794|GO:0007186|GO:0005886|GO:0005887|GO:0005783|GO:0004930|GO:0004872	NM_001039966	Hs.20961	2852	72.6733	65.7082	65.3165	87.2985	65.405	68.9415	75.091	53.0923
A_33_P3210069	XM_001718486	chr16:033573750-033573809	LOC401847	"PREDICTED: Homo sapiens similar to hCG1793095 (LOC401847), mRNA [XM_001718486]"		XM_001718486		401847	55.411	51.6649	48.6402	61.7663	55.8265	51.4916	57.7675	45.7356
A_23_P31143	NM_001003395	chr6:125584445-125584504	TPD52L1	"Homo sapiens tumor protein D52-like 1 (TPD52L1), transcript variant 2, mRNA [NM_001003395]"	GO:0008150|GO:0048471|GO:0005737|GO:0046982|GO:0000086|GO:0005575|GO:0042803	NM_001003395	Hs.591347	7164	22.1049	24.2482	21.2187	29.6552	15.4409	30.3346	25.5216	16.8884
A_33_P3376026	XR_078512	chr16:3086692-3086751		Putative uncharacterized protein FLJ46214 [Source:UniProtKB/Swiss-Prot;Acc:Q6ZRN7] [ENST00000382225]		XR_078512	Hs.666223		39.6212	37.4627	36.8826	41.6905	40.2907	39.5797	40.5996	32.2087
A_23_P103476	NM_013319	chr1:011346237-011346296	UBIAD1	"Homo sapiens UbiA prenyltransferase domain containing 1 (UBIAD1), mRNA [NM_013319]"	GO:0005737|GO:0016020|GO:0005634|GO:0016021|GO:0004659	NM_013319	Hs.522933	29914	790.158	545.833	890.405	1007.37	472.703	632.168	599.552	405.779
A_33_P3385431	XR_015467	chr14:039839168-039839109	LOC729153	"PREDICTED: Homo sapiens similar to glutaredoxin 5 (LOC729153), miscRNA [XR_015467]"		XR_015467	Hs.647566	729153	9.97042	11.7438	9.50052	13.3871	7.02365	13.6992	13.2441	8.28823
A_33_P3285893	NM_001145513	chr7:029963349-029963290	SCRN1	"Homo sapiens secernin 1 (SCRN1), transcript variant 1, mRNA [NM_001145513]"	GO:0003674|GO:0031965|GO:0005737|GO:0005634|GO:0006887	NM_001145513	Hs.520740	9805	12.8927	11.4637	10.9352	22.7429	5	13.3775	13.1273	7.8863
A_23_P402287	NM_153371	chr13:028120442-028120383	LNX2	"Homo sapiens ligand of numb-protein X 2 (LNX2), mRNA [NM_153371]"	GO:0005515|GO:0051260|GO:0008270|GO:0030165|GO:0046872	NM_153371	Hs.132359	222484	613.032	417.569	674.273	823.253	341.571	421.924	467.304	363.479
A_33_P3354256	NM_014751	chr8:125565128-125565069	MTSS1	"Homo sapiens metastasis suppressor 1 (MTSS1), mRNA [NM_014751]"	GO:0017124|GO:0030036|GO:0005102|GO:0006928|GO:0030139|GO:0015629|GO:0001726|GO:0003785|GO:0007165|GO:0005737|GO:0046847|GO:0007155|GO:0007169|GO:0008093	NM_014751	Hs.336994	9788	581.957	370.304	700.137	766.057	279.676	429.412	365.728	315.772
A_33_P3316115	XM_001716216	chr16:047196599-047196658	LOC100127930	"PREDICTED: Homo sapiens hypothetical LOC100127930 (LOC100127930), mRNA [XM_001716216]"		XM_001716216	Hs.634652	100127930	15.7919	16.4328	14.923	22.1862	10.2666	18.7263	22.6639	7.90824
A_23_P352266	NM_000633	chr18:060790782-060790723	BCL2	"Homo sapiens B-cell CLL/lymphoma 2 (BCL2), nuclear gene encoding mitochondrial protein, transcript variant alpha, mRNA [NM_000633]"	GO:0010468|GO:0001657|GO:0008219|GO:0030308|GO:0001658|GO:0009408|GO:0010523|GO:0006800|GO:0000159|GO:0010044|GO:0002020|GO:0009791|GO:0006808|GO:0031069|GO:0005622|GO:0016337|GO:0010035|GO:0018107|GO:0014031|GO:0010039|GO:0009887|GO:0002360|GO:0001662|GO:0002520|GO:0002326|GO:0010332|GO:0006979|GO:0002320|GO:0005792|GO:0031965|GO:0030336|GO:0007565|GO:0010559|GO:0007569|GO:0032469|GO:0009636|GO:…	NM_000633	Hs.150749	596	385.321	246.205	436.761	536.87	182.332	288.532	279.839	170.244
A_24_P410610	NM_001160301	chr1:098186292-098186233	DPYD	"Homo sapiens dihydropyrimidine dehydrogenase (DPYD), transcript variant 2, mRNA [NM_001160301]"	GO:0050661|GO:0017113|GO:0006214|GO:0051539|GO:0005506|GO:0006210|GO:0050660|GO:0006212|GO:0006222|GO:0009055|GO:0046872|GO:0042803|GO:0005829|GO:0005737|GO:0005488|GO:0006145|GO:0016491|GO:0006207|GO:0004158|GO:0055114|GO:0004159	NM_001160301	Hs.335034	1806	28.3595	26.0449	25.9708	41.0659	18.0418	25.6386	25.213	27.2832
A_33_P3317453	XM_002344160	chr19:001824723-001824782	LOC100288123	"PREDICTED: Homo sapiens hypothetical protein LOC100288123 (LOC100288123), mRNA [XM_002344160]"		XM_002344160	Hs.662426	100288123	12.3114	9.46569	18.9205	12.7666	5.2471	11.9994	11.3977	5
A_23_P162874	NM_005348	chr14:102549512-102549453	HSP90AA1	"Homo sapiens heat shock protein 90kDa alpha (cytosolic), class A member 1 (HSP90AA1), transcript variant 2, mRNA [NM_005348]"	GO:0006986|GO:0042470|GO:0030911|GO:0070096|GO:0005524|GO:0042803|GO:0045429|GO:0005829|GO:0007165|GO:0042026|GO:0005737|GO:0000166|GO:0034619|GO:0051082|GO:0030235|GO:0006839	NM_005348	Hs.525600	3320	17587.2	12201.2	20272.6	24307.4	8181.72	14647.9	14914.6	7041.28
A_23_P205531	NM_002937	chr14:021167969-021168028	RNASE4	"Homo sapiens ribonuclease, RNase A family, 4 (RNASE4), transcript variant 2, mRNA [NM_002937]"	GO:0006379|GO:0004519|GO:0016787|GO:0005576|GO:0004522|GO:0003676	NM_002937	Hs.283749	6038	555.641	388.63	539.821	779.359	347.742	403.119	371.067	391.705
A_32_P141612	NM_002552	chr2:148691827-148691768	ORC4L	"Homo sapiens origin recognition complex, subunit 4-like (yeast) (ORC4L), transcript variant 2, mRNA [NM_002552]"	GO:0006260|GO:0005515|GO:0017111|GO:0000808|GO:0000166|GO:0006270|GO:0005654|GO:0005634|GO:0003688|GO:0005524|GO:0003677	NM_002552	Hs.558364	5000	61.7641	55.6063	58.7609	84.3537	42.1777	52.05	53.2785	61.4905
A_33_P3257027	NM_002009	chr9:044344195-044344136	FGF7	"Homo sapiens fibroblast growth factor 7 (keratinocyte growth factor) (FGF7), mRNA [NM_002009]"	GO:0050679|GO:0005794|GO:0030324|GO:0005111|GO:0005576|GO:0008654|GO:0005615|GO:0031069|GO:0007165|GO:0001541|GO:0008544|GO:0008543|GO:0042060|GO:0051781|GO:0043129|GO:0008083|GO:0008201|GO:0006656	NM_002009	Hs.567268	2252	294.988	186.63	331.849	396.652	156.465	209.675	183.315	166.901
A_24_P541919	NM_144973	chr12:031535725-031535666	DENND5B	"Homo sapiens DENN/MADD domain containing 5B (DENND5B), mRNA [NM_144973]"	GO:0016020|GO:0016021	NM_144973	Hs.118166	160518	198.12	149.349	220.964	278.327	95.0684	183.651	165.967	98.4277
A_23_P107513	NM_024899		CEP76	"Homo sapiens centrosomal protein 76kDa (CEP76), mRNA [NM_024899]"	GO:0005515|GO:0005814|GO:0046599|GO:0005829	NM_024899	Hs.236940	79959	333.2	217.703	341.496	473.257	184.846	238.693	218.035	196.38
A_23_P156683	NM_000595	chr6:031541154-031541213	LTA	"Homo sapiens lymphotoxin alpha (TNF superfamily, member 1) (LTA), transcript variant 2, mRNA [NM_000595]"	GO:0005164|GO:0007584|GO:0007267|GO:0048147|GO:0005576|GO:0006917|GO:0005125|GO:0005615|GO:0048535|GO:0007165|GO:0016020|GO:0006959|GO:0032496	NM_000595	Hs.36	4049	36.0044	35.0651	40.933	46.2092	20.8711	44.8098	39.7992	20.5862
A_23_P125475	NM_018558	chrX:151821469-151821528	GABRQ	"Homo sapiens gamma-aminobutyric acid (GABA) receptor, theta (GABRQ), mRNA [NM_018558]"	GO:0005230|GO:0031404|GO:0030054|GO:0005886|GO:0004890|GO:0005326|GO:0034707|GO:0045202|GO:0005254|GO:0007165|GO:0005887|GO:0045211|GO:0005216|GO:0004888|GO:0006811	NM_018558	Hs.283081	55879	16.1192	13.0636	12.7411	22.138	13.4785	18.7891	10.7294	9.67225
A_33_P3319905		chr6:041243592-041243533							24.8369	26.706	26.4264	35.8791	12.2053	38.4863	26.3371	15.2946
A_23_P118749	NM_016041	chr17:005377972-005377913	DERL2	"Homo sapiens Der1-like domain family, member 2 (DERL2), mRNA [NM_016041]"	GO:0006986|GO:0005515|GO:0008284|GO:0016020|GO:0030307|GO:0005783|GO:0030970|GO:0030176|GO:0016021|GO:0030433|GO:0030968	NM_016041	Hs.286131	51009	765.463	454.671	827.242	1050.03	419.12	498.115	487.191	378.708
A_23_P53267	NM_198261	chr12:122989804-122989745	RSRC2	"Homo sapiens arginine/serine-rich coiled-coil 2 (RSRC2), transcript variant 2, mRNA [NM_198261]"		NM_198261	Hs.432996	65117	4755.76	2900.6	5235.44	6272.17	2759.66	2864.27	2707.21	3130.34
A_33_P3405531	NM_007114	chr3:069069159-069069100	TMF1	"Homo sapiens TATA element modulatory factor 1 (TMF1), mRNA [NM_007114]"	GO:0005515|GO:0003712|GO:0006355|GO:0005737|GO:0005794|GO:0016020|GO:0006366|GO:0000139|GO:0003702|GO:0005634|GO:0003677	NM_007114	Hs.267632	7110	458.779	280.594	545.246	634.396	196.695	300.819	315.063	225.9
A_33_P3406072	NM_174938	chr9:085863178-085863119	FRMD3	"Homo sapiens FERM domain containing 3 (FRMD3), mRNA [NM_174938]"	GO:0008092|GO:0005737|GO:0016020|GO:0005488|GO:0016021|GO:0005856|GO:0019898	NM_174938	Hs.709357	257019	7.37621	8.17018	5.30998	11.8187	5	11.4102	8.10033	5
A_23_P82941	NM_006421	chr8:068110253-068110194	ARFGEF1	"Homo sapiens ADP-ribosylation factor guanine nucleotide-exchange factor 1(brefeldin A-inhibited) (ARFGEF1), mRNA [NM_006421]"	GO:0005622|GO:0008060|GO:0005086|GO:0005488|GO:0032012|GO:0017022|GO:0006887	NM_006421	Hs.656902	10565	990.771	628.518	1117.69	1333.37	521.252	698.483	632.763	554.309
A_24_P413126	NM_020182	chr20:056223548-056223489	PMEPA1	"Homo sapiens prostate transmembrane protein, androgen induced 1 (PMEPA1), transcript variant 1, mRNA [NM_020182]"	GO:0005515|GO:0003674|GO:0005886|GO:0050699|GO:0016021|GO:0030521	NM_020182	Hs.517155	56937	792.639	474.557	976.278	1008.36	393.276	567.061	477.317	379.294
A_33_P3293381		chr10:45478410-45478469		Ras association domain-containing protein 4 [Source:UniProtKB/Swiss-Prot;Acc:Q9H2L5] [ENST00000374414]					36.1711	30.6285	34.9306	44.887	28.6957	32.6127	34.6792	24.5936
A_24_P169343	NM_153698	chr9:099404109-099404050	C9orf21	"Homo sapiens chromosome 9 open reading frame 21 (C9orf21), mRNA [NM_153698]"		NM_153698	Hs.44640	195827	1322.78	837.215	1455.19	1749.56	763.603	913.645	876.584	721.418
A_33_P3383836	NM_015163	chr14:051448600-051448541	TRIM9	"Homo sapiens tripartite motif-containing 9 (TRIM9), transcript variant 1, mRNA [NM_015163]"	GO:0005622|GO:0005515|GO:0005737|GO:0008270|GO:0046872|GO:0042803	NM_015163	Hs.654750	114088	33.4177	30.2138	30.4446	46.5025	23.3061	36.0266	34.1976	20.4172
A_24_P213788	NR_029373	chr4:109097321-109097380	LOC641518	"Homo sapiens hypothetical LOC641518 (LOC641518), transcript variant 1, non-coding RNA [NR_029373]"		NR_029373	Hs.535760	641518	21.1455	15.1275	21.0572	31.4507	10.9287	17.5699	18.1892	9.62326
A_33_P3308706	CR749502	chr11:11901729-11901788		Ubiquitin carboxyl-terminal hydrolase 47 (EC 3.1.2.15)(Ubiquitin thioesterase 47)(Ubiquitin-specific-processing protease 47)(Deubiquitinating enzyme 47) [Source:UniProtKB/Swiss-Prot;Acc:Q96K76] [ENST00000399455]			Hs.577256		82.4937	60.0224	97.1396	114.399	35.9421	70.7835	58.2566	51.027
A_23_P111724	NM_138290	chr7:087459421-087459480	RUNDC3B	"Homo sapiens RUN domain containing 3B (RUNDC3B), transcript variant 1, mRNA [NM_138290]"		NM_138290	Hs.411488	154661	8.84632	7.98007	11.1347	10.4043	5	8.85125	9.65979	5.42916
A_23_P133665	NM_002031	chr6:116263245-116263186	FRK	"Homo sapiens fyn-related kinase (FRK), mRNA [NM_002031]"	GO:0005622|GO:0005515|GO:0005737|GO:0008285|GO:0000166|GO:0006468|GO:0005634|GO:0005524|GO:0004715|GO:0030154|GO:0016740	NM_002031	Hs.89426	2444	45.0547	32.6095	45.3905	64.5099	25.2638	33.9447	36.9751	26.9087
A_23_P17393	NM_001316	chr20:047712950-047713009	CSE1L	"Homo sapiens CSE1 chromosome segregation 1-like (yeast) (CSE1L), mRNA [NM_001316]"	GO:0005515|GO:0005737|GO:0008283|GO:0006915|GO:0005634|GO:0008262|GO:0006886	NM_001316	Hs.90073	1434	5269.87	3333.6	5940.56	7096.67	2772.38	3660.07	3558.77	2781.96
A_24_P109554	NM_007018		CEP110	"Homo sapiens centrosomal protein 110kDa (CEP110), mRNA [NM_007018]"	GO:0005515|GO:0007049|GO:0005813|GO:0051301|GO:0005829	NM_007018	Hs.653263	11064	35.8129	25.023	37.3629	53.0993	16.9763	28.3267	30.4137	16.3285
A_33_P3311863	NM_012305	chr11:001011179-001011238	AP2A2	"Homo sapiens adaptor-related protein complex 2, alpha 2 subunit (AP2A2), mRNA [NM_012305]"	GO:0030666|GO:0005515|GO:0005905|GO:0005886|GO:0030122|GO:0008565|GO:0006886|GO:0030117|GO:0050690|GO:0008289|GO:0006897|GO:0005829	NM_012305	Hs.19121	161	56.2932	47.6328	45.3372	63.4683	60.074	48.8899	50.6597	43.3488
A_33_P3250845	NM_030922	chr15:023005425-023005366	NIPA2	"Homo sapiens non imprinted in Prader-Willi/Angelman syndrome 2 (NIPA2), transcript variant 1, mRNA [NM_030922]"	GO:0005515|GO:0016020|GO:0016021	NM_030922	Hs.591003	81614	3476	2140.47	3838.34	4691.69	1897.98	2377.23	2037.63	2006.54
A_23_P110699	NM_052860	chr5:150274493-150274434	ZNF300	"Homo sapiens zinc finger protein 300 (ZNF300), mRNA [NM_052860]"	GO:0005622|GO:0006355|GO:0008270|GO:0005634|GO:0003677|GO:0046872	NM_052860	Hs.134885	91975	501.993	336.843	503.983	707.201	294.794	362.113	360.31	288.107
A_23_P162734	NM_005977	chr13:026787364-026787305	RNF6	"Homo sapiens ring finger protein (C3H2C3 type) 6 (RNF6), transcript variant 1, mRNA [NM_005977]"	GO:0005515|GO:0006511|GO:0030424|GO:0004842|GO:0016563|GO:0005575|GO:0003677|GO:0046872|GO:0008150|GO:0005737|GO:0030517|GO:0016605|GO:0008270|GO:0045893	NM_005977	Hs.136885	6049	2726.88	1740.71	3196.44	3724.53	1259.68	2003.72	1802.89	1415.52
A_33_P3349619		chr16:32486613-32486554							32.3009	32.2898	35.7451	41.8746	19.2831	39.9889	37.468	19.4125
A_33_P3245784	NM_175888	chr3:040558702-040558761	ZNF620	"Homo sapiens zinc finger protein 620 (ZNF620), transcript variant 1, mRNA [NM_175888]"	GO:0005622|GO:0006355|GO:0008270|GO:0005634|GO:0003677|GO:0046872	NM_175888	Hs.581541	253639	30.7143	29.1414	41.6883	41.227	9.22776	37.1094	40.1183	10.1967
A_23_P170186	NM_017570	chr8:145106261-145106202	OPLAH	"Homo sapiens 5-oxoprolinase (ATP-hydrolysing) (OPLAH), mRNA [NM_017570]"	GO:0016787|GO:0000166|GO:0017168|GO:0005524	NM_017570	Hs.305882	26873	13.63	12.8614	11.3249	18.2047	11.3603	17.7326	15.8517	5
A_23_P82523	NM_000927		ABCB1	"Homo sapiens ATP-binding cassette, sub-family B (MDR/TAP), member 1 (ABCB1), mRNA [NM_000927]"	GO:0005515|GO:0005215|GO:0005886|GO:0009986|GO:0042493|GO:0005624|GO:0005634|GO:0055085|GO:0005524|GO:0008559|GO:0000166|GO:0016787|GO:0016021|GO:0005925|GO:0016887	NM_000927	Hs.489033	5243	77.4029	54.2142	78.9025	110.569	42.7371	62.7053	61.4517	38.4857
A_23_P121806	NM_021204	chr4:083381838-083381897	ENOPH1	"Homo sapiens enolase-phosphatase 1 (ENOPH1), mRNA [NM_021204]"	GO:0008967|GO:0000287|GO:0016787|GO:0019509|GO:0008152|GO:0009086|GO:0008652|GO:0005575|GO:0043874	NM_021204	Hs.18442	58478	3830.13	2312.3	4213.05	5435.04	1842.29	2612.49	2402.85	1921.56
A_23_P98085	NM_000314	chr9:033674647-033674588	PTEN	"Homo sapiens phosphatase and tensin homolog (PTEN), mRNA [NM_000314]"	GO:0051898|GO:0005515|GO:0006629|GO:0014070|GO:0046685|GO:0051717|GO:0008285|GO:0045471|GO:0005634|GO:0000079|GO:0010043|GO:0031175|GO:0051895|GO:0005829|GO:0008289|GO:0005739|GO:0050765|GO:0005737|GO:0031647|GO:0006470|GO:0051800|GO:0033198|GO:0007613|GO:0004722|GO:0032355|GO:0004725|GO:0043066|GO:0030336|GO:0000287|GO:0007584|GO:0042493|GO:0007568|GO:0001525|GO:0006917|GO:0030165|GO:0005161|GO:…	NM_000314	Hs.500466	5728	69.857	43.0927	76.8601	98.8996	33.8113	51.1435	46.6643	31.4704
A_23_P117068	NM_003095	chr12:096259100-096259159	SNRPF	"Homo sapiens small nuclear ribonucleoprotein polypeptide F (SNRPF), mRNA [NM_003095]"	GO:0008380|GO:0005515|GO:0003723|GO:0030532|GO:0005681|GO:0005654|GO:0005634|GO:0000387|GO:0005829	NM_003095	Hs.105465	6636	7451.34	4553.7	8289.53	9545.72	4518.77	4982.79	5058.64	3619.66
A_23_P60009	NM_001003954	chr8:124693447-124693388	ANXA13	"Homo sapiens annexin A13 (ANXA13), transcript variant 2, mRNA [NM_001003954]"	GO:0005544|GO:0005886|GO:0005509|GO:0030154	NM_001003954	Hs.181107	312	18.0957	15.9938	21.6359	18.1694	14.4819	20.1048	20.1336	7.74305
A_23_P156327	NM_000358	chr5:135399343-135399402	TGFBI	"Homo sapiens transforming growth factor, beta-induced, 68kDa (TGFBI), mRNA [NM_000358]"	GO:0005515|GO:0007162|GO:0005178|GO:0030198|GO:0008283|GO:0050840|GO:0005578|GO:0005576|GO:0007601|GO:0005615|GO:0050896	NM_000358	Hs.369397	7045	12.6696	14.3721	12.2188	16.3778	9.41211	17.4188	17.6413	8.05622
A_33_P3334590	NM_017762	chr15:031260183-031260124	MTMR10	"Homo sapiens myotubularin related protein 10 (MTMR10), mRNA [NM_017762]"	GO:0016791|GO:0016311	NM_017762	Hs.30141	54893	40.0768	34.599	40.6066	57.7292	21.8946	44.604	37.5692	21.6238
A_23_P502930	NM_006712	chr7:150773779-150773720	FASTK	"Homo sapiens Fas-activated serine/threonine kinase (FASTK), transcript variant 1, mRNA [NM_006712]"	GO:0005515|GO:0008624|GO:0007165|GO:0000166|GO:0006915|GO:0006468|GO:0033867|GO:0005524|GO:0016740	NM_006712	Hs.647094	10922	15383.4	9668.16	16717.9	18294.7	11137.6	10954.8	9647.56	8402.14
A_33_P3323722	NM_005737	chr2:235401768-235401709	ARL4C	"Homo sapiens ADP-ribosylation factor-like 4C (ARL4C), mRNA [NM_005737]"	GO:0005622|GO:0000166|GO:0007264|GO:0003924|GO:0005634|GO:0005525	NM_005737	Hs.111554	10123	728.459	430.984	851.177	939.911	394.288	476.57	431.599	384.782
A_33_P3363316	NR_015401	chr7:044079925-044079984	FLJ35390	"Homo sapiens hypothetical LOC255031 (FLJ35390), transcript variant 2, non-coding RNA [NR_015401]"		NR_015401	Hs.661253	255031	12.1935	9.20763	16.9368	13.7166	5.92727	13.5006	7.79087	6.33137
A_23_P500364	NM_001707	chr7:072950825-072950766	BCL7B	"Homo sapiens B-cell CLL/lymphoma 7B (BCL7B), mRNA [NM_001707]"	GO:0008150|GO:0003779|GO:0005575	NM_001707	Hs.647051	9275	2540.41	1598.81	3159.06	3355.27	1106.91	1700.56	2163.84	932.028
A_23_P105012	NM_017878	chr11:063320383-063320324	HRASLS2	"Homo sapiens HRAS-like suppressor 2 (HRASLS2), mRNA [NM_017878]"		NM_017878	Hs.272805	54979	27.0916	24.0704	28.7122	36.6281	15.9345	27.9435	27.3356	16.932
A_24_P316305	EF553519	chr15:35147853-35147794	AQR	Intron-binding protein aquarius (Intron-binding protein of 160 kDa)(IBP160) [Source:UniProtKB/Swiss-Prot;Acc:O60306] [ENST00000156471]	GO:0008380|GO:0006397|GO:0003723|GO:0005681|GO:0005634		Hs.510958	9716	811.772	524.67	980.396	1079.83	375.086	585.462	584.33	404.219
A_23_P360209	ES309389	chrM:10200-10259		"F1262 Human cultured dermal papilla cell cDNA library(F) Homo sapiens cDNA, mRNA sequence [ES309389]"			Hs.723065		10899.6	7699.41	11410.7	14118.6	7169.52	8059.48	10860.6	4178.09
A_23_P251043	NM_024893	chr20:024647022-024647081	TMEM90B	"Homo sapiens transmembrane protein 90B (TMEM90B), mRNA [NM_024893]"	GO:0009607|GO:0016020|GO:0016021	NM_024893	Hs.124638	79953	468.847	283.293	518.87	607.585	280.085	331.523	305.562	212.794
A_23_P54477	NM_018648	chr15:034634079-034634020	NOP10	"Homo sapiens NOP10 ribonucleoprotein homolog (yeast) (NOP10), mRNA [NM_018648]"	GO:0005515|GO:0003674|GO:0015030|GO:0006364|GO:0005730|GO:0005732|GO:0005634|GO:0001522	NM_018648	Hs.14317	55505	7333.06	4561.71	8314.71	9284.02	4400.45	5143.43	5072.57	3469.14
A_23_P204640	NM_024865	chr15:035375595-035375536	NANOG	"Homo sapiens Nanog homeobox (NANOG), mRNA [NM_024865]"	GO:0043565|GO:0006355|GO:0003700|GO:0008283|GO:0045595|GO:0005634|GO:0009790	NM_024865	Hs.661360	79923	46.0151	37.2924	55.323	59.7421	22.9802	45.5168	39.8291	26.5315
A_23_P111961	NM_032509	chr8:033358375-033358434	MAK16	"Homo sapiens MAK16 homolog (S. cerevisiae) (MAK16), mRNA [NM_032509]"	GO:0005730|GO:0005634	NM_032509	Hs.583805	84549	1018.3	628.968	1084.65	1454.6	515.658	714.374	671.509	501.02
A_33_P3231162	NM_173632	chr19:058268715-058268774	ZNF776	"Homo sapiens zinc finger protein 776 (ZNF776), mRNA [NM_173632]"	GO:0005622|GO:0006355|GO:0008270|GO:0005634|GO:0003677|GO:0046872	NM_173632	Hs.720254	284309	40.9972	33.222	42.1118	62.2641	18.6158	37.7499	37.6202	24.2957
A_33_P3330608	NM_032152	chr19:008555000-008554941	PRAM1	"Homo sapiens PML-RARA regulated adaptor molecule 1 (PRAM1), mRNA [NM_032152]"	GO:0043313|GO:0007229|GO:0008289	NM_032152	Hs.465812	84106	113.309	99.0641	120.881	128.535	90.5099	109.595	89.762	97.8356
A_23_P114155	NM_015698	chrX:048970514-048970455	GPKOW	"Homo sapiens G patch domain and KOW motifs (GPKOW), mRNA [NM_015698]"	GO:0005622|GO:0008150|GO:0003674|GO:0005730|GO:0005634|GO:0005575|GO:0003676	NM_015698	Hs.503666	27238	1686.22	1074.57	1749.19	2093.46	1216	1157.81	964.082	1101.83
A_23_P31721	NM_001951	chr8:086126199-086126258	E2F5	"Homo sapiens E2F transcription factor 5, p130-binding (E2F5), transcript variant 1, mRNA [NM_001951]"	GO:0005667|GO:0006355|GO:0003700|GO:0005654|GO:0005634|GO:0008134	NM_001951	Hs.445758	1875	1430.3	917.541	1488.73	2004.2	797.97	968.472	1004.79	779.361
A_23_P157926	NM_152570	chr9:027948668-027948609	LINGO2	"Homo sapiens leucine rich repeat and Ig domain containing 2 (LINGO2), mRNA [NM_152570]"	GO:0005515|GO:0016020|GO:0016021	NM_152570	Hs.650389	158038	2359.43	1490.32	2469.67	2895.74	1712.87	1661.81	1457.23	1351.91
A_33_P3281299	NM_031859	chr5:140238109-140238168	PCDHA10	"Homo sapiens protocadherin alpha 10 (PCDHA10), transcript variant 2, mRNA [NM_031859]"	GO:0005515|GO:0005886|GO:0005887|GO:0005509|GO:0005576|GO:0007155|GO:0007156|GO:0007399	NM_031859	Hs.199343	56139	31.2093	23.083	36.4432	44.9048	12.2798	28.0894	28.6642	12.4953
A_32_P203066	DB090170	chrX:115827146-115827087		"DB090170 TESTI4 Homo sapiens cDNA clone TESTI4038997 5', mRNA sequence [DB090170]"			Hs.123784		4041.73	2500.15	4352.05	5591.26	2181.89	2983.04	2739.09	1778.32
A_33_P3398897	NM_000320	chr4:017488089-017488030	QDPR	"Homo sapiens quinoid dihydropteridine reductase (QDPR), mRNA [NM_000320]"	GO:0006520|GO:0005737|GO:0005488|GO:0051066|GO:0006729|GO:0016491|GO:0009055|GO:0004155|GO:0055114	NM_000320	Hs.75438	5860	604.491	322.235	716.186	825.177	272.108	376.084	317.401	273.222
A_33_P3272145		chr11:56542803-56542744		Seven transmembrane helix receptor [Source:UniProtKB/TrEMBL;Acc:Q8NH88] [ENST00000326910]					8.44273	10.9539	12.505	7.8232	5	13.9989	13.8627	5
A_23_P156852	NM_206836	chr6:004116182-004116123	PECI	"Homo sapiens peroxisomal D3,D2-enoyl-CoA isomerase (PECI), transcript variant 2, mRNA [NM_206836]"	GO:0005739|GO:0005782|GO:0005488|GO:0004165|GO:0008152|GO:0006631|GO:0016853|GO:0000062|GO:0005777	NM_206836	Hs.15250	10455	11669.4	7828.47	13007.1	15599.7	6401.36	9264.05	8199.3	6022.05
A_23_P390722	NM_022347	chr1:179834222-179834163	TOR1AIP2	"Homo sapiens torsin A interacting protein 2 (TOR1AIP2), transcript variant 1, mRNA [NM_022347]"	GO:0005515|GO:0016020|GO:0005783|GO:0016021	NM_022347	Hs.716051	163590	23.693	13.7628	25.419	32.1855	13.4744	17.6841	17.6665	5.93792
A_23_P13907	NM_000618	chr12:102796325-102796266	IGF1	"Homo sapiens insulin-like growth factor 1 (somatomedin C) (IGF1), transcript variant 4, mRNA [NM_000618]"	GO:0005515|GO:0005159|GO:0005158|GO:0050731|GO:0030879|GO:0046579|GO:0030104|GO:0009887|GO:0045445|GO:0014834|GO:0045821|GO:0050679|GO:0051246|GO:0045740|GO:0014068|GO:0045840|GO:0014904|GO:0030166|GO:0001501|GO:0007517|GO:0005179|GO:0010001|GO:0051450|GO:0008083|GO:0008284|GO:0021940|GO:0006928|GO:0033143|GO:0042523|GO:0007265|GO:0048146|GO:0014911|GO:0043193|GO:0014896|GO:0045944|GO:0040014|GO:…	NM_000618	Hs.160562	3479	10.7901	12.7009	11.0638	11.7926	9.51385	14.8998	13.3443	9.85843
A_23_P133536	NM_144647		CAPSL	"Homo sapiens calcyphosine-like (CAPSL), transcript variant 1, mRNA [NM_144647]"	GO:0005737|GO:0005509	NM_144647	Hs.55150	133690	22.7287	25.403	31.893	23.7967	12.4964	38.9483	23.7263	13.5344
A_33_P3260747	BC033261	chrX:71361153-71361212	NHSL2	NHS-like protein 2 [Source:UniProtKB/Swiss-Prot;Acc:Q5HYW2] [ENST00000373677]			Hs.397836	340527	26.1014	26.4184	27.4446	36.6002	14.2592	34.406	25.2528	19.5964
A_32_P506600	NM_006325	chr6:030454633-030454692	RAN	"Homo sapiens RAN, member RAS oncogene family (RAN), mRNA [NM_006325]"	GO:0005515|GO:0003924|GO:0007286|GO:0005634|GO:0050681|GO:0006606|GO:0006886|GO:0005829|GO:0006405|GO:0005737|GO:0000166|GO:0005643|GO:0044419|GO:0006611|GO:0007052|GO:0000785|GO:0042470|GO:0003713|GO:0006259|GO:0005525|GO:0006913|GO:0007165|GO:0007049|GO:0007067|GO:0003682|GO:0005654|GO:0045893|GO:0030521|GO:0051301	NM_006325	Hs.10842	5901	31356.6	21505.9	33904.3	40239.4	19926.1	23585.5	22696.6	18235.6
A_33_P3795649	XM_002343753	chr21:044337055-044336996	LOC100288303	"PREDICTED: Homo sapiens similar to C21orf105 protein (LOC100288303), mRNA [XM_002343753]"		XM_002343753	Hs.386685	100288303	10.5473	11.7779	14.9794	11.6625	5	13.9676	16.366	5
A_33_P3839897	DW419002	chr2:122288790-122288849	RNU4ATAC	"HHAGE001732 Human liver regeneration after partial hepatectomy Homo sapiens cDNA, mRNA sequence [DW419002]"			Hs.689638	100151683	34.3068	30.0426	44.3598	43.587	14.9735	37.068	37.2223	15.8375
A_23_P10497	NM_198531	chr18:077137941-077138000	ATP9B	"Homo sapiens ATPase, class II, type 9B (ATP9B), mRNA [NM_198531]"	GO:0000287|GO:0005524|GO:0015662|GO:0019829|GO:0006754|GO:0000166|GO:0015914|GO:0016020|GO:0016787|GO:0004012|GO:0008152|GO:0016820|GO:0015917|GO:0016021	NM_198531	Hs.465475	374868	597.322	388.559	672.392	789.702	329.872	456.106	425.042	284.53
A_23_P362759	NM_018699	chr4:121616308-121616249	PRDM5	"Homo sapiens PR domain containing 5 (PRDM5), mRNA [NM_018699]"	GO:0005622|GO:0016575|GO:0016566|GO:0070491|GO:0010843|GO:0008270|GO:0005634|GO:0000278|GO:0046872|GO:0045449|GO:0051567|GO:0016568	NM_018699	Hs.666782	11107	39.4967	29.2661	39.5629	57.2955	21.6318	31.8329	31.4708	24.4945
A_23_P301896	NM_015866	chr1:014113806-014113865	PRDM2	"Homo sapiens PR domain containing 2, with ZNF domain (PRDM2), transcript variant 2, mRNA [NM_015866]"	GO:0005622|GO:0006355|GO:0005794|GO:0003700|GO:0008168|GO:0008270|GO:0005634|GO:0046872|GO:0016740|GO:0018024	NM_015866	Hs.371823	7799	395.341	215.737	433.61	564.433	187.979	247.021	230.604	169.584
A_32_P233938	NM_001040057	chr5:060671789-060671848	FAM133B	"Homo sapiens family with sequence similarity 133, member B (FAM133B), transcript variant 2, mRNA [NM_001040057]"		NM_001040057	Hs.489105	257415	228.811	148.884	248.837	317.699	119.897	161.605	145.387	139.659
A_24_P248606	NM_004457	chr2:223807495-223807554	ACSL3	"Homo sapiens acyl-CoA synthetase long-chain family member 3 (ACSL3), transcript variant 1, mRNA [NM_004457]"	GO:0005515|GO:0006629|GO:0005792|GO:0000287|GO:0005783|GO:0016874|GO:0005741|GO:0005524|GO:0004467|GO:0004321|GO:0005739|GO:0016020|GO:0000166|GO:0008152|GO:0006633|GO:0016021|GO:0003987|GO:0005777	NM_004457	Hs.655772	2181	6217.09	3960.96	7539.32	8660.71	2451.23	4253.94	4871.28	2757.67
A_23_P70213	NM_000038	chr5:112180822-112180881	APC	"Homo sapiens adenomatous polyposis coli (APC), transcript variant 3, mRNA [NM_000038]"	GO:0008017|GO:0009798|GO:0060041|GO:0051171|GO:0008013|GO:0050680|GO:0030877|GO:0048538|GO:0007409|GO:0031175|GO:0034747|GO:0070830|GO:0031274|GO:0051781|GO:0001942|GO:0005813|GO:0033077|GO:0030335|GO:0019901|GO:0000281|GO:0045785|GO:0000776|GO:0043588|GO:0005923|GO:0007094|GO:0005881|GO:0051276|GO:0045732|GO:0042483|GO:0045736|GO:0030178|GO:0009954|GO:0005634|GO:0009953|GO:0009952|GO:0046716|GO:…	NM_000038	Hs.158932	324	161.406	128.474	179.343	220.964	83.9101	147.791	147.503	90.128
A_23_P121825	NM_024941	chr5:064961513-064961572	C5orf44	"Homo sapiens chromosome 5 open reading frame 44 (C5orf44), transcript variant 2, mRNA [NM_024941]"		NM_024941	Hs.591760	80006	1574.49	968.049	1735.9	2193.12	794.459	1063.39	975.36	865.397
A_23_P252403	NM_016144	chr5:115628532-115628591	COMMD10	"Homo sapiens COMM domain containing 10 (COMMD10), mRNA [NM_016144]"	GO:0005515	NM_016144	Hs.483136	51397	1538.55	947.167	1756.11	2091.13	768.412	1007.53	1087.44	746.528
A_33_P3304162	NM_001858	chr6:070909326-070909385	COL19A1	"Homo sapiens collagen, type XIX, alpha 1 (COL19A1), mRNA [NM_001858]"	GO:0016337|GO:0005581|GO:0001501|GO:0007517|GO:0030198|GO:0007519|GO:0007275|GO:0005576|GO:0030674|GO:0030154|GO:0005201	NM_001858	Hs.444842	1310	20.7833	22.3719	17.5771	26.4939	18.2789	24.4842	23.2191	19.4122
A_33_P3544856	AK090616	chr12:1616118-1616177	LOC100292680	"Homo sapiens cDNA FLJ33297 fis, clone BNGH42001406 [AK090616]"			Hs.391695	100292680	59.038	32.6606	61.9493	80.6986	34.4662	36.4882	33.6068	27.8869
A_23_P202837	NM_053056	chr11:069468233-069468292	CCND1	"Homo sapiens cyclin D1 (CCND1), mRNA [NM_053056]"	GO:0014070|GO:0043627|GO:0008284|GO:0010165|GO:0045471|GO:0031100|GO:0030178|GO:0045737|GO:0005634|GO:0032403|GO:0005829|GO:0030968|GO:0005622|GO:0005737|GO:0000082|GO:0030857|GO:0010039|GO:0051726|GO:0032026|GO:0045444|GO:0033197|GO:0016538|GO:0060070|GO:0000320|GO:0051412|GO:0019901|GO:0042493|GO:0034984|GO:0010243|GO:0005575|GO:0070141|GO:0001889|GO:0051592|GO:0004672|GO:0000307|GO:0001934|GO:…	NM_053056	Hs.523852	595	1431.66	939.033	1302.51	1907.78	1084.68	952.761	980.697	883.641
A_33_P3299982	NM_003367	chr19:035770605-035770664	USF2	"Homo sapiens upstream transcription factor 2, c-fos interacting (USF2), transcript variant 1, mRNA [NM_003367]"	GO:0003700|GO:0046982|GO:0003702|GO:0016563|GO:0055088|GO:0043425|GO:0005634|GO:0042803|GO:0043565|GO:0003690|GO:0045941|GO:0007595|GO:0045944|GO:0000432	NM_003367	Hs.454534	7392	9445.64	5736.52	12008.7	11904.1	4424.12	6570.36	7240.12	3399.07
A_32_P168886	NM_022170	chr7:027496226-027496167	EIF4H	"Homo sapiens eukaryotic translation initiation factor 4H (EIF4H), transcript variant 1, mRNA [NM_022170]"	GO:0005515|GO:0048471|GO:0016281|GO:0005737|GO:0000166|GO:0044419|GO:0003723|GO:0006446|GO:0003743|GO:0006412|GO:0005829	NM_022170	Hs.520943	7458	32307.3	24234	35822.1	41395	19704.7	27867.3	24958.3	19876.4
A_24_P262738	NM_024050	chr14:045356832-045356773	DDA1	"Homo sapiens DET1 and DDB1 associated 1 (DDA1), mRNA [NM_024050]"	GO:0019941	NM_024050	Hs.466154	79016	64.3554	59.694	54.9338	81.5698	56.5626	61.0487	81.4514	36.582
A_23_P120931	NM_014508	chr22:039414287-039414346	APOBEC3C	"Homo sapiens apolipoprotein B mRNA editing enzyme, catalytic polypeptide-like 3C (APOBEC3C), mRNA [NM_014508]"	GO:0016814|GO:0005515|GO:0016787|GO:0044419|GO:0008270|GO:0046872	NM_014508	Hs.441124	27350	142.041	121.496	134.427	205.387	86.3082	121.661	188.135	54.6916
A_23_P23303	NM_003686	chr1:242048717-242048776	EXO1	"Homo sapiens exonuclease 1 (EXO1), transcript variant 3, mRNA [NM_003686]"	GO:0005515|GO:0000287|GO:0045190|GO:0051908|GO:0005634|GO:0006310|GO:0016446|GO:0006974|GO:0006955|GO:0004519|GO:0007126|GO:0016787|GO:0045145|GO:0004523|GO:0043566|GO:0048256|GO:0006298|GO:0002455	NM_003686	Hs.498248	9156	887.983	533.259	932.621	1234.38	496.943	594.074	531.02	474.683
A_23_P117387	NM_054024	chr14:039716981-039717040	MIA2	"Homo sapiens melanoma inhibitory activity 2 (MIA2), mRNA [NM_054024]"	GO:0005576	NM_054024	Hs.287694	117153	10.0526	8.47888	11.0094	12.334	6.81452	10.5143	9.27412	5.64823
A_23_P121345	NM_018138	chr3:186264732-186264673	TBCCD1	"Homo sapiens TBCC domain containing 1 (TBCCD1), transcript variant 2, mRNA [NM_018138]"	GO:0005488	NM_018138	Hs.518469	55171	137.265	84.1053	163.077	181.449	67.2678	78.0845	109.48	64.7517
A_24_P43092	NM_001008491	chr1:106240776-106240835	2-Sep	"Homo sapiens septin 2 (SEPT2), transcript variant 1, mRNA [NM_001008491]"	GO:0031105|GO:0048471|GO:0005886|GO:0009986|GO:0005730|GO:0005819|GO:0005634|GO:0042995|GO:0002036|GO:0005525|GO:0031175|GO:0032880|GO:0032947|GO:0005737|GO:0007049|GO:0007067|GO:0000145|GO:0000166|GO:0030234|GO:0019717|GO:0005856|GO:0051301	NM_001008491	Hs.712994	4735	441.049	275.617	474.024	654.264	194.858	318.128	242.229	266.495
A_23_P142849	NM_005168	chr2:151325166-151325107	RND3	"Homo sapiens Rho family GTPase 3 (RND3), mRNA [NM_005168]"	GO:0005622|GO:0030036|GO:0005794|GO:0016020|GO:0000166|GO:0007264|GO:0003924|GO:0007155|GO:0005525|GO:0019898	NM_005168	Hs.6838	390	1266.07	769.359	1356.67	1689.4	752.137	798.224	741.606	768.249
A_23_P102242	NM_022826	chr2:160623821-160623880	7-Mar	"Homo sapiens membrane-associated ring finger (C3HC4) 7 (MARCH7), mRNA [NM_022826]"	GO:0019941|GO:0016874|GO:0008270|GO:0046872	NM_022826	Hs.529272	64844	1937.28	1182.34	2169.59	2782.89	859.362	1363.89	1173.98	1009.15
A_33_P3318611	AK128825	chr19:426964-426905	LOC100131907	"Homo sapiens cDNA FLJ46268 fis, clone TESTI4027262. [AK128825]"			Hs.30965	100131907	13.2107	14.2902	12.1664	16.8243	10.6415	16.4864	16.1968	10.1874
A_33_P3408643		chr2:38179970-38180029		Regulator of microtubule dynamics protein 2 (RMD-2)(hRMD-2)(Protein FAM82A1) [Source:UniProtKB/Swiss-Prot;Acc:Q96LZ7] [ENST00000402091]					132.728	98.2722	148.192	161.657	88.3342	98.1767	123.518	73.1224
A_33_P3209960	NM_153819	chr11:064508476-064508417	RASGRP2	"Homo sapiens RAS guanyl releasing protein 2 (calcium and DAG-regulated) (RASGRP2), transcript variant 2, mRNA [NM_153819]"	GO:0051056|GO:0030054|GO:0005886|GO:0005509|GO:0045202|GO:0007265|GO:0042995|GO:0001558|GO:0005829|GO:0019992|GO:0005085|GO:0005622|GO:0005737|GO:0008270|GO:0019717|GO:0019898	NM_153819	Hs.99491	10235	160.258	114.209	186.113	197.715	96.9477	127.432	123.923	91.2714
A_33_P3364508	NM_018275	chr7:099752106-099752047	C7orf43	"Homo sapiens chromosome 7 open reading frame 43 (C7orf43), mRNA [NM_018275]"		NM_018275	Hs.533139	55262	1357.38	890.862	1642.44	1725.39	704.298	1060.51	1031.69	580.393
A_24_P50862	AK022251	chr6:107101027-107101086		Glutamyl-tRNA(Gln) amidotransferase subunit A homolog (EC 6.3.5.-)(Glutaminyl-tRNA synthase-like protein 1) [Source:UniProtKB/Swiss-Prot;Acc:Q9H0R6] [ENST00000369044]			Hs.406917		29.2151	19.1214	39.4457	43.1995	5	24.0256	28.3387	5
A_23_P48717	NM_006432	chr14:074946813-074946754	NPC2	"Homo sapiens Niemann-Pick disease, type C2 (NPC2), mRNA [NM_006432]"	GO:0042632|GO:0015914|GO:0015485|GO:0019747|GO:0046836|GO:0005576|GO:0019899|GO:0005764|GO:0032367	NM_006432	Hs.433222	10577	10762.4	6926.27	11950.7	14249.9	6086.51	7759.69	7839.26	5179.85
A_24_P265856	NM_020654	chr3:101043356-101043297	SENP7	"Homo sapiens SUMO1/sentrin specific peptidase 7 (SENP7), transcript variant 1, mRNA [NM_020654]"	GO:0005622|GO:0019941|GO:0016925|GO:0006508|GO:0008233|GO:0005634|GO:0008234	NM_020654	Hs.529551	57337	97.631	78.8733	112.233	147.227	33.4333	101.057	94.5224	41.0407
A_33_P3794213	AJ251642	chr11:2861464-2861405	LOC338653	Homo sapiens partial mRNA for KCNQ1OT2 protein [AJ251642]			Hs.639425	338653	15.5709	17.6108	11.2485	14.7622	20.702	18.4611	14.9133	19.4579
A_33_P3329784	NM_015114	chr12:133311069-133311010	ANKLE2	"Homo sapiens ankyrin repeat and LEM domain containing 2 (ANKLE2), mRNA [NM_015114]"	GO:0016020|GO:0016021|GO:0005635	NM_015114	Hs.654628	23141	90.1951	59.4002	92.9934	135.316	42.2753	73.2143	72.1854	32.801
A_23_P320897	AK024832	chr1:197479387-197479328		DENN domain-containing protein 1B (Protein FAM31B) [Source:UniProtKB/Swiss-Prot;Acc:Q6P3S1] [ENST00000294737]			Hs.657779		1974.92	1270.13	2169.63	2787.92	967.229	1425.05	1423.08	962.267
A_23_P102542	NM_203437	chr2:064819947-064820006	AFTPH	"Homo sapiens aftiphilin (AFTPH), transcript variant 1, mRNA [NM_203437]"	GO:0005737|GO:0030276|GO:0030121|GO:0015031|GO:0005829	NM_203437	Hs.655167	54812	772.64	483.315	885.742	975.342	456.837	541.975	501.379	406.591
A_23_P345692	NM_138284	chr13:021296978-021297037	IL17D	"Homo sapiens interleukin 17D (IL17D), mRNA [NM_138284]"	GO:0006954|GO:0005576|GO:0005615|GO:0005125	NM_138284	Hs.655142	53342	295.906	195.821	308.643	398.477	180.597	218.029	204.814	164.62
A_32_P397824	NM_018086	chr2:164464661-164464602	FIGN	"Homo sapiens fidgetin (FIGN), mRNA [NM_018086]"	GO:0017111|GO:0000166|GO:0005524|GO:0016363	NM_018086	Hs.593650	55137	16.0522	11.2464	19.2876	23.8688	5	10.6406	15.1989	7.89972
A_23_P500861	NM_182961	chr6:152443111-152443052	SYNE1	"Homo sapiens spectrin repeat containing, nuclear envelope 1 (SYNE1), transcript variant 1, mRNA [NM_182961]"	GO:0008219|GO:0006997|GO:0005794|GO:0003779|GO:0005634|GO:0005635|GO:0030017|GO:0042692|GO:0005737|GO:0045211|GO:0007030|GO:0016021|GO:0005856|GO:0005521	NM_182961	Hs.12967	23345	174.52	122.891	182.87	229.958	110.731	132.62	117.036	119.018
A_23_P76435	NM_176818	chr12:120894917-120894976	GATC	"Homo sapiens glutamyl-tRNA(Gln) amidotransferase, subunit C homolog (bacterial) (GATC), mRNA [NM_176818]"	GO:0008150|GO:0003674|GO:0005575|GO:0006450	NM_176818	Hs.369624	283459	215.339	149.672	220.471	261.812	163.734	151.115	153.621	144.281
A_33_P3375720	XM_001126926	chr13:098085882-098085941	LOC727934	"PREDICTED: Homo sapiens hypothetical LOC727934 (LOC727934), mRNA [XM_001126926]"		XM_001126926		727934	18.4613	18.1192	19.2293	26.8643	9.29018	25.5814	19.4443	9.3318
A_33_P3241646	NM_024594	chr11:050228387-050228446	PANK3	"Homo sapiens pantothenate kinase 3 (PANK3), mRNA [NM_024594]"	GO:0004594|GO:0005737|GO:0000166|GO:0015937|GO:0005524|GO:0016740	NM_024594	Hs.591729	79646	2160.45	1382.74	2309.03	2967.23	1205.1	1407.95	1411.65	1328.63
A_23_P205867	NM_014249	chr15:072110325-072110384	NR2E3	"Homo sapiens nuclear receptor subfamily 2, group E, member 3 (NR2E3), transcript variant 2, mRNA [NM_014249]"	GO:0005515|GO:0005667|GO:0006355|GO:0003700|GO:0008285|GO:0060041|GO:0003707|GO:0005634|GO:0000122|GO:0045872|GO:0046872|GO:0043565|GO:0007165|GO:0045944|GO:0008270|GO:0007602|GO:0005496|GO:0007601|GO:0050896	NM_014249	Hs.187354	10002	97.2019	69.7854	105.61	131.998	53.9975	79.623	68.0556	61.6777
A_33_P3345737	BX118254	chr1:103960779-103960720		"BX118254 Soares_NFL_T_GBC_S1 Homo sapiens cDNA clone IMAGp998F154124, mRNA sequence [BX118254]"			Hs.558999		7.40322	7.31445	8.84545	8.36422	5	6.73216	9.47391	5.73727
A_33_P3371727		chrX:23802269-23802328		Diamine acetyltransferase 1 (EC 2.3.1.57)(Spermidine/spermine N(1)-acetyltransferase 1)(SSAT-1)(SSAT)(Putrescine acetyltransferase)(Polyamine N-acetyltransferase 1) [Source:UniProtKB/Swiss-Prot;Acc:P21673] [ENST00000379253]					16.6169	15.6165	19.4652	23.7452	6.6403	13.7075	18.7825	14.3594
A_23_P416434	NM_015288	chr5:133918544-133918603	PHF15	"Homo sapiens PHD finger protein 15 (PHF15), mRNA [NM_015288]"	GO:0043981|GO:0005515|GO:0043983|GO:0043982|GO:0043966|GO:0043984|GO:0000123|GO:0008270|GO:0046872	NM_015288	Hs.483419	23338	337.478	210.605	376.675	460.8	174.96	230.118	275.51	126.187
A_23_P100711	NM_000304	chr17:015133267-015133208	PMP22	"Homo sapiens peripheral myelin protein 22 (PMP22), transcript variant 1, mRNA [NM_000304]"	GO:0008285|GO:0016020|GO:0043218|GO:0007422|GO:0007268|GO:0016021|GO:0005923|GO:0030154|GO:0032288	NM_000304	Hs.372031	5376	3767.95	2457.43	3995.53	5025.04	2283.27	2738.63	2403.6	2230.06
A_33_P3402611	NM_001098806	chr9:043066785-043066726	CCDC29	"Homo sapiens coiled-coil domain containing 29 (CCDC29), mRNA [NM_001098806]"		NM_001098806	Hs.699146	728788	48.2797	36.202	50.0669	64.8814	29.8909	42.0714	42.1844	24.3503
A_23_P66766	NM_001160246	chr17:005324688-005324747	RPAIN	"Homo sapiens RPA interacting protein (RPAIN), transcript variant 4, mRNA [NM_001160246]"	GO:0006261|GO:0005737|GO:0006281|GO:0016605|GO:0008270|GO:0006310|GO:0005634|GO:0006606|GO:0032403|GO:0009411|GO:0046872	NM_001160246	Hs.462086	84268	2362.62	1466.45	2665.33	3275.71	1146.8	1688.49	1525.94	1184.91
A_23_P435657	NR_003683	chr2:073899939-073899998	ALMS1P	"Homo sapiens Alstrom syndrome 1 pseudogene (ALMS1P), non-coding RNA [NR_003683]"		NR_003683	Hs.278983	200420	167.343	98.9626	187.386	246.78	67.8633	121.803	119.466	55.6186
A_23_P98844	NM_182947	chr12:058010715-058010774	GEFT	"Homo sapiens RhoA/RAC/CDC42 exchange factor (GEFT), transcript variant 1, mRNA [NM_182947]"	GO:0005622|GO:0005085|GO:0005737|GO:0035023|GO:0005089|GO:0030017|GO:0005829	NM_182947	Hs.61581	115557	99.0719	56.0349	41.4618	128.128	127.626	58.4674	51.2851	58.3522
A_23_P111240	NM_014721	chr6:144146229-144146288	PHACTR2	"Homo sapiens phosphatase and actin regulator 2 (PHACTR2), transcript variant 3, mRNA [NM_014721]"	GO:0005515|GO:0004864|GO:0003779	NM_014721	Hs.102471	9749	221.337	166.038	231.081	300.002	132.929	185.289	175.466	137.36
A_23_P126393	NM_012432	chr1:150937122-150937181	SETDB1	"Homo sapiens SET domain, bifurcated 1 (SETDB1), transcript variant 2, mRNA [NM_012432]"	GO:0005515|GO:0005794|GO:0005886|GO:0005694|GO:0008168|GO:0005730|GO:0005634|GO:0003677|GO:0018024|GO:0005737|GO:0008270|GO:0045449|GO:0016740|GO:0016568	NM_012432	Hs.643565	9869	4306.56	2795.57	4763.55	5410.39	2745.76	3101.35	2557.13	2728.24
A_32_P153812	NM_052907	chr12:126143334-126143393	TMEM132B	"Homo sapiens transmembrane protein 132B (TMEM132B), mRNA [NM_052907]"	GO:0008150|GO:0003674|GO:0016020|GO:0016021|GO:0005575	NM_052907	Hs.524838	114795	48.8784	31.72	59.9378	65.1249	21.5723	40.8424	35.3583	18.9594
A_33_P3301485		chr22:38015991-38016050		"ADP-ribosylation factor-binding protein GGA1 (Golgi-localized, gamma ear-containing, ARF-binding protein 1)(Gamma-adaptin-related protein 1) [Source:UniProtKB/Swiss-Prot;Acc:Q9UJY5] [ENST00000405147]"					10.4496	7.18196	6.30231	19.7987	5.24783	8.88097	7.32734	5.33756
A_33_P3251342	NM_017460	chr7:099354663-099354604	CYP3A4	"Homo sapiens cytochrome P450, family 3, subfamily A, polypeptide 4 (CYP3A4), mRNA [NM_017460]"	GO:0006629|GO:0005792|GO:0030343|GO:0009986|GO:0017144|GO:0042359|GO:0005783|GO:0033780|GO:0009055|GO:0050649|GO:0047638|GO:0046872|GO:0005737|GO:0016020|GO:0019825|GO:0050591|GO:0005789|GO:0070576|GO:0016712|GO:0016021|GO:0005496|GO:0055114|GO:0020037	NM_017460	Hs.654391	1576	51.6007	48.6384	58.3524	71.4678	24.9819	59.3478	72.5666	14.0009
A_33_P3370940		chr7:107600010-107599951		Laminin subunit beta-1 Precursor (Laminin B1 chain) [Source:UniProtKB/Swiss-Prot;Acc:P07942] [ENST00000393560]					17.7532	14.4749	20.6439	24.0284	8.58743	17.073	14.9737	11.3779
A_33_P3409506	NM_182505	chr9:074526696-074526752	C9orf85	"Homo sapiens chromosome 9 open reading frame 85 (C9orf85), mRNA [NM_182505]"		NM_182505	Hs.534190	138241	499.158	311.35	647.213	687.999	162.263	391.841	367.61	174.598
A_33_P3423551	NM_003897	chr6:030711635-030711576	IER3	"Homo sapiens immediate early response 3 (IER3), mRNA [NM_003897]"	GO:0005515|GO:0016020|GO:0006915|GO:0006916|GO:0016021|GO:0009653	NM_003897	Hs.591785	8870	90.5749	59.8453	84.977	126.223	60.5247	66.8091	71.2603	41.4665
A_24_P108291	NM_018439	chr18:022033169-022033228	IMPACT	"Homo sapiens Impact homolog (mouse) (IMPACT), mRNA [NM_018439]"	GO:0008150|GO:0003674|GO:0005575|GO:0006417	NM_018439	Hs.515317	55364	2629.75	1534.15	3192.24	3944.41	752.612	1912.85	1934.94	754.675
A_33_P3375368	NM_005301	chr2:241570164-241570223	GPR35	"Homo sapiens G protein-coupled receptor 35 (GPR35), mRNA [NM_005301]"	GO:0007165|GO:0007186|GO:0005886|GO:0005887|GO:0004930|GO:0004872	NM_005301	Hs.239891	2859	81.511	71.7138	91.9524	112.835	39.7451	89.8771	91.5387	33.7257
A_23_P380857	NM_030643	chr22:036585942-036585883	APOL4	"Homo sapiens apolipoprotein L, 4 (APOL4), transcript variant a, mRNA [NM_030643]"	GO:0006629|GO:0003674|GO:0006869|GO:0042157|GO:0005576|GO:0008289	NM_030643	Hs.115099	80832	12.9012	13.5411	17.464	16.1778	5.06185	18.5146	17.1087	5
A_33_P3211604	NM_015646	chr12:069054183-069054242	RAP1B	"Homo sapiens RAP1B, member of RAS oncogene family (RAP1B), transcript variant 1, mRNA [NM_015646]"	GO:0005622|GO:0005515|GO:0007165|GO:0005737|GO:0005886|GO:0000166|GO:0008283|GO:0007264|GO:0003924|GO:0005525|GO:0005829	NM_015646	Hs.369920	5908	5425.39	3399.23	6659.22	7139.35	2477.61	4041.9	3571.96	2583.84
A_24_P133253	NM_000899	chr12:088886712-088886653	KITLG	"Homo sapiens KIT ligand (KITLG), transcript variant b, mRNA [NM_000899]"	GO:0030097|GO:0005886|GO:0008283|GO:0045740|GO:0005576|GO:0042802|GO:0007165|GO:0005737|GO:0016021|GO:0005856|GO:0007155|GO:0008083|GO:0005173	NM_000899	Hs.1048	4254	331.216	228.065	384.793	453.916	154.94	278.482	240.633	165.079
A_24_P123833	NM_012431	chr7:082993864-082993805	SEMA3E	"Homo sapiens sema domain, immunoglobulin domain (Ig), short basic domain, secreted, (semaphorin) 3E (SEMA3E), mRNA [NM_012431]"	GO:0016020|GO:0007275|GO:0005576|GO:0004872|GO:0005615|GO:0030154|GO:0007399	NM_012431	Hs.528721	9723	191.789	129.456	249.406	260.067	65.8948	135.499	171.624	81.246
A_33_P3405168	NM_172250	chr4:146579784-146579843	MMAA	"Homo sapiens methylmalonic aciduria (cobalamin deficiency) cblA type (MMAA), nuclear gene encoding mitochondrial protein, mRNA [NM_172250]"	GO:0005739|GO:0017111|GO:0000166|GO:0005524	NM_172250	Hs.452864	166785	88.9477	56.0331	111.181	113.84	41.8224	68.3955	61.6906	38.0133
A_32_P88120	NM_013313	chr22:022052454-022052395	YPEL1	"Homo sapiens yippee-like 1 (Drosophila) (YPEL1), mRNA [NM_013313]"	GO:0005634	NM_013313	Hs.517436	29799	87.1112	77.913	85.0482	107.625	68.66	84.8187	95.7617	53.1587
A_33_P3598363	AK055411	chr18:75900753-75900812	LOC400662	"Homo sapiens cDNA FLJ30849 fis, clone FEBRA2002882 [AK055411]"			Hs.531297	400662	91.3827	81.284	97.5951	116.087	60.4659	92.1142	105.324	46.4134
A_23_P80377	AL136845	chr22:43266674-43266615		Protein kinase C and casein kinase substrate in neurons protein 2 [Source:UniProtKB/Swiss-Prot;Acc:Q9UNF0] [ENST00000407585]			Hs.162877		645.725	450.228	602.301	909.807	425.066	464.206	504.92	381.559
A_23_P62764	NM_024296	chr1:032669575-032669634	CCDC28B	"Homo sapiens coiled-coil domain containing 28B (CCDC28B), mRNA [NM_024296]"		NM_024296	Hs.718470	79140	200.684	156.585	192.309	244.539	165.205	170.555	167.448	131.753
A_33_P3366877	XR_037512	chr1:113667884-113667825	LOC100129578	"PREDICTED: Homo sapiens similar to RING zinc finger LIM domain binding protein (LOC100129578), miscRNA [XR_037512]"		XR_037512	Hs.448972	100129578	21.9312	22.6525	19.8154	29.2094	16.7689	25.0186	24.4462	18.4928
A_23_P110243	NM_020961	chr4:119631543-119631602	METTL14	"Homo sapiens methyltransferase like 14 (METTL14), mRNA [NM_020961]"	GO:0006139|GO:0001510|GO:0008168|GO:0005634|GO:0016422|GO:0016740	NM_020961	Hs.657806	57721	800.306	446.702	815.503	1167.63	417.782	477.319	425.106	437.68
A_23_P102000	NM_001008540	chr2:136872012-136871953	CXCR4	"Homo sapiens chemokine (C-X-C motif) receptor 4 (CXCR4), transcript variant 1, mRNA [NM_001008540]"	GO:0005515|GO:0001666|GO:0005886|GO:0004930|GO:0006915|GO:0003779|GO:0019059|GO:0015026|GO:0009615|GO:0007204|GO:0000187|GO:0007165|GO:0005737|GO:0006955|GO:0006954|GO:0007186|GO:0006935|GO:0016494|GO:0005887|GO:0044419|GO:0016493|GO:0031252|GO:0032027	NM_001008540	Hs.593413	7852	88.1218	58.8714	97.5023	117.805	49.0585	69.2787	62.0887	45.2468
A_33_P3233105	NM_005936	chr6:168291553-168291612	MLLT4	"Homo sapiens myeloid/lymphoid or mixed-lineage leukemia (trithorax homolog, Drosophila); translocated to, 4 (MLLT4), transcript variant 3, mRNA [NM_005936]"	GO:0007165|GO:0005912|GO:0005911|GO:0007267|GO:0008022|GO:0007155|GO:0005829	NM_005936	Hs.614974	4301	12.1684	11.9943	13.2919	13.8264	9.38682	15.8065	14.6966	5.47978
A_33_P3349496	XM_001725589	chr12:094671645-094671586	LOC100130413	"PREDICTED: Homo sapiens hypothetical LOC100130413 (LOC100130413), mRNA [XM_001725589]"		XM_001725589		100130413	25.6647	20.311	28.816	34.0029	14.1752	25.3219	21.3922	14.2188
A_23_P115703	NM_001011663	chr10:105063057-105062998	PCGF6	"Homo sapiens polycomb group ring finger 6 (PCGF6), transcript variant 1, mRNA [NM_001011663]"	GO:0031519|GO:0005515|GO:0003700|GO:0016481|GO:0008270|GO:0005634|GO:0046872	NM_001011663	Hs.335808	84108	804.977	478.312	898.565	1160.09	356.272	544.509	498.806	391.622
A_33_P3211054	NM_152373	chr1:041007295-041007354	ZNF684	"Homo sapiens zinc finger protein 684 (ZNF684), mRNA [NM_152373]"	GO:0005622|GO:0006355|GO:0008270|GO:0005634|GO:0003677|GO:0046872	NM_152373	Hs.524767	127396	145.509	105.866	159.997	215.057	61.4724	127.368	108.033	82.1957
A_33_P3371493	NM_003286	chr20:039742734-039742793	TOP1	"Homo sapiens topoisomerase (DNA) I (TOP1), mRNA [NM_003286]"	GO:0005515|GO:0003917|GO:0003918|GO:0042493|GO:0005730|GO:0005634|GO:0012501|GO:0000228|GO:0005524|GO:0006260|GO:0016310|GO:0005737|GO:0000166|GO:0040016|GO:0044419|GO:0003682|GO:0006268|GO:0043204|GO:0005654|GO:0006265	NM_003286	Hs.472737	7150	91.6527	71.3425	84.7449	131.685	58.5289	73.6524	72.2169	68.1583
A_24_P366607	NM_203451	chr13:037271323-037271382	C13orf36	"Homo sapiens chromosome 13 open reading frame 36 (C13orf36), mRNA [NM_203451]"	GO:0016020|GO:0016021	NM_203451	Hs.422375	400120	27.9502	23.2298	34.2112	38.5364	11.1031	32.2518	24.5488	12.8888
A_24_P229884	NR_029454	chr16:004845788-004845847	LOC440335	"Homo sapiens hypothetical LOC440335 (LOC440335), transcript variant 2, non-coding RNA [NR_029454]"		NR_029454		440335	17.2661	19.1081	15.556	14.5603	21.6819	23.454	15.9658	17.9047
A_33_P3218053	NM_001085398	chr10:102849140-102849081	TLX1NB	"Homo sapiens TLX1 neighbor (TLX1NB), mRNA [NM_001085398]"		NM_001085398	Hs.662323	100038246	9.26008	9.88947	13.3978	9.38249	5	11.661	10.6805	7.32695
A_24_P389994	NM_023018	chr1:001685079-001685020	NADK	"Homo sapiens NAD kinase (NADK), mRNA [NM_023018]"	GO:0005515|GO:0016310|GO:0046034|GO:0003951|GO:0000166|GO:0008152|GO:0019674|GO:0005524|GO:0046872|GO:0016740|GO:0005829	NM_023018	Hs.654792	65220	79.3609	75.146	82.857	99.7829	55.4428	81.1556	103.826	40.4568
A_24_P320103	NM_004991	chr3:169099097-169099038	MECOM	"Homo sapiens MDS1 and EVI1 complex locus (MECOM), transcript variant 4, mRNA [NM_004991]"	GO:0005622|GO:0005515|GO:0008150|GO:0003674|GO:0003700|GO:0008270|GO:0007275|GO:0005634|GO:0003677|GO:0046872	NM_004991	Hs.721616	2122	10.2815	10.7712	11.7082	14.1362	5	10.5292	8.72551	13.0587
A_23_P12874	NM_012341	chr10:001063404-001063463	GTPBP4	"Homo sapiens GTP binding protein 4 (GTPBP4), mRNA [NM_012341]"	GO:0005515|GO:0048471|GO:0022408|GO:0030336|GO:0033342|GO:0008285|GO:0042254|GO:0050821|GO:0003924|GO:0005730|GO:0005634|GO:0000079|GO:0005525|GO:0005737|GO:0000166|GO:0008156|GO:0031397	NM_012341	Hs.215766	23560	12109.5	7740.31	12929.5	16231.6	7167.29	8359.89	7329.55	7531.5
A_23_P100127	NM_170589	chr15:040917525-040917584	CASC5	"Homo sapiens cancer susceptibility candidate 5 (CASC5), transcript variant 1, mRNA [NM_170589]"	GO:0005515|GO:0001675|GO:0001669|GO:0000777|GO:0005634	NM_170589	Hs.181855	57082	153.773	110.645	161.255	217.005	83.0594	118.638	126.123	87.1738
A_33_P3243454	NM_207393	chr19:046623513-046623454	IGFL3	"Homo sapiens IGF-like family member 3 (IGFL3), mRNA [NM_207393]"	GO:0005576	NM_207393	Hs.365496	388555	32.1591	29.8135	37.6434	44.5607	14.2733	36.3522	37.2358	15.8523
A_23_P108437	NM_003468	chr2:208627844-208627785	FZD5	"Homo sapiens frizzled homolog 5 (Drosophila) (FZD5), mRNA [NM_003468]"	GO:0007164|GO:0005515|GO:0005794|GO:0007186|GO:0005886|GO:0004926|GO:0005887|GO:0004930|GO:0048469|GO:0007275|GO:0016055	NM_003468	Hs.17631	7855	390.152	252.108	394.259	550.515	225.683	257.626	246.988	251.711
A_24_P320665	NM_032581	chr7:022983499-022983440	FAM126A	"Homo sapiens family with sequence similarity 126, member A (FAM126A), mRNA [NM_032581]"	GO:0008150|GO:0005737|GO:0016020|GO:0005575|GO:0004871	NM_032581	Hs.85603	84668	279.569	191.694	336.003	407.644	95.0609	229.887	229.868	115.328
A_33_P3251369	NM_001081573	chrX:153904815-153904756	GAB3	"Homo sapiens GRB2-associated binding protein 3 (GAB3), transcript variant 1, mRNA [NM_001081573]"		NM_001081573	Hs.496982	139716	6.26106	8.04685	5.30563	8.47755	5	8.86341	10.2771	5
A_33_P3371999	NM_007030	chr5:000660037-000659978	TPPP	"Homo sapiens tubulin polymerization promoting protein (TPPP), mRNA [NM_007030]"	GO:0008017|GO:0005515|GO:0048471|GO:0046785|GO:0005737|GO:0032273|GO:0001578|GO:0005874|GO:0005634|GO:0005625	NM_007030	Hs.481466	11076	1028.53	643.141	1310.81	1329.25	445.545	796.699	698.695	434.029
A_23_P123704	NR_024032	chr9:118650653-118650594	C9orf27	"Homo sapiens chromosome 9 open reading frame 27 (C9orf27), non-coding RNA [NR_024032]"	GO:0008150|GO:0003674|GO:0005575	NR_024032	Hs.23367	58483	6.97153	6.50097	5.20284	5.0269	10.6848	7.28378	7.21913	5
A_23_P79441	NM_017880	chr2:070377259-070377200	C2orf42	"Homo sapiens chromosome 2 open reading frame 42 (C2orf42), mRNA [NM_017880]"		NM_017880	Hs.720049	54980	851.882	510.384	948.971	1168.01	438.67	606.755	513.044	411.353
A_33_P3407945	NM_018279	chr12:072097781-072097840	TMEM19	"Homo sapiens transmembrane protein 19 (TMEM19), mRNA [NM_018279]"	GO:0016020|GO:0016021	NM_018279	Hs.688627	55266	645.978	382.828	803.65	856.93	277.353	469.48	445.344	233.658
A_23_P58443	NM_020690	chr5:139928822-139928881	ANKHD1-EIF4EBP3	"Homo sapiens ANKHD1-EIF4EBP3 readthrough transcript (ANKHD1-EIF4EBP3), mRNA [NM_020690]"		NM_020690	Hs.594084	404734	428.798	283.511	476.205	592.117	218.072	336.688	340.687	173.157
A_24_P6911	NR_023383		PMS2L11	"Homo sapiens postmeiotic segregation increased 2-like 11 pseudogene (PMS2L11), non-coding RNA [NR_023383]"		NR_023383	Hs.675888	441263	1340.37	856.32	1390.14	1832.37	798.592	963.39	915.213	690.358
A_33_P3705275	NM_207325	chr19:032974173-032974232	DPY19L3	"Homo sapiens dpy-19-like 3 (C. elegans) (DPY19L3), mRNA [NM_207325]"	GO:0016020|GO:0016021	NM_207325	Hs.194392	147991	66.3111	48.5401	61.5871	98.3798	38.9663	49.9266	58.0737	37.6201
A_23_P6802	NM_004704	chr3:051967609-051967550	RRP9	"Homo sapiens ribosomal RNA processing 9, small subunit (SSU) processome component, homolog (yeast) (RRP9), mRNA [NM_004704]"	GO:0006364|GO:0003723|GO:0030532|GO:0005730|GO:0005732|GO:0005634	NM_004704	Hs.153768	9136	570.654	398.367	598.231	728.8	384.933	444.345	464.313	286.443
A_23_P203305	NM_144981	chr12:113453674-113453733	IMMP1L	"Homo sapiens IMP1 inner mitochondrial membrane peptidase-like (S. cerevisiae) (IMMP1L), nuclear gene encoding mitochondrial protein, mRNA [NM_144981]"	GO:0005739|GO:0008150|GO:0003674|GO:0016020|GO:0006508|GO:0005743|GO:0008236|GO:0008233	NM_144981	Hs.502223	196294	302.873	201.473	347.49	415.109	146.02	221.223	241.451	141.744
A_32_P167791	NM_003932	chr11:018284631-018284690	ST13	"Homo sapiens suppression of tumorigenicity 13 (colon carcinoma) (Hsp70 interacting protein) (ST13), mRNA [NM_003932]"	GO:0005737|GO:0006457|GO:0005488|GO:0030674	NM_003932	Hs.712713	6767	7758.29	4637.67	9084.65	11128.9	3061.31	5747.14	5079.04	3086.81
A_23_P102508	NM_021095	chr2:027423111-027423052	SLC5A6	"Homo sapiens solute carrier family 5 (sodium-dependent vitamin transporter), member 6 (SLC5A6), transcript variant 1, mRNA [NM_021095]"	GO:0012506|GO:0015887|GO:0005215|GO:0005624|GO:0031526|GO:0031402|GO:0055085|GO:0016020|GO:0005887|GO:0008523|GO:0015878|GO:0006814|GO:0006811|GO:0015293	NM_021095	Hs.435735	8884	196.889	149.286	195.309	280.706	114.652	161.974	198.179	87.705
A_33_P3254695	NR_004404	chr1:028835168-028835227	RNU105A	"Homo sapiens RNA, U105A small nucleolar (RNU105A), small nucleolar RNA [NR_004404]"		NR_004404		26768	373.477	261.42	375.197	459.57	285.663	282.846	284.258	217.156
A_33_P3261438		chr15:072120048-072120107							30.4338	18.5894	36.4905	41.1109	13.7	27.0283	22.884	5.85592
A_23_P111381	NM_004849	chr6:106633925-106633866	ATG5	"Homo sapiens ATG5 autophagy related 5 homolog (S. cerevisiae) (ATG5), mRNA [NM_004849]"	GO:0005515|GO:0060047|GO:0043066|GO:0005776|GO:0042493|GO:0006914|GO:0043231|GO:0005737|GO:0034045|GO:0001974|GO:0042311|GO:0055015|GO:0031397|GO:0000045|GO:0043687	NM_004849	Hs.486063	9474	2952.78	1691.53	3243.41	4026.44	1588.48	1841.69	1640.24	1592.67
A_23_P18413	NM_016589	chr3:119242693-119242752	C3orf1	"Homo sapiens chromosome 3 open reading frame 1 (C3orf1), mRNA [NM_016589]"	GO:0005739|GO:0016020|GO:0016021	NM_016589	Hs.477287	51300	2055.89	1311.13	2094.21	2740.09	1333.36	1375.86	1228.33	1329.2
A_32_P142818	NM_178120	chr2:172953991-172954050	DLX1	"Homo sapiens distal-less homeobox 1 (DLX1), transcript variant 1, mRNA [NM_178120]"	GO:0006355|GO:0003700|GO:0021879|GO:0048706|GO:0005634|GO:0007275|GO:0009954|GO:0000122|GO:0030154|GO:0043565|GO:0021766|GO:0043524|GO:0003682|GO:0048715|GO:0042475|GO:0021893|GO:0021882	NM_178120	Hs.407015	1745	2593.13	1637.57	2762.78	3628.02	1388.57	1872.37	1625.91	1414.44
A_33_P3294986	NM_005357	chr19:042905725-042905666	LIPE	"Homo sapiens lipase, hormone-sensitive (LIPE), mRNA [NM_005357]"	GO:0046340|GO:0005515|GO:0007565|GO:0004806|GO:0005886|GO:0042493|GO:0005615|GO:0005829|GO:0016042|GO:0005737|GO:0016787|GO:0005901|GO:0008152|GO:0047372|GO:0006468|GO:0019433|GO:0033878|GO:0008202|GO:0008203	NM_005357	Hs.656980	3991	70.6081	64.3549	66.0287	93.6202	52.1755	68.007	80.8516	44.2061
A_32_P26330	NM_005153	chr14:019413542-019413483	USP10	"Homo sapiens ubiquitin specific peptidase 10 (USP10), mRNA [NM_005153]"	GO:0006511|GO:0008233|GO:0008234|GO:0004221	NM_005153	Hs.136778	9100	142.05	97.3645	142.404	201.701	82.0465	115.802	112.501	63.7904
A_33_P3374982	XM_001715565	chr4:144480005-144479946	LOC100129551	"PREDICTED: Homo sapiens hypothetical LOC100129551 (LOC100129551), mRNA [XM_001715565]"		XM_001715565	Hs.711473	100129551	16.5544	18.2191	17.0761	19.4399	13.1473	23.1195	20.7639	10.7738
A_32_P62211	BX538057	chr6:16763019-16763078		Homo sapiens mRNA; cDNA DKFZp686J1595 (from clone DKFZp686J1595) [BX538057]			Hs.408455		37.9758	27.7408	37.7927	50.4056	25.7292	34.0426	30.1843	18.9955
A_23_P119943	NM_000597	chr2:217529086-217529145	IGFBP2	"Homo sapiens insulin-like growth factor binding protein 2, 36kDa (IGFBP2), mRNA [NM_000597]"	GO:0007565|GO:0007584|GO:0042493|GO:0007568|GO:0006950|GO:0031994|GO:0031995|GO:0051384|GO:0005576|GO:0031410|GO:0001558|GO:0005615|GO:0032870|GO:0009612|GO:0007165|GO:0016324|GO:0010226|GO:0043567|GO:0032526|GO:0032355	NM_000597	Hs.438102	3485	26951	19597.7	28456.9	30554.9	21841.2	20899.9	19365.6	18527.7
A_23_P149813	NM_012425	chr10:016633585-016633526	RSU1	"Homo sapiens Ras suppressor protein 1 (RSU1), transcript variant 1, mRNA [NM_012425]"	GO:0005515|GO:0007165	NM_012425	Hs.524161	6251	184.422	119.77	198.28	290.418	64.5677	148.705	127.147	83.4571
A_23_P101871	NM_024907	chr19:039432700-039432641	FBXO17	"Homo sapiens F-box protein 17 (FBXO17), transcript variant 2, mRNA [NM_024907]"	GO:0005515|GO:0030163|GO:0019941	NM_024907	Hs.531770	115290	276.732	210.078	277.474	390.359	162.364	229.624	261.823	138.787
A_33_P3410981	NM_032101	chr5:140799732-140799791	PCDHGB7	"Homo sapiens protocadherin gamma subfamily B, 7 (PCDHGB7), transcript variant 2, mRNA [NM_032101]"	GO:0005515|GO:0005886|GO:0005509|GO:0016021|GO:0007155|GO:0007156	NM_032101	Hs.368160	56099	15.4383	16.0595	19.4378	21.142	5.73513	22.5048	16.7399	8.93384
A_33_P3308872	NR_024591	chr22:021469701-021469642	POM121L1P	"Homo sapiens POM121 membrane glycoprotein-like 1 (rat) pseudogene (POM121L1P), non-coding RNA [NR_024591]"		NR_024591	Hs.318898	25812	9.26024	8.79947	10.6156	12.1651	5	10.9509	10.4475	5
A_23_P500873	NM_133629	chr17:033427686-033427627	RAD51L3	"Homo sapiens RAD51-like 3 (S. cerevisiae) (RAD51L3), transcript variant 4, mRNA [NM_133629]"	GO:0005515|GO:0017111|GO:0000166|GO:0006284|GO:0005634|GO:0005524|GO:0003677|GO:0006974|GO:0008094|GO:0007131	NM_133629	Hs.631757	5892	128.598	95.0348	128.006	164.301	93.488	104.248	107.002	73.8545
A_23_P142634	NM_014168		METTL5	"Homo sapiens methyltransferase like 5 (METTL5), mRNA [NM_014168]"	GO:0008168|GO:0003676|GO:0032259|GO:0016740	NM_014168	Hs.470553	29081	5192.2	3350.81	5948.01	6821.34	2807.24	3680.66	3880.26	2491.5
A_33_P3316068		chrX:015781042-015781101							24.5414	22.1245	22.1787	34.8573	16.5881	29.3968	20.4488	16.5279
A_23_P250564	NM_005400	chr2:046414736-046414795	PRKCE	"Homo sapiens protein kinase C, epsilon (PRKCE), mRNA [NM_005400]"	GO:0007242|GO:0004699|GO:0005886|GO:0050730|GO:0005634|GO:0006917|GO:0005524|GO:0046872|GO:0005737|GO:0000166|GO:0006468|GO:0008270|GO:0004871|GO:0019899|GO:0016740	NM_005400	Hs.580351	5581	778.735	535.216	871.269	969.439	495.498	555.509	557.69	492.45
A_33_P3386508		chr22:042520497-042520556							114.526	100.01	119.438	159.592	64.5483	113.967	124.763	61.3002
A_23_P357860	NM_003262	chr3:169715114-169715173	SEC62	"Homo sapiens SEC62 homolog (S. cerevisiae) (SEC62), mRNA [NM_003262]"	GO:0005791|GO:0016020|GO:0008565|GO:0006613|GO:0004872|GO:0016021|GO:0015031|GO:0005856|GO:0055085	NM_003262	Hs.592561	7095	145.113	116.253	164.385	192.096	78.8577	114.083	128.995	105.682
A_33_P3383988	BC070344	chr14:22409565-22409624		V-alpha 22 Precursor; Fragment [Source:UniProtKB/TrEMBL;Acc:A2NVQ0] [ENST00000390441]			Hs.74647		8.71668	9.86978	5	12.2073	8.94272	8.90728	12.6995	8.00257
A_33_P3324298	XR_041230	chr6:167871558-167871499	hCG_1817208	"PREDICTED: Homo sapiens hCG1817208 (LOC729995), miscRNA [XR_041230]"		XR_041230	Hs.58456	729995	58.0939	57.3765	59.4154	74.3837	40.4825	63.7781	77.7803	30.5709
A_23_P501634	NM_078476	chr6:026469772-026469831	BTN2A1	"Homo sapiens butyrophilin, subfamily 2, member A1 (BTN2A1), transcript variant 2, mRNA [NM_078476]"	GO:0006629|GO:0003674|GO:0016020|GO:0005887	NM_078476	Hs.159028	11120	2792.02	1689.95	3794.24	3818.1	763.733	2287.7	1923.08	859.084
A_24_P315444	XR_019449	chr17:016520831-016520769	LOC644422	"PREDICTED: Homo sapiens similar to arginine/serine-rich splicing factor 6 (LOC644422), miscRNA [XR_019449]"		XR_019449	Hs.647418	644422	81.7639	56.9984	90.7392	107.991	46.5615	66.115	63.3269	41.5533
A_23_P10815	NM_001020658	chr1:031404653-031404594	PUM1	"Homo sapiens pumilio homolog 1 (Drosophila) (PUM1), transcript variant 1, mRNA [NM_001020658]"	GO:0005737|GO:0005488|GO:0003723|GO:0006892|GO:0016044|GO:0006417|GO:0005829	NM_001020658	Hs.281707	9698	1685.89	1064.67	1832.95	2358.6	866.111	1225.42	1197.34	771.244
A_24_P299318	NM_182705	chr17:000289939-000289880	FAM101B	"Homo sapiens family with sequence similarity 101, member B (FAM101B), mRNA [NM_182705]"		NM_182705	Hs.719324	359845	7772.62	4711.38	8901.05	10276.8	4139.97	5425.65	4486.84	4221.65
A_23_P123672	NM_014290	chr9:100258236-100258295	TDRD7	"Homo sapiens tudor domain containing 7 (TDRD7), mRNA [NM_014290]"	GO:0005737|GO:0047485|GO:0030529|GO:0005759|GO:0043186|GO:0003676|GO:0007281	NM_014290	Hs.193842	23424	1008.73	603.857	1126.02	1369.34	530.84	684.852	558.772	567.947
A_33_P3328903	XM_002342042	chr1:017197644-017197585	LOC100288921	"PREDICTED: Homo sapiens hypothetical protein LOC100288921 (LOC100288921), mRNA [XM_002342042]"		XM_002342042	Hs.722379	100288921	15.7293	16.4461	12.7043	19.5918	14.8919	17.2416	18.9384	13.1584
A_23_P435521	NM_145041	chr17:041370687-041370746	TMEM106A	"Homo sapiens transmembrane protein 106A (TMEM106A), mRNA [NM_145041]"	GO:0008150|GO:0003674|GO:0016020|GO:0016021|GO:0005575	NM_145041	Hs.536474	113277	11.2787	11.5836	12.5862	14.4705	6.7795	12.3165	13.5176	8.91667
A_24_P400997	NM_015295		SMCHD1	"Homo sapiens structural maintenance of chromosomes flexible hinge domain containing 1 (SMCHD1), mRNA [NM_015295]"	GO:0005515|GO:0051276|GO:0005694|GO:0005524	NM_015295	Hs.8118	23347	767.91	461.552	831.864	1152.4	319.462	556.366	575.526	252.764
A_23_P102890	NM_032476	chr21:035515227-035515286	MRPS6	"Homo sapiens mitochondrial ribosomal protein S6 (MRPS6), nuclear gene encoding mitochondrial protein, mRNA [NM_032476]"	GO:0005739|GO:0003735|GO:0015935|GO:0005840|GO:0019843|GO:0006412	NM_032476	Hs.302742	64968	7126.84	4436.36	8241.75	9353.95	3784.8	5137.02	4563.12	3608.94
A_24_P175187	NM_017654	chr7:092729841-092729782	SAMD9	"Homo sapiens sterile alpha motif domain containing 9 (SAMD9), mRNA [NM_017654]"	GO:0005737	NM_017654	Hs.65641	54809	9.20256	6.70364	9.13956	13.4681	5	7.52363	6.9105	5.67678
A_23_P48414	NM_003914	chr13:037014154-037014213	CCNA1	"Homo sapiens cyclin A1 (CCNA1), transcript variant 1, mRNA [NM_003914]"	GO:0005515|GO:0007067|GO:0007049|GO:0015630|GO:0005634|GO:0007283|GO:0007141|GO:0051301|GO:0005829	NM_003914	Hs.417050	8900	15.007	8.56049	16.7005	22.1324	6.18803	10.738	9.89888	5.04463
A_23_P147839	NM_004439		EPHA5	"Homo sapiens EPH receptor A5 (EPHA5), transcript variant 1, mRNA [NM_004439]"	GO:0005515|GO:0005005|GO:0016020|GO:0000166|GO:0005887|GO:0006468|GO:0004872|GO:0007169|GO:0005524|GO:0016740	NM_004439	Hs.654492	2044	513.874	312.588	493.108	672.688	375.825	322.398	330.111	285.256
A_23_P400984	NM_152671	chr2:209170109-209170168	PIKFYVE	"Homo sapiens phosphoinositide kinase, FYVE finger containing (PIKFYVE), transcript variant 3, mRNA [NM_152671]"	GO:0005515|GO:0007242|GO:0034504|GO:0046488|GO:0005524|GO:0046872|GO:0006898|GO:0016308|GO:0000166|GO:0016020|GO:0016301|GO:0031901|GO:0042147|GO:0045121|GO:0008270|GO:0044267|GO:0016740|GO:0005768	NM_152671	Hs.720192	200576	130.742	87.5414	143.697	189.159	59.3693	110.652	92.6991	59.2726
A_33_P3309924	NM_001527	chr6:114257403-114257344	HDAC2	"Homo sapiens histone deacetylase 2 (HDAC2), mRNA [NM_001527]"	GO:0006344|GO:0000792|GO:0008284|GO:0016566|GO:0003700|GO:0005657|GO:0016563|GO:0005634|GO:0010870|GO:0042220|GO:0043433|GO:0034605|GO:0005737|GO:0016581|GO:0016580|GO:0031072|GO:0045347|GO:0016481|GO:0006338|GO:0004407|GO:0016575|GO:0042493|GO:0010553|GO:0010552|GO:0045786|GO:0045862|GO:0043565|GO:0016787|GO:0032967|GO:0019899|GO:0008134	NM_001527	Hs.3352	3066	23.5292	16.286	28.4516	32.3904	9.74549	20.9751	17.014	10.8689
A_23_P123308	NM_031271	chr8:030689830-030689771	TEX15	"Homo sapiens testis expressed 15 (TEX15), mRNA [NM_031271]"	GO:0034502|GO:0032880|GO:0009566|GO:0030539|GO:0048873|GO:0007283|GO:0007130|GO:0010569|GO:0007140	NM_031271	Hs.458316	56154	666.351	417.077	747.113	943.418	308.523	480.011	455.259	315.962
A_33_P3223467	NM_025054	chr8:067542631-067542572	VCPIP1	"Homo sapiens valosin containing protein (p97)/p47 complex interacting protein 1 (VCPIP1), mRNA [NM_025054]"	GO:0007067|GO:0005737|GO:0016567|GO:0005794|GO:0004843|GO:0005795|GO:0005783|GO:0019941|GO:0016320|GO:0007030|GO:0008233|GO:0008234	NM_025054	Hs.632066	80124	493.33	323.563	597.47	657.881	224.638	374.695	356.605	239.388
A_23_P40059	NM_000534		PMS1	"Homo sapiens PMS1 postmeiotic segregation increased 1 (S. cerevisiae) (PMS1), transcript variant 1, mRNA [NM_000534]"	GO:0030983|GO:0005634|GO:0006298|GO:0005524|GO:0003677|GO:0006974	NM_000534	Hs.111749	5378	2052.1	1211.82	2189.79	2966.25	1000.26	1304.75	1211.5	1119.22
A_32_P228268	NM_207437	chr12:124419946-124420005	DNAH10	"Homo sapiens dynein, axonemal, heavy chain 10 (DNAH10), mRNA [NM_207437]"	GO:0005929|GO:0030286|GO:0000166|GO:0005874|GO:0035085|GO:0003777|GO:0016887|GO:0005524|GO:0007018	NM_207437	Hs.622654	196385	662.597	460.778	672.308	893.317	422.165	527.257	441.821	413.256
A_23_P116168	NM_032424	chr11:105879100-105879041	KIAA1826	"Homo sapiens KIAA1826 (KIAA1826), mRNA [NM_032424]"	GO:0005634	NM_032424	Hs.266782	84437	1431.07	920.452	1550.11	1912.95	830.149	983.536	891.004	886.818
A_23_P143274	NM_024958	chr20:000335267-000335326	NRSN2	"Homo sapiens neurensin 2 (NRSN2), mRNA [NM_024958]"	GO:0030133|GO:0008150|GO:0003674|GO:0005886|GO:0043025|GO:0016021	NM_024958	Hs.416024	80023	86.1771	78.7705	94.7136	108.233	55.5844	87.7081	115.38	33.2236
A_23_P124024	NM_032286		MED10	"Homo sapiens mediator complex subunit 10 (MED10), mRNA [NM_032286]"	GO:0006357|GO:0016592|GO:0005634|GO:0016455|GO:0045449	NM_032286	Hs.13885	84246	1305.37	799.857	1392.08	1801.96	722.085	916.95	792.001	690.618
A_23_P48997	NM_003978	chr15:077329455-077329514	PSTPIP1	"Homo sapiens proline-serine-threonine phosphatase interacting protein 1 (PSTPIP1), mRNA [NM_003978]"	GO:0005515|GO:0007165|GO:0048471|GO:0005826|GO:0005737|GO:0001725|GO:0019903|GO:0003779|GO:0007155|GO:0005856|GO:0003824|GO:0030027	NM_003978	Hs.129758	9051	52.004	52.8745	48.6257	61.8369	45.5493	51.8715	63.1343	43.6176
A_33_P3279940	NM_032027	chr1:062166666-062166607	TM2D1	"Homo sapiens TM2 domain containing 1 (TM2D1), mRNA [NM_032027]"	GO:0008624|GO:0001540|GO:0016020|GO:0005887|GO:0004930|GO:0006915	NM_032027	Hs.656790	83941	965.623	656.695	1002.77	1290.58	603.517	721.889	692.097	556.099
A_33_P3317925	NR_023342	chr21:031993110-031993169	KRTAP20-4	"Homo sapiens keratin associated protein 20-4 (KRTAP20-4), non-coding RNA [NR_023342]"		NR_023342	Hs.580879	100151643	62.6077	59.9103	62.6243	83.6116	41.5873	78.2389	58.0884	43.4035
A_33_P3299892	NM_006004	chr1:046782387-046782446	UQCRH	"Homo sapiens ubiquinol-cytochrome c reductase hinge protein (UQCRH), mRNA [NM_006004]"	GO:0009060|GO:0005739|GO:0008121|GO:0016020|GO:0006122|GO:0006810|GO:0005750|GO:0022900|GO:0051291|GO:0032403|GO:0006119	NM_006004	Hs.481571	7388	48442.3	38046.9	57765.5	61132.5	26428.7	42294.9	46727.7	25118
A_33_P3223660	NR_023389	chr9:098637536-098637477	C9orf130	"Homo sapiens chromosome 9 open reading frame 130 (C9orf130), transcript variant 2, non-coding RNA [NR_023389]"		NR_023389	Hs.494549	100128782	1111.51	650.593	1196.19	1519.06	619.294	682.624	758.22	510.936
A_32_P331052	NM_080833		C20orf151	"Homo sapiens chromosome 20 open reading frame 151 (C20orf151), mRNA [NM_080833]"		NM_080833	Hs.180374	140893	24.6678	24.4236	29.6781	31.7785	12.5469	34.7737	26.1853	12.3119
A_33_P3414683	NM_145754	chr8:145694875-145694934	KIFC2	"Homo sapiens kinesin family member C2 (KIFC2), mRNA [NM_145754]"	GO:0005515|GO:0000166|GO:0005874|GO:0003777|GO:0005524|GO:0007018	NM_145754	Hs.528713	90990	39.2058	32.1479	41.8584	56.1694	19.5897	44.6093	37.5966	14.238
A_23_P161615	NM_002689		POLA2	"Homo sapiens polymerase (DNA directed), alpha 2 (70kD subunit) (POLA2), mRNA [NM_002689]"	GO:0006260|GO:0005515|GO:0003674|GO:0046982|GO:0005658|GO:0003887|GO:0005654|GO:0005634|GO:0003677|GO:0000060	NM_002689	Hs.201897	23649	127.696	93.8354	128.358	160.846	93.8831	96.1245	120.112	65.2696
A_24_P395317	NM_014953	chr13:073330377-073330318	DIS3	"Homo sapiens DIS3 mitotic control homolog (S. cerevisiae) (DIS3), transcript variant 1, mRNA [NM_014953]"	GO:0005515|GO:0005737|GO:0004527|GO:0016787|GO:0006364|GO:0003723|GO:0005730|GO:0016219|GO:0005634|GO:0004540|GO:0000178	NM_014953	Hs.643464	22894	80.7691	63.5039	81.8119	127.802	32.6933	64.7024	85.9039	39.9053
A_33_P3388815	NM_003838	chr1:074671138-074671197	FPGT	"Homo sapiens fucose-1-phosphate guanylyltransferase (FPGT), mRNA [NM_003838]"	GO:0005737|GO:0000166|GO:0047341|GO:0016779|GO:0006004|GO:0005525|GO:0016740	NM_003838	Hs.480085	8790	421.445	242.675	506.576	604.162	153.598	286.504	301.825	139.696
A_23_P121795	NM_021069	chr4:186510939-186510881	SORBS2	"Homo sapiens sorbin and SH3 domain containing 2 (SORBS2), transcript variant 2, mRNA [NM_021069]"	GO:0005622|GO:0005515|GO:0008150|GO:0048471|GO:0030018|GO:0005737|GO:0005200|GO:0008270|GO:0005634|GO:0015629|GO:0008307|GO:0008093	NM_021069	Hs.655143	8470	5.90946	5.42713	5	7.72838	5	5.66472	5.61666	5
A_33_P3388456	NM_001029861	chr19:046416528-046416472	NANOS2	"Homo sapiens nanos homolog 2 (Drosophila) (NANOS2), mRNA [NM_001029861]"	GO:0003723|GO:0008270|GO:0007275|GO:0007283|GO:0046872|GO:0030154|GO:0006417	NM_001029861	Hs.434218	339345	12.342	9.79387	8.16035	21.9704	6.89517	13.1426	11.239	5
A_33_P3329592	NM_212550	chr19:045683104-045683163	BLOC1S3	"Homo sapiens biogenesis of lysosomal organelles complex-1, subunit 3 (BLOC1S3), mRNA [NM_212550]"	GO:0001654|GO:0032438|GO:0042493|GO:0006892|GO:0030168|GO:0005829|GO:0032816|GO:0042802|GO:0003674|GO:0005737|GO:0031083|GO:0033299|GO:0060155|GO:0016044|GO:0048066	NM_212550	Hs.103902	388552	12.3227	10.7465	13.7845	14.9616	8.22212	12.5077	14.7319	5
A_33_P3231602	NM_152484	chr19:037902622-037902563	ZNF569	"Homo sapiens zinc finger protein 569 (ZNF569), mRNA [NM_152484]"	GO:0005622|GO:0006355|GO:0008270|GO:0005634|GO:0003677|GO:0046872	NM_152484	Hs.511848	148266	98.8877	60.1229	143.289	138.941	14.4338	84.9804	81.21	14.1783
A_24_P216087	NM_019088	chr19:039876843-039876784	PAF1	"Homo sapiens Paf1, RNA polymerase II associated factor, homolog (S. cerevisiae) (PAF1), mRNA [NM_019088]"	GO:0033523|GO:0016593|GO:0005634|GO:0010390|GO:0045449	NM_019088	Hs.466714	54623	398.196	254.604	420.651	550.629	223.307	291.659	275.366	196.787
A_32_P46594	NR_026979	chr15:069863175-069863234	LOC145837	"Homo sapiens hypothetical LOC145837 (LOC145837), non-coding RNA [NR_026979]"		NR_026979	Hs.410126	145837	56.6137	41.9919	65.907	73.1539	30.7802	50.4704	46.5244	28.981
A_23_P301336	NM_014472	chr10:100004055-100004114	C10orf28	"Homo sapiens chromosome 10 open reading frame 28 (C10orf28), mRNA [NM_014472]"		NM_014472	Hs.419800	27291	110.644	88.6382	94.3696	144.615	92.9472	93.7563	74.5147	97.6435
A_23_P28105	NM_004622	chr2:122522998-122523057	TSN	"Homo sapiens translin (TSN), mRNA [NM_004622]"	GO:0043565|GO:0005515|GO:0005737|GO:0006310|GO:0005634|GO:0003729	NM_004622	Hs.75066	7247	1208.63	755.283	1333.31	1563.58	728.997	790.806	724.397	750.646
A_23_P117852	NM_014736	chr15:064657906-064657847	KIAA0101	"Homo sapiens KIAA0101 (KIAA0101), transcript variant 1, mRNA [NM_014736]"	GO:0005739|GO:0005634	NM_014736	Hs.81892	9768	12024	7658.8	13561	15235.6	7275.52	8323.61	8577.41	6075.38
A_23_P52531	NM_152644		FAM24B	"Homo sapiens family with sequence similarity 24, member B (FAM24B), mRNA [NM_152644]"	GO:0005576	NM_152644	Hs.114648	196792	241.625	149.447	248.795	360.788	115.291	175.456	165.35	107.535
A_23_P211584	NM_033318	chr22:042479708-042479767	C22orf32	"Homo sapiens chromosome 22 open reading frame 32 (C22orf32), mRNA [NM_033318]"	GO:0005739|GO:0016020|GO:0016021	NM_033318	Hs.306083	91689	40.0323	39.4315	35.1273	59.4663	25.5032	42.5211	48.0206	27.7528
A_23_P210675	NM_014258	chr20:058440689-058440630	SYCP2	"Homo sapiens synaptonemal complex protein 2 (SYCP2), mRNA [NM_014258]"	GO:0005515|GO:0046982|GO:0006915|GO:0005634|GO:0000800|GO:0003677|GO:0009566|GO:0007128|GO:0007049|GO:0048808|GO:0009887|GO:0007130|GO:0007143|GO:0051301|GO:0007140	NM_014258	Hs.202676	10388	135.589	80.6029	153.866	187.002	65.8991	93.6804	84.3409	63.7873
A_23_P429092	NM_001145207	chr6:135357521-135357462	HBS1L	"Homo sapiens HBS1-like (S. cerevisiae) (HBS1L), transcript variant 3, mRNA [NM_001145207]"	GO:0007165|GO:0000166|GO:0003924|GO:0005525|GO:0003746|GO:0006412	NM_001145207	Hs.378532	10767	29.8087	19.5746	36.1469	45.1553	8.12383	23.8442	21.7183	13.1614
A_23_P28886	NM_002592		PCNA	"Homo sapiens proliferating cell nuclear antigen (PCNA), transcript variant 1, mRNA [NM_002592]"	GO:0005515|GO:0043626|GO:0032405|GO:0008283|GO:0048015|GO:0000701|GO:0005634|GO:0030337|GO:0003677|GO:0006886|GO:0000307|GO:0032139|GO:0005652|GO:0006287|GO:0005654|GO:0005663|GO:0006297|GO:0006298|GO:0006275	NM_002592	Hs.147433	5111	6869.37	4385.34	7906.76	9192.42	3508.94	4897.51	5022.76	3235.75
A_23_P54230	NM_207660		ZC3H14	"Homo sapiens zinc finger CCCH-type containing 14 (ZC3H14), transcript variant 2, mRNA [NM_207660]"	GO:0003723|GO:0008270|GO:0005634|GO:0046872	NM_207660	Hs.325846	79882	359.674	233.682	352.868	528.496	197.659	254.644	259.093	187.31
A_32_P85999	NM_001257	chr16:083830027-083830086	CDH13	"Homo sapiens cadherin 13, H-cadherin (heart) (CDH13), mRNA [NM_001257]"	GO:0043005|GO:0048471|GO:0008285|GO:0005886|GO:0030032|GO:0002040|GO:0007266|GO:0031225|GO:0005615|GO:0001558|GO:0042803|GO:0050927|GO:0050850|GO:0016339|GO:0005737|GO:0030100|GO:0051668|GO:0007156|GO:0045885|GO:0045296|GO:0010033|GO:0030335|GO:0055100|GO:0005509|GO:0030169|GO:0048661|GO:0043616|GO:0042058|GO:0007162|GO:0016601|GO:0055096|GO:0001938|GO:0043542|GO:0005901|GO:0001954|GO:0009897	NM_001257	Hs.654386	1012	12.1768	13.1697	9.72624	15.4025	11.4018	18.2458	12.7508	8.51255
A_23_P392384	NM_031426	chr9:133998333-133998392	AIF1L	"Homo sapiens allograft inflammatory factor 1-like (AIF1L), transcript variant 1, mRNA [NM_031426]"	GO:0051015|GO:0005884|GO:0005509|GO:0005925	NM_031426	Hs.4944	83543	756.42	501.908	893.216	1040.41	335.639	653.542	564.47	287.713
A_33_P3379166	XM_001725229	chr4:132652736-132652795	LOC100133083	"PREDICTED: Homo sapiens hypothetical LOC100133083 (LOC100133083), mRNA [XM_001725229]"		XM_001725229	Hs.694468	100133083	18.1091	17.0154	18.3726	18.4491	17.5056	20.7995	20.1288	10.1181
A_33_P3286492		chr8:76402375-76402434		Hepatocyte nuclear factor 4-gamma (HNF-4-gamma)(Nuclear receptor subfamily 2 group A member 2) [Source:UniProtKB/Swiss-Prot;Acc:Q14541] [ENST00000396419]					104.001	92.0818	122.754	127.109	62.1387	102.479	99.7527	74.0134
A_24_P328231	NM_017871	chr1:001254802-001254743	CPSF3L	"Homo sapiens cleavage and polyadenylation specific factor 3-like (CPSF3L), mRNA [NM_017871]"	GO:0005737|GO:0016787|GO:0005634	NM_017871	Hs.6449	54973	27.2551	19.7101	26.069	33.8466	21.8498	21.9539	18.4541	18.7223
A_23_P311201		chr1:24291533-24291474	SFRS13A	FUS-interacting serine-arginine-rich protein 1 (TLS-associated protein with Ser-Arg repeats)(TLS-associated protein with SR repeats)(TASR)(TLS-associated serine-arginine protein)(TLS-associated SR protein)(40 kDa SR-repressor protein)(SRrp40)(Splicing factor SRp38) [Source:UniProtKB/Swiss-Prot;Acc:O75494] [ENST00000344989]	GO:0000244|GO:0008380|GO:0048025|GO:0003723|GO:0006376|GO:0005634|GO:0050733|GO:0005737|GO:0006406|GO:0000166|GO:0016607|GO:0016482|GO:0005654|GO:0051082|GO:0045449			10772	221.672	161.642	237.782	294.775	132.461	175.201	178.194	131.532
A_23_P56553	NM_024770	chr2:172180571-172180512	METTL8	"Homo sapiens methyltransferase like 8 (METTL8), mRNA [NM_024770]"	GO:0005737|GO:0008168|GO:0005634|GO:0016740	NM_024770	Hs.135146	79828	1275.55	793.152	1466.62	1665.84	694.19	806.007	761.164	812.285
A_23_P101013	NM_007267	chr1:043352398-043352339	TMC6	"Homo sapiens transmembrane channel-like 6 (TMC6), transcript variant 2, mRNA [NM_007267]"	GO:0016020|GO:0005783|GO:0016021	NM_007267	Hs.632227	11322	153.349	110.147	159.849	195.547	104.65	120.758	136.066	73.6178
A_23_P107211	NM_201434		RAB5C	"Homo sapiens RAB5C, member RAS oncogene family (RAB5C), transcript variant 1, mRNA [NM_201434]"	GO:0005515|GO:0042470|GO:0005886|GO:0007264|GO:0003924|GO:0030139|GO:0031225|GO:0005525|GO:0015031|GO:0000166|GO:0030100|GO:0007032|GO:0005768	NM_201434	Hs.650382	5878	127.191	91.0384	123.139	173.789	84.6437	98.4113	118.566	56.1379
A_33_P3403237	NM_001144995	chr14:099981606-099981547	CCDC85C	"Homo sapiens coiled-coil domain containing 85C (CCDC85C), mRNA [NM_001144995]"		NM_001144995	Hs.709288	317762	22.782	26.1636	24.235	27.2457	16.8653	34.7996	26.0742	17.617
A_23_P121665	NM_020777	chr4:007744241-007744300	SORCS2	"Homo sapiens sortilin-related VPS10 domain containing receptor 2 (SORCS2), mRNA [NM_020777]"	GO:0005515|GO:0016020|GO:0007218|GO:0016021|GO:0008188	NM_020777	Hs.479099	57537	17.6686	20.3436	21.1689	22.3035	9.5335	26.288	27.4813	7.26162
A_23_P11800	NM_018584	chr1:020809460-020809401	CAMK2N1	"Homo sapiens calcium/calmodulin-dependent protein kinase II inhibitor 1 (CAMK2N1), mRNA [NM_018584]"	GO:0030054|GO:0019901|GO:0005886|GO:0045211|GO:0043025|GO:0008427|GO:0045202|GO:0014069|GO:0019717|GO:0030425	NM_018584	Hs.197922	55450	399.818	279.082	400.094	564.855	234.505	292.788	306.943	237.514
A_32_P130577		chr2:190649903-190649962							175.836	142.614	194.38	219.552	113.576	153.954	140.523	133.364
A_24_P126471	NM_020246	chr7:100460331-100460390	SLC12A9	"Homo sapiens solute carrier family 12 (potassium/chloride transporters), member 9 (SLC12A9), mRNA [NM_020246]"	GO:0005886|GO:0015377|GO:0016021|GO:0055085	NM_020246	Hs.521087	56996	20.4448	19.3264	19.0087	29.9587	12.3672	23.4741	21.6691	12.836
A_24_P13381	NM_147204	chr12:110222193-110222134	TRPV4	"Homo sapiens transient receptor potential cation channel, subfamily V, member 4 (TRPV4), transcript variant 2, mRNA [NM_147204]"	GO:0005516|GO:0005262|GO:0007231|GO:0005886|GO:0005509|GO:0006874|GO:0042538|GO:0006971|GO:0055085|GO:0007204|GO:0042802|GO:0009612|GO:0006884|GO:0005929|GO:0030103|GO:0047484|GO:0006816|GO:0016021|GO:0005034|GO:0006811	NM_147204	Hs.506713	59341	44.0623	41.163	44.0068	57.6547	30.5254	46.2589	53.4037	23.8264
A_23_P89410	NM_003766	chr17:040962879-040962820	BECN1	"Homo sapiens beclin 1, autophagy related (BECN1), mRNA [NM_003766]"	GO:0005515|GO:0005802|GO:0005794|GO:0008285|GO:0006914|GO:0006916|GO:0009615|GO:0043234|GO:0005737|GO:0006968|GO:0016020|GO:0016023|GO:0000045|GO:0019898|GO:0016239	NM_003766	Hs.716464	8678	979.426	651.763	985.281	1358.45	594.549	711.281	684.72	559.29
A_24_P248185	NM_153685	chr12:006803073-006803014	C12orf53	"Homo sapiens chromosome 12 open reading frame 53 (C12orf53), mRNA [NM_153685]"	GO:0016020|GO:0016021	NM_153685	Hs.44067	196500	398.882	280.625	432.456	488	276.189	286.708	282.045	273.123
A_24_P269895	NM_194247	chr10:044285701-044285642	HNRNPA3	"Homo sapiens heterogeneous nuclear ribonucleoprotein A3 (HNRNPA3), mRNA [NM_194247]"	GO:0008380|GO:0005515|GO:0005737|GO:0000166|GO:0000398|GO:0003723|GO:0005730|GO:0005681|GO:0005634	NM_194247	Hs.516539	220988	339.331	226.416	369.361	458.642	189.991	247.113	245.541	186.595
A_33_P3259960	AK125579	chr7:55505936-55505877	LOC100128019	"Homo sapiens cDNA FLJ43591 fis, clone SMINT2002743. [AK125579]"			Hs.650702	100128019	21.0139	18.3772	27.346	23.3334	12.3621	23.9007	20.7269	10.5039
A_24_P535219	AJ420510	chr6:170107576-170107517	PHF10	Homo sapiens mRNA full length insert cDNA clone EUROIMAGE 2120537 [AJ420510]			Hs.435933	55274	733.966	451.844	830.657	1072.76	298.478	507.712	504.73	343.088
A_33_P3240295		chr2:074534419-074534360							13.0933	14.2212	11.7594	19.9032	7.61734	14.8729	17.0087	10.7819
A_33_P3379506	NM_138798	chr2:099787060-099787001	MITD1	"Homo sapiens MIT, microtubule interacting and transport, domain containing 1 (MITD1), mRNA [NM_138798]"	GO:0016020|GO:0015031|GO:0005768	NM_138798	Hs.14222	129531	2393.07	1507.14	2679.49	3324.15	1175.58	1694.84	1505.69	1320.9
A_23_P116387	NM_001040694	chr11:061919742-061919801	INCENP	"Homo sapiens inner centromere protein antigens 135/155kDa (INCENP), transcript variant 1, mRNA [NM_001040694]"	GO:0005515|GO:0000910|GO:0007067|GO:0007049|GO:0007059|GO:0005721|GO:0005874|GO:0005819|GO:0030496|GO:0005634|GO:0000801	NM_001040694	Hs.142179	3619	929.818	371.009	564.113	1355.84	869.503	550.026	303.966	259.033
A_33_P3216357	NM_001146702	chrX:053253984-053253925	KDM5C	"Homo sapiens lysine (K)-specific demethylase 5C (KDM5C), transcript variant 2, mRNA [NM_001146702]"	GO:0005515|GO:0005506|GO:0005634|GO:0005575|GO:0003677|GO:0046872|GO:0005622|GO:0003674|GO:0008150|GO:0016491|GO:0008270|GO:0016702|GO:0045449|GO:0055114|GO:0016568	NM_001146702	Hs.631768	8242	12.3874	14.2314	14.2911	15.0324	7.83873	16.9883	17.5752	8.13068
A_33_P3288484	NM_020466	chr6:090342022-090341963	LYRM2	"Homo sapiens LYR motif containing 2 (LYRM2), transcript variant 1, mRNA [NM_020466]"		NM_020466	Hs.177275	57226	168.361	136.475	174.023	219.538	111.523	149.407	145.971	114.046
A_24_P56388	NM_181054	chr14:062214845-062214904	HIF1A	"Homo sapiens hypoxia inducible factor 1, alpha subunit (basic helix-loop-helix transcription factor) (HIF1A), transcript variant 2, mRNA [NM_181054]"	GO:0030949|GO:0003705|GO:0051879|GO:0005634|GO:0001837|GO:0051541|GO:0043193|GO:0005737|GO:0045941|GO:0046886|GO:0045944|GO:0042789|GO:0004871|GO:0045821|GO:0035035|GO:0005667|GO:0001666|GO:0006355|GO:0046982|GO:0005730|GO:0002248|GO:0043619|GO:0032722|GO:0010575|GO:0045766|GO:0043565|GO:0007165|GO:0032909|GO:0001938|GO:0051000|GO:0045648|GO:0032963|GO:0010634|GO:0032364|GO:0008134	NM_181054	Hs.597216	3091	3852.81	2384.82	4708.41	4940.22	1909.81	2660.04	2376.05	2118.37
A_23_P217341	NM_002363	chrX:030269128-030269187	MAGEB1	"Homo sapiens melanoma antigen family B, 1 (MAGEB1), transcript variant 1, mRNA [NM_002363]"		NM_002363	Hs.73021	4112	12.8536	16.2277	9.52608	20.9339	8.1007	21.3187	22.3644	5
A_32_P12104	NM_022662		ANAPC1	"Homo sapiens anaphase promoting complex subunit 1 (ANAPC1), mRNA [NM_022662]"	GO:0005515|GO:0007067|GO:0007049|GO:0019941|GO:0051437|GO:0005654|GO:0005634|GO:0051436|GO:0031145|GO:0051301|GO:0005829	NM_022662	Hs.436527	64682	27.789	21.882	28.4498	39.595	15.3223	21.5866	18.1421	25.9174
A_33_P3645465	NR_026932	chr10:112629567-112629508	LOC282997	"Homo sapiens hypothetical protein LOC282997 (LOC282997), non-coding RNA [NR_026932]"		NR_026932	Hs.599931	282997	607.832	378.114	689.7	825.54	308.256	441.934	365.243	327.166
A_23_P114626	NM_000488	chr1:173873103-173873044	SERPINC1	"Homo sapiens serpin peptidase inhibitor, clade C (antithrombin), member 1 (SERPINC1), mRNA [NM_000488]"	GO:0005515|GO:0005886|GO:0007596|GO:0007584|GO:0004867|GO:0050728|GO:0005576|GO:0030414|GO:0002020|GO:0008201|GO:0005615	NM_000488	Hs.75599	462	8.28725	9.6409	8.6574	10.074	6.1303	11.2623	11.895	5.7654
A_23_P1331	NM_005203	chr10:071718811-071718870	COL13A1	"Homo sapiens collagen, type XIII, alpha 1 (COL13A1), transcript variant 1, mRNA [NM_005203]"	GO:0005515|GO:0005886|GO:0007275|GO:0005600|GO:0030154|GO:0008150|GO:0001958|GO:0016337|GO:0007160|GO:0016021|GO:0008201|GO:0001763|GO:0005201	NM_005203	Hs.695934	1305	413.258	291.275	478.108	525.904	235.763	330.233	262.034	281.559
A_32_P90080	NM_031905	chr3:094225478-094225419	ARMC10	"Homo sapiens armadillo repeat containing 10 (ARMC10), transcript variant A, mRNA [NM_031905]"	GO:0016020|GO:0005783|GO:0005488|GO:0016021|GO:0040008	NM_031905	Hs.287412	83787	1155.5	671.625	1315.68	1615.15	535.662	755.307	730.249	529.318
A_33_P3302280	NM_152835	chr1:026450313-026450372	PDIK1L	"Homo sapiens PDLIM1 interacting kinase 1 like (PDIK1L), transcript variant 1, mRNA [NM_152835]"	GO:0000166|GO:0004674|GO:0006468|GO:0005634|GO:0005524|GO:0016740	NM_152835	Hs.468801	149420	157.637	104.218	173.044	225.079	74.7877	112.909	102.218	97.5262
A_23_P312174	NM_015120	chr2:073836752-073836811	ALMS1	"Homo sapiens Alstrom syndrome 1 (ALMS1), mRNA [NM_015120]"	GO:0042632|GO:0006629|GO:0005813|GO:0019722|GO:0045598|GO:0007605|GO:0046548|GO:0007286|GO:0006915|GO:0042593|GO:0050673|GO:0005829|GO:0042384|GO:0003674|GO:0005929|GO:0005737|GO:0048589|GO:0006641|GO:0005932|GO:0007601|GO:0050896	NM_015120	Hs.184720	7840	1495.88	908.65	1685.91	2051.05	750.681	1071.83	865.96	788.157
A_32_P57854	NM_001134693	chr2:027293465-027293406	LOC100128731	"Homo sapiens dolichyl-diphosphooligosaccharide--protein glycosyltransferase subunit 4 (LOC100128731), mRNA [NM_001134693]"	GO:0016020|GO:0016021	NM_001134693	Hs.502948	100128731	13172.9	9252.84	14834.5	17432.7	7251.31	10698	11613	5447.57
A_32_P76035	NM_033109	chr2:055862315-055862256	PNPT1	"Homo sapiens polyribonucleotide nucleotidyltransferase 1 (PNPT1), mRNA [NM_033109]"	GO:0005739|GO:0006396|GO:0005758|GO:0004654|GO:0000175|GO:0003723|GO:0006402|GO:0016740	NM_033109	Hs.388733	87178	128.385	86.5449	146.569	175.192	63.3935	98.8614	93.312	67.4615
A_33_P3296482	NM_002844	chr6:128561243-128561184	PTPRK	"Homo sapiens protein tyrosine phosphatase, receptor type, K (PTPRK), transcript variant 2, mRNA [NM_002844]"	GO:0010839|GO:0031256|GO:0030336|GO:0045295|GO:0019901|GO:0005886|GO:0008013|GO:0009986|GO:0045786|GO:0007165|GO:0034644|GO:0006470|GO:0016787|GO:0005912|GO:0005001|GO:0005887|GO:0005911|GO:0048041|GO:0034394|GO:0034614|GO:0016481|GO:0004872|GO:0007179|GO:0007155	NM_002844	Hs.155919	5796	37.2129	29.4008	35.3593	52.4924	23.7869	36.5147	27.8286	23.859
A_33_P3613000	NM_001105539	chr8:081431950-081432009	ZBTB10	"Homo sapiens zinc finger and BTB domain containing 10 (ZBTB10), transcript variant 1, mRNA [NM_001105539]"	GO:0005622|GO:0005515|GO:0005730|GO:0008270|GO:0005634|GO:0003677|GO:0046872|GO:0045449	NM_001105539	Hs.591868	65986	107.135	79.5503	107.429	137.716	76.2612	82.7162	77.7328	78.2021
A_33_P3371910	NM_138394	chr2:038809115-038809056	HNRPLL	"Homo sapiens heterogeneous nuclear ribonucleoprotein L-like (HNRPLL), transcript variant 1, mRNA [NM_138394]"	GO:0006397|GO:0005515|GO:0000166|GO:0030529|GO:0005634|GO:0003729|GO:0033120	NM_138394	Hs.445497	92906	930.982	584.69	940.659	1398.88	453.409	640.471	608.289	505.31
A_23_P122815	NM_001219	chr7:128410369-128410428	CALU	"Homo sapiens calumenin (CALU), transcript variant 1, mRNA [NM_001219]"	GO:0042470|GO:0008150|GO:0005794|GO:0005509|GO:0033018|GO:0005576	NM_001219	Hs.718425	813	7602.81	5083.53	7583.34	10382.2	4842.93	5230.73	5912.44	4107.42
A_23_P200801	NM_001002811	chr1:144890739-144890680	PDE4DIP	"Homo sapiens phosphodiesterase 4D interacting protein (PDE4DIP), transcript variant 5, mRNA [NM_001002811]"	GO:0005813|GO:0005737|GO:0005794|GO:0005634	NM_001002811	Hs.568247	9659	226.746	152.179	246.271	305.384	128.582	177.43	140.765	138.341
A_23_P111701	NM_004126	chr7:093555764-093555823	GNG11	"Homo sapiens guanine nucleotide binding protein (G protein), gamma 11 (GNG11), mRNA [NM_004126]"	GO:0007165|GO:0009755|GO:0007186|GO:0005886|GO:0005834|GO:0003924|GO:0004871	NM_004126	Hs.83381	2791	3454.4	2080.01	3906.61	4503.64	1952.95	2362.64	2187.67	1689.74
A_33_P3403048		chr2:85770672-85770731		S-adenosylmethionine synthetase isoform type-2 (AdoMet synthetase 2)(EC 2.5.1.6)(Methionine adenosyltransferase 2)(MAT 2)(Methionine adenosyltransferase II)(MAT-II) [Source:UniProtKB/Swiss-Prot;Acc:P31153] [ENST00000409017]					242.698	176.429	200.198	360.815	167.08	172.889	136.512	219.886
A_23_P94762	NM_058230	chr5:178311237-178311296	ZNF354B	"Homo sapiens zinc finger protein 354B (ZNF354B), mRNA [NM_058230]"	GO:0005622|GO:0006355|GO:0008270|GO:0005634|GO:0003677|GO:0046872	NM_058230	Hs.591734	117608	430.469	253.667	458.429	622.492	210.488	283.966	236.647	240.387
A_33_P3360326	XM_001719662	chr11:061593923-061593982	LOC100131326	"PREDICTED: Homo sapiens hypothetical LOC100131326 (LOC100131326), mRNA [XM_001719662]"		XM_001719662	Hs.710649	100131326	60.1034	56.6653	66.731	76.5563	37.0229	71.6708	61.3217	37.0035
A_33_P3299776	NM_018055	chr10:072192130-072192071	NODAL	"Homo sapiens nodal homolog (mouse) (NODAL), mRNA [NM_018055]"	GO:0001831|GO:0007368|GO:0008284|GO:0030324|GO:0033505|GO:0048701|GO:0005615|GO:0002085|GO:0001947|GO:0009880|GO:0042074|GO:0009948|GO:0045944|GO:0048729|GO:0001944|GO:0001707|GO:0035050|GO:0060136|GO:0048859|GO:0001892|GO:0005576|GO:0007275|GO:0000122|GO:0048546|GO:0005125|GO:0001842|GO:0001702|GO:0007399|GO:0060460|GO:0001889|GO:0045165|GO:0007420|GO:0019827|GO:0008083|GO:0048382	NM_018055	Hs.370414	4838	7.12815	7.42041	6.71293	9.67151	5	8.8688	8.39243	5
A_33_P3215611		chr4:165878012-165877953							19.1076	19.2415	16.2129	26.0232	15.0868	24.1397	18.0617	15.5232
A_23_P129466	NM_024997	chr16:010577266-010577325	ATF7IP2	"Homo sapiens activating transcription factor 7 interacting protein 2 (ATF7IP2), mRNA [NM_024997]"	GO:0005634|GO:0045449	NM_024997	Hs.513343	80063	273.138	196.309	315.83	347.846	155.738	212.538	214.673	161.715
A_23_P164638	NM_024691	chr19:058005503-058005562	ZNF419	"Homo sapiens zinc finger protein 419 (ZNF419), transcript variant 2, mRNA [NM_024691]"	GO:0005622|GO:0006355|GO:0005737|GO:0008270|GO:0005634|GO:0003677|GO:0046872	NM_024691	Hs.710285	79744	56.4937	32.0059	60.1929	86.7433	22.5449	37.1263	33.5146	25.3768
A_33_P3367077		chr6:071122645-071122586							38.124	37.7756	39.0378	53.1782	22.1559	44.1941	45.5361	23.5966
A_33_P3252719	NM_001039661	chr11:126163586-126163645	TIRAP	"Homo sapiens toll-interleukin 1 receptor (TIR) domain containing adaptor protein (TIRAP), transcript variant 3, mRNA [NM_001039661]"	GO:0005515|GO:0007165|GO:0005737|GO:0006954|GO:0005886|GO:0045087|GO:0007249|GO:0031224|GO:0004888	NM_001039661	Hs.537126	114609	13.9413	10.3027	19.556	16.8864	5.38162	14.0658	11.8425	5
A_23_P207981	NM_004232	chr18:067993891-067993950	SOCS6	"Homo sapiens suppressor of cytokine signaling 6 (SOCS6), mRNA [NM_004232]"	GO:0005515|GO:0007242|GO:0005737|GO:0019941|GO:0006952|GO:0009968|GO:0007259|GO:0040008	NM_004232	Hs.44439	9306	108.843	61.0703	124.327	160.714	41.4889	65.2327	80.6378	37.3404
A_23_P119040	NM_001142966	chr18:019085780-019085839	GREB1L	"Homo sapiens growth regulation by estrogen in breast cancer-like (GREB1L), mRNA [NM_001142966]"	GO:0016020|GO:0016021	NM_001142966	Hs.149020	80000	7.69769	7.22727	5.41674	9.36844	8.30789	8.31752	8.25639	5.1079
A_24_P319354	NM_001005781	chr1:160287216-160287275	SUMO1	"Homo sapiens SMT3 suppressor of mif two 3 homolog 1 (S. cerevisiae) (SUMO1), transcript variant 2, mRNA [NM_001005781]"	GO:0005515|GO:0031965|GO:0016925|GO:0005634|GO:0043433|GO:0032880|GO:0005737|GO:0006281|GO:0031334|GO:0016020|GO:0016607|GO:0005643|GO:0016605|GO:0019941|GO:0016481	NM_001005781	Hs.81424	7341	2203.35	1357.76	2489.07	3062.41	1058.57	1555.23	1325.64	1192.41
A_23_P216468	NM_004170	chr9:004587002-004587061	SLC1A1	"Homo sapiens solute carrier family 1 (neuronal/epithelial high affinity glutamate transporter, system Xag), member 1 (SLC1A1), mRNA [NM_004170]"	GO:0005515|GO:0015501|GO:0051938|GO:0070779|GO:0005624|GO:0007268|GO:0016020|GO:0005887|GO:0006810|GO:0006835|GO:0051260|GO:0016595|GO:0017153|GO:0015293	NM_004170	Hs.444915	6505	1062.37	661.547	1221.57	1427.67	537.876	736.163	694.442	554.035
A_23_P107036	NM_003876	chr17:021101502-021101443	TMEM11	"Homo sapiens transmembrane protein 11 (TMEM11), transcript variant 1, mRNA [NM_003876]"	GO:0005515|GO:0008150|GO:0003674|GO:0016020|GO:0005887	NM_003876	Hs.719186	8834	2149.95	1370.14	2175.55	2836.05	1438.24	1492.5	1487.07	1130.85
A_33_P3367850	NM_000741	chr11:046406728-046406669	CHRM4	"Homo sapiens cholinergic receptor, muscarinic 4 (CHRM4), mRNA [NM_000741]"	GO:0005515|GO:0030054|GO:0004930|GO:0008283|GO:0005624|GO:0007197|GO:0014069|GO:0032279|GO:0005085|GO:0042383|GO:0004981|GO:0005887|GO:0045211|GO:0043025|GO:0044424|GO:0043679|GO:0004872	NM_000741	Hs.248100	1132	16.888	19.8412	15.1556	23.2476	12.2609	21.3234	27.9079	10.2922
A_23_P122174	NM_022550		XRCC4	"Homo sapiens X-ray repair complementing defective repair in Chinese hamster cells 4 (XRCC4), transcript variant 3, mRNA [NM_022550]"	GO:0000793|GO:0051351|GO:0010165|GO:0016874|GO:0005634|GO:0019059|GO:0048146|GO:0006303|GO:0005829|GO:0043524|GO:0050769|GO:0002328|GO:0005958|GO:0010332|GO:0033077|GO:0033152|GO:0045190|GO:0008022|GO:0007417|GO:0003677|GO:0001701|GO:0006974|GO:0032807|GO:0051103|GO:0019047	NM_022550	Hs.567359	7518	500.003	317.791	545.382	661.284	293.343	339.139	327.983	286.25
A_33_P3395403		chr1:144921882-144921823							72.0411	50.3131	71.8759	103.525	40.7221	60.6813	60.0753	30.1827
A_33_P3405743	NM_001130042	chr1:075171765-075171706	CRYZ	"Homo sapiens crystallin, zeta (quinone reductase) (CRYZ), transcript variant 1, mRNA [NM_001130042]"	GO:0005737|GO:0005488|GO:0016491|GO:0008270|GO:0005625|GO:0003730|GO:0003960|GO:0007601|GO:0055114	NM_001130042	Hs.83114	1429	2482.3	1529.16	2662.83	3525.27	1258.81	1692.83	1593.87	1300.76
A_23_P210210	NM_001430	chr2:046613666-046613725	EPAS1	"Homo sapiens endothelial PAS domain protein 1 (EPAS1), mRNA [NM_001430]"	GO:0030324|GO:0003705|GO:0003704|GO:0005634|GO:0030154|GO:0042415|GO:0005737|GO:0045944|GO:0048469|GO:0043129|GO:0004871|GO:0006979|GO:0030097|GO:0035035|GO:0005667|GO:0001666|GO:0006355|GO:0046982|GO:0003713|GO:0001892|GO:0043619|GO:0007275|GO:0001525|GO:0043565|GO:0007165|GO:0002027|GO:0001974|GO:0030218|GO:0007005|GO:0007601|GO:0008134	NM_001430	Hs.468410	2034	152.007	95.1971	177.78	196.973	81.268	112.366	96.6664	76.5584
A_23_P47517	NM_017966	chr11:060897849-060897790	VPS37C	"Homo sapiens vacuolar protein sorting 37 homolog C (S. cerevisiae) (VPS37C), mRNA [NM_017966]"	GO:0016020|GO:0015031|GO:0019898|GO:0005768	NM_017966	Hs.523715	55048	2040.8	1375.9	2292.06	2443.78	1386.54	1496.88	1219.72	1411.1
A_23_P146198	NM_000780	chr8:059403473-059403414	CYP7A1	"Homo sapiens cytochrome P450, family 7, subfamily A, polypeptide 1 (CYP7A1), mRNA [NM_000780]"	GO:0006629|GO:0005792|GO:0006707|GO:0005783|GO:0009055|GO:0046872|GO:0004497|GO:0016020|GO:0005789|GO:0008123|GO:0008202|GO:0055114|GO:0019898|GO:0020037	NM_000780	Hs.1644	1581	29.0037	30.9189	22.7816	39.6205	24.6089	31.4266	37.6087	23.7215
A_23_P8432	NM_006833	chr7:099689299-099689358	COPS6	"Homo sapiens COP9 constitutive photomorphogenic homolog subunit 6 (Arabidopsis) (COPS6), mRNA [NM_006833]"	GO:0005515|GO:0005737|GO:0008180|GO:0044419|GO:0005634	NM_006833	Hs.15591	10980	9631.74	6500.5	10553.8	12811.8	5529.63	7693.09	7207.35	4601.06
A_23_P300056	NM_044472	chr1:022416563-022416622	CDC42	"Homo sapiens cell division cycle 42 (GTP binding protein, 25kDa) (CDC42), transcript variant 2, mRNA [NM_044472]"	GO:0005515|GO:0030036|GO:0005886|GO:0007264|GO:0003924|GO:0030175|GO:0005525|GO:0005829|GO:0005622|GO:0005737|GO:0007163|GO:0031333|GO:0000166|GO:0031274|GO:0030225	NM_044472	Hs.467637	998	34.8891	23.7008	40.5588	51.8626	12.2458	28.9129	25.7879	16.4017
A_23_P117602	NM_004131	chr14:025100295-025100236	GZMB	"Homo sapiens granzyme B (granzyme 2, cytotoxic T-lymphocyte-associated serine esterase 1) (GZMB), mRNA [NM_004131]"	GO:0005515|GO:0001772|GO:0005737|GO:0004252|GO:0019835|GO:0006508|GO:0006915|GO:0008233|GO:0005634|GO:0006922|GO:0005829	NM_004131	Hs.1051	3002	21.8388	18.9246	20.9467	23.8909	20.6788	21.0936	23.2448	12.4355
A_33_P3271430	NM_203351	chr17:061773608-061773667	MAP3K3	"Homo sapiens mitogen-activated protein kinase kinase kinase 3 (MAP3K3), transcript variant 1, mRNA [NM_203351]"	GO:0005515|GO:0046777|GO:0000287|GO:0000166|GO:0004674|GO:0000165|GO:0043123|GO:0005524|GO:0004709|GO:0016740	NM_203351	Hs.29282	4215	2352.44	1580.23	2673.58	2909.66	1474.07	1794.02	1509.12	1437.55
A_23_P341503	NM_178339	chr3:037441068-037441127	C3orf35	"Homo sapiens chromosome 3 open reading frame 35 (C3orf35), transcript variant B, mRNA [NM_178339]"	GO:0016020|GO:0016021	NM_178339	Hs.475945	339883	72.1714	62.9559	78.548	100.591	37.3748	84.6404	72.2693	31.9581
A_23_P205686	NM_000021	chr14:073686629-073686688	PSEN1	"Homo sapiens presenilin 1 (PSEN1), transcript variant 1, mRNA [NM_000021]"	GO:0007242|GO:0008219|GO:0031594|GO:0007220|GO:0008013|GO:0042640|GO:0001756|GO:0048705|GO:0048538|GO:0009790|GO:0005765|GO:0009791|GO:0015031|GO:0005622|GO:0001947|GO:0007507|GO:0015813|GO:0043524|GO:0016337|GO:0021795|GO:0048167|GO:0043227|GO:0007176|GO:0043025|GO:0007613|GO:0006509|GO:0019717|GO:0006839|GO:0006979|GO:0045296|GO:0005794|GO:0001708|GO:0009986|GO:0043393|GO:0043085|GO:0030165|GO:…	NM_000021	Hs.3260	5663	498.702	331.951	450.908	679.26	365.938	333.254	347.805	314.794
A_23_P89249	NM_001005862	chr17:037884829-037884888	ERBB2	"Homo sapiens v-erb-b2 erythroblastic leukemia viral oncogene homolog 2, neuro/glioblastoma derived oncogene homolog (avian) (ERBB2), transcript variant 2, mRNA [NM_001005862]"	GO:0033088|GO:0060209|GO:0051879|GO:0030879|GO:0046579|GO:0048678|GO:0042802|GO:0007507|GO:0005006|GO:0009925|GO:0001948|GO:0046777|GO:0000166|GO:0045211|GO:0031625|GO:0043125|GO:0050679|GO:0046982|GO:0019903|GO:0018108|GO:0014068|GO:0048485|GO:0045785|GO:0001889|GO:0043235|GO:0008045|GO:0007519|GO:0007422|GO:0042060|GO:0032570|GO:0010001|GO:0045121|GO:0043586|GO:0004888|GO:0048471|GO:0005886|GO:…	NM_001005862	Hs.446352	2064	1648.32	1063.78	1853.18	1950.72	1141.07	1104.96	1019.49	1066.88
A_24_P289170	NM_001080414	chr14:091875104-091875045	CCDC88C	"Homo sapiens coiled-coil domain containing 88C (CCDC88C), mRNA [NM_001080414]"	GO:0031648|GO:0051260|GO:0001932|GO:0005626|GO:0043621|GO:0030165|GO:0016055	NM_001080414	Hs.525536	440193	117.34	81.062	128.845	157.9	65.2751	94.2765	83.0475	65.8619
A_33_P3332287	XR_041199	chr4:190942715-190942656	DUX4C	"PREDICTED: Homo sapiens double homeobox 4c (DUX4C), miscRNA [XR_041199]"		XR_041199	Hs.722044	554045	7.81951	8.73489	6.35155	10.3976	6.70936	10.8734	8.43056	6.90069
A_24_P942730	NM_152455	chr15:043651055-043650996	ZSCAN29	"Homo sapiens zinc finger and SCAN domain containing 29 (ZSCAN29), mRNA [NM_152455]"	GO:0005622|GO:0006355|GO:0003700|GO:0008270|GO:0005634|GO:0046872	NM_152455	Hs.418287	146050	403.964	241.309	413.858	593.02	205.016	272.881	226.478	224.57
A_33_P3436316	NM_001164603	chr20:030956857-030956916	ASXL1	"Homo sapiens additional sex combs like 1 (Drosophila) (ASXL1), transcript variant 2, mRNA [NM_001164603]"	GO:0005515|GO:0008270|GO:0005634|GO:0046872|GO:0045449	NM_001164603	Hs.374043	171023	498.711	328.531	517.108	639.306	339.72	350.747	323.073	311.772
A_32_P25253	NM_030940	chr5:062072987-062072928	ISCA1	"Homo sapiens iron-sulfur cluster assembly 1 homolog (S. cerevisiae) (ISCA1), mRNA [NM_030940]"	GO:0005739|GO:0051536|GO:0016226|GO:0005506|GO:0005198|GO:0046872	NM_030940	Hs.449291	81689	1416.74	899.932	1532.27	1882.7	835.248	1029.42	937.685	732.687
A_33_P3264505	NM_015962	chr14:075203324-075203383	FCF1	"Homo sapiens FCF1 small subunit (SSU) processome component homolog (S. cerevisiae) (FCF1), mRNA [NM_015962]"	GO:0006364|GO:0005730|GO:0005634	NM_015962	Hs.579828	51077	3700.94	2321.67	4521.64	4909.39	1671.79	2756.99	2494.35	1713.67
A_33_P3330498	AK123774	chr5:125877621-125877562	ALDH7A1	Alpha-aminoadipic semialdehyde dehydrogenase (Alpha-AASA dehydrogenase)(EC 1.2.1.31)(Delta1-piperideine-6-carboxylate dehydrogenease)(P6c dehydrogenase)(Aldehyde dehydrogenase family 7 member A1)(Antiquitin-1) [Source:UniProtKB/Swiss-Prot;Acc:P49419] [ENST00000409134]	GO:0005739|GO:0007605|GO:0016491|GO:0006081|GO:0004029|GO:0005575|GO:0004043|GO:0055114		Hs.587300	501	70.0019	48.0328	71.5625	93.2418	45.2012	53.4956	54.3703	36.2324
A_24_P932646	XR_041686	chr2:010143804-010143745	UNQ5830	"PREDICTED: Homo sapiens AILT5830 (UNQ5830), miscRNA [XR_041686]"	GO:0005576	XR_041686	Hs.526504	400943	17.0797	13.7595	21.381	24.8581	5	15.3993	19.4716	6.4075
A_23_P101615	NM_001042474	chr19:036673518-036673459	ZNF565	"Homo sapiens zinc finger protein 565 (ZNF565), transcript variant 1, mRNA [NM_001042474]"	GO:0005622|GO:0006355|GO:0008270|GO:0005634|GO:0003677|GO:0046872	NM_001042474	Hs.651111	147929	580.943	373.287	634.53	819.538	288.76	424.041	386.882	308.936
A_23_P153986	NM_002239	chr2:155711956-155712015	KCNJ3	"Homo sapiens potassium inwardly-rectifying channel, subfamily J, member 3 (KCNJ3), mRNA [NM_002239]"	GO:0005515|GO:0005244|GO:0016020|GO:0015467|GO:0008076|GO:0030315|GO:0030955|GO:0016021|GO:0006813|GO:0009897|GO:0006811	NM_002239	Hs.591606	3760	32.1808	26.8672	41.8798	40.7261	13.9365	25.1123	26.1217	29.3675
A_23_P87580	NM_012404	chr12:048866669-048866728	ANP32D	"Homo sapiens acidic (leucine-rich) nuclear phosphoprotein 32 family, member D (ANP32D), mRNA [NM_012404]"	GO:0005515|GO:0005634|GO:0016363	NM_012404	Hs.532658	23519	233.868	155.908	257.942	338.026	105.635	173.362	147.509	146.852
A_32_P153725	NM_015275	chr12:105562796-105562855	KIAA1033	"Homo sapiens KIAA1033 (KIAA1033), mRNA [NM_015275]"		NM_015275	Hs.12144	23325	1101.63	715.484	1235.54	1410.42	658.919	757.293	765.202	623.957
A_23_P154972	NM_080740	chr22:022868775-022868716	ZNF280A	"Homo sapiens zinc finger protein 280A (ZNF280A), mRNA [NM_080740]"	GO:0005622|GO:0008270|GO:0005634|GO:0003677|GO:0046872|GO:0045449	NM_080740	Hs.178665	129025	45.0244	36.129	45.8656	66.9512	22.2565	43.3955	43.6157	21.3757
A_23_P303810	NM_153605	chr3:097663710-097663769	CRYBG3	"Homo sapiens beta-gamma crystallin domain containing 3 (CRYBG3), mRNA [NM_153605]"	GO:0005529	NM_153605	Hs.714457	131544	1405.04	896.871	1666.71	1823.32	725.086	1018.46	906.579	765.572
A_32_P157945	NM_004415	chr6:007586582-007586641	DSP	"Homo sapiens desmoplakin (DSP), transcript variant 1, mRNA [NM_004415]"	GO:0030057|GO:0005916|GO:0005737|GO:0030054|GO:0018149|GO:0008544|GO:0005886|GO:0030216|GO:0042060|GO:0005200|GO:0030674|GO:0001533	NM_004415	Hs.519873	1832	2391.06	1555.91	2576.91	3153.09	1443.18	1678.2	1503.31	1486.22
A_33_P3238415	NM_001080554	chr12:013237895-013237836	GSG1	"Homo sapiens germ cell associated 1 (GSG1), transcript variant 3, mRNA [NM_001080554]"	GO:0016020|GO:0005783|GO:0016021	NM_001080554	Hs.240053	83445	15.3099	12.6915	18.1278	20.2628	7.53917	16.0328	17.0416	5
A_33_P3303617	AF090909	chr5:32149543-32149602		"Homo sapiens clone HQ0255 PRO0255 mRNA, complete cds. [AF090909]"					19.5607	14.4177	23.0496	27.883	7.74954	17.7918	16.9079	8.55346
A_23_P96990	NM_002533	chr1:224415182-224415123	NVL	"Homo sapiens nuclear VCP-like (NVL), transcript variant 1, mRNA [NM_002533]"	GO:0017111|GO:0000166|GO:0005730|GO:0005634|GO:0005524	NM_002533	Hs.497867	4931	1518.91	999.873	1656.83	1873.23	1026.67	1031.11	934.436	1034.07
A_33_P3287997	NM_001012715	chr9:132084813-132084872	C9orf106	"Homo sapiens chromosome 9 open reading frame 106 (C9orf106), mRNA [NM_001012715]"		NM_001012715	Hs.449434	414318	20.0228	16.9321	23.5264	28.706	7.83594	24.4133	16.2032	10.1797
A_23_P124438	NM_001039127	chr4:000156150-000156209	ZNF718	"Homo sapiens zinc finger protein 718 (ZNF718), mRNA [NM_001039127]"	GO:0005622|GO:0006355|GO:0008270|GO:0005634|GO:0003677|GO:0046872	NM_001039127	Hs.720296	255403	21.7316	17.7373	26.5472	25.7728	12.8748	21.9883	16.411	14.8126
A_23_P394972	NM_144991	chr21:045918575-045918516	C21orf29	"Homo sapiens chromosome 21 open reading frame 29 (C21orf29), mRNA [NM_144991]"	GO:0005198|GO:0005576|GO:0007155	NM_144991	Hs.660703	54084	137.732	107.436	148.115	179.465	85.6152	123.473	117.469	81.3665
A_32_P8251	NM_020901	chr11:000611931-000611990	PHRF1	"Homo sapiens PHD and ring finger domains 1 (PHRF1), mRNA [NM_020901]"	GO:0006397|GO:0006366|GO:0019904|GO:0008270|GO:0005634|GO:0070063|GO:0046872	NM_020901	Hs.325838	57661	1424.86	914.31	1576.23	1736.89	961.456	979.191	888.542	875.198
A_23_P115407	NM_146421	chr1:110231672-110231731	GSTM1	"Homo sapiens glutathione S-transferase mu 1 (GSTM1), transcript variant 2, mRNA [NM_146421]"	GO:0005737|GO:0008152|GO:0004364|GO:0016740	NM_146421	Hs.301961	2944	703.075	475.07	755.817	924.632	428.776	524.743	487.216	413.252
A_23_P213699	NM_013982	chr5:139227327-139227268	NRG2	"Homo sapiens neuregulin 2 (NRG2), transcript variant 3, mRNA [NM_013982]"	GO:0007165|GO:0005886|GO:0005576|GO:0016021|GO:0009790|GO:0008083	NM_013982	Hs.408515	9542	236.397	148.439	278.232	302.015	128.944	163.281	153.026	129.011
A_32_P231568	NM_152573	chr9:085597575-085597516	RASEF	"Homo sapiens RAS and EF-hand domain containing (RASEF), mRNA [NM_152573]"	GO:0048471|GO:0005737|GO:0000166|GO:0007264|GO:0005509|GO:0015031|GO:0005525	NM_152573	Hs.657750	158158	142.439	109.508	146.192	192.051	89.0738	120.821	135.706	71.9973
A_33_P3257474	NM_001042367	chr15:073852224-073852283	C15orf60	"Homo sapiens chromosome 15 open reading frame 60 (C15orf60), mRNA [NM_001042367]"		NM_001042367	Hs.718617	283677	12.5839	13.7202	16.1633	16.5882	5	16.5054	19.6551	5
A_23_P53736	NM_033624	chr12:117581868-117581809	FBXO21	"Homo sapiens F-box protein 21 (FBXO21), transcript variant 1, mRNA [NM_033624]"	GO:0006511|GO:0004842|GO:0000151	NM_033624	Hs.159699	23014	1326.21	853.189	1397.7	1810.11	770.822	942.811	839.41	777.345
A_33_P3357580	NM_016183	chr1:019586563-019586622	MRTO4	"Homo sapiens mRNA turnover 4 homolog (S. cerevisiae) (MRTO4), mRNA [NM_016183]"	GO:0005622|GO:0042254|GO:0005730|GO:0005634	NM_016183	Hs.463797	51154	899.612	524.318	1030.36	1240.22	428.254	662.101	540.991	369.861
A_23_P118815	NM_001012271	chr17:076220720-076220779	BIRC5	"Homo sapiens baculoviral IAP repeat-containing 5 (BIRC5), transcript variant 3, mRNA [NM_001012271]"	GO:0004869|GO:0031503|GO:0051087|GO:0005730|GO:0005819|GO:0030496|GO:0006915|GO:0005634|GO:0000228|GO:0030414|GO:0046872|GO:0042802|GO:0005829|GO:0005622|GO:0032133|GO:0005737|GO:0007049|GO:0007067|GO:0007059|GO:0008536|GO:0008270|GO:0019899|GO:0000775|GO:0051301	NM_001012271	Hs.514527	332	7557.53	5064.43	8406.49	9188.95	5077.16	5582.87	4772.28	4838.14
A_23_P84666	NM_182569	chr17:057335133-057335192	GDPD1	"Homo sapiens glycerophosphodiester phosphodiesterase domain containing 1 (GDPD1), transcript variant 1, mRNA [NM_182569]"	GO:0006629|GO:0016787|GO:0016020|GO:0016021|GO:0008889|GO:0006071	NM_182569	Hs.631744	284161	31.6497	23.1478	34.6244	47.7829	12.5417	29.8345	25.0176	14.5913
A_33_P3738458	NM_022648	chr2:218667628-218667569	TNS1	"Homo sapiens tensin 1 (TNS1), mRNA [NM_022648]"	GO:0005515|GO:0030055|GO:0005737|GO:0016477|GO:0007044|GO:0003779|GO:0005856|GO:0005925	NM_022648	Hs.471381	7145	32.594	25.5386	37.1698	43.7735	16.8388	30.94	30.9407	14.7351
A_23_P204503	NM_006253	chr12:120118705-120118764	PRKAB1	"Homo sapiens protein kinase, AMP-activated, beta 1 non-catalytic subunit (PRKAB1), mRNA [NM_006253]"	GO:0005515|GO:0007165|GO:0050790|GO:0031588|GO:0019901|GO:0006633|GO:0005634|GO:0046320|GO:0051291	NM_006253	Hs.6061	5564	320.186	237.754	302.712	471.63	186.216	273.71	299.22	140.333
A_24_P66001	NM_001003684	chr22:030165937-030165996	UCRC	"Homo sapiens ubiquinol-cytochrome c reductase complex (7.2 kD) (UCRC), transcript variant 2, mRNA [NM_001003684]"	GO:0005739|GO:0008121|GO:0016020|GO:0006122|GO:0070469|GO:0006810|GO:0005743|GO:0005740|GO:0022900	NM_001003684	Hs.284292	29796	150.413	108.073	154.608	203.39	93.2413	117.984	118.513	87.7226
A_23_P120594	NM_032501	chr20:024987088-024987029	ACSS1	"Homo sapiens acyl-CoA synthetase short-chain family member 1 (ACSS1), nuclear gene encoding mitochondrial protein, mRNA [NM_032501]"	GO:0005739|GO:0005515|GO:0016208|GO:0000166|GO:0016874|GO:0005759|GO:0008152|GO:0003987|GO:0006085|GO:0005524	NM_032501	Hs.529353	84532	344.497	232.253	354.922	442.002	236.566	248.134	237.416	211.208
A_23_P205216	NM_006649	chrX:129059066-129059125	UTP14A	"Homo sapiens UTP14, U3 small nucleolar ribonucleoprotein, homolog A (yeast) (UTP14A), transcript variant 1, mRNA [NM_006649]"	GO:0005515|GO:0006364|GO:0032040|GO:0005730|GO:0005634	NM_006649	Hs.458598	10813	236.501	168.463	232.996	325.52	150.988	188.533	184.598	132.258
A_23_P106859	NM_006067	chr16:085813076-085813017	COX4NB	"Homo sapiens COX4 neighbor (COX4NB), transcript variant 1, mRNA [NM_006067]"	GO:0005739|GO:0005737|GO:0005634	NM_006067	Hs.173162	10328	4171.12	2531.15	4544.27	5368	2601.1	2764.39	2481.04	2348.03
A_24_P411899	NM_183419	chr8:101269850-101269791	RNF19A	"Homo sapiens ring finger protein 19A (RNF19A), transcript variant 1, mRNA [NM_183419]"	GO:0005813|GO:0016020|GO:0019941|GO:0016874|GO:0000226|GO:0008270|GO:0016021|GO:0046872|GO:0006464|GO:0008134	NM_183419	Hs.292882	25897	449.76	309.123	511.638	643.831	193.812	362.45	353.21	211.709
A_33_P3374343		chr12:130641669-130641610							7.16352	7.87939	7.31182	9.17876	5	10.5155	8.12268	5
A_24_P208909	NM_015271	chr4:154259817-154259876	TRIM2	"Homo sapiens tripartite motif-containing 2 (TRIM2), transcript variant 1, mRNA [NM_015271]"	GO:0005622|GO:0005515|GO:0008150|GO:0005737|GO:0008270|GO:0046872	NM_015271	Hs.435711	23321	459.691	316.701	515.382	595.492	268.199	347.549	357.776	244.78
A_24_P49383	NM_024684	chr11:077580798-077580857	C11orf67	"Homo sapiens chromosome 11 open reading frame 67 (C11orf67), mRNA [NM_024684]"		NM_024684	Hs.503357	28971	898.838	566.862	1019.39	1189.66	487.458	675.539	616.9	408.146
A_33_P3218694	NM_002687	chr14:039652268-039652327	PNN	"Homo sapiens pinin, desmosome associated protein (PNN), mRNA [NM_002687]"	GO:0030057|GO:0005515|GO:0005882|GO:0006397|GO:0008380|GO:0005886|GO:0005730|GO:0005634|GO:0003677|GO:0005737|GO:0016607|GO:0005198|GO:0005681|GO:0007155|GO:0045449	NM_002687	Hs.409965	5411	127.869	82.3392	156.155	171.698	55.7553	97.1929	83.6983	66.1265
A_33_P3220663	NM_145064	chr12:057637301-057637242	STAC3	"Homo sapiens SH3 and cysteine rich domain 3 (STAC3), mRNA [NM_145064]"	GO:0007242|GO:0008270|GO:0046872|GO:0042802	NM_145064	Hs.417595	246329	219.043	153.767	292.485	243.928	120.715	167.584	189.182	104.534
A_33_P3355856		chr11:5424714-5424773		Olfactory receptor 51J1 (Odorant receptor HOR5'beta8) [Source:UniProtKB/Swiss-Prot;Acc:Q9H342] [ENST00000332043]					7.70469	10.0085	6.61631	9.22603	7.27173	13.6582	11.3673	5
A_23_P14948	NM_003791	chr16:084087586-084087527	MBTPS1	"Homo sapiens membrane-bound transcription factor peptidase, site 1 (MBTPS1), mRNA [NM_003791]"	GO:0006629|GO:0005794|GO:0004252|GO:0005795|GO:0005783|GO:0005509|GO:0005634|GO:0042990|GO:0016020|GO:0006508|GO:0005788|GO:0008233|GO:0016021|GO:0008202|GO:0008203	NM_003791	Hs.75890	8720	2946.6	1865.85	3337.72	4017.58	1484.51	2145.54	1934.02	1517.99
A_23_P36226	NM_032315	chr1:009642451-009642510	SLC25A33	"Homo sapiens solute carrier family 25, member 33 (SLC25A33), mRNA [NM_032315]"	GO:0005739|GO:0016020|GO:0005488|GO:0005743|GO:0016021|GO:0055085	NM_032315	Hs.568613	84275	3129.99	2019.67	3183.67	4353.04	1853.26	2175.36	1952.6	1931.06
A_23_P13438	NM_032320	chr11:013410160-013410101	BTBD10	"Homo sapiens BTB (POZ) domain containing 10 (BTBD10), mRNA [NM_032320]"	GO:0005515|GO:0005634	NM_032320	Hs.332382	84280	953.07	573.264	955.662	1375.04	528.508	604.536	527.077	588.178
A_33_P3228375	NM_020750	chr6:043491457-043491398	XPO5	"Homo sapiens exportin 5 (XPO5), mRNA [NM_020750]"	GO:0005515|GO:0005737|GO:0000049|GO:0005634|GO:0031047|GO:0015031	NM_020750	Hs.203206	57510	69.2632	65.5831	75.1198	99.2781	33.3917	84.6162	82.1512	29.9819
A_23_P100795	NM_213662	chr17:040465982-040465923	STAT3	"Homo sapiens signal transducer and activator of transcription 3 (acute-phase response factor) (STAT3), transcript variant 3, mRNA [NM_213662]"	GO:0001754|GO:0014070|GO:0003700|GO:0001659|GO:0005886|GO:0045471|GO:0016563|GO:0043434|GO:0006928|GO:0005634|GO:0060397|GO:0032870|GO:0005737|GO:0045944|GO:0044419|GO:0005062|GO:0040014|GO:0046983|GO:0070102|GO:0004871|GO:0034097|GO:0032355|GO:0019901|GO:0042493|GO:0005509|GO:0005730|GO:0042593|GO:0006953|GO:0000122|GO:0007399|GO:0043565|GO:0007165|GO:0019953|GO:0042755|GO:0008134	NM_213662	Hs.463059	6774	162.962	114.612	167.615	213.754	107.515	121.05	140.926	81.8612
A_32_P176550	NM_152405	chr5:078617809-078617868	JMY	"Homo sapiens junction mediating and regulatory protein, p53 cofactor (JMY), mRNA [NM_152405]"	GO:0005515|GO:0051091|GO:0006281|GO:0006357|GO:0003713|GO:0007050|GO:0005634|GO:0003779|GO:0006917|GO:0006974	NM_152405	Hs.482605	133746	44.1819	26.8491	47.2664	66.5519	18.7273	29.3451	29.7834	21.4187
A_23_P108823	NM_032523	chr2:179260253-179260312	OSBPL6	"Homo sapiens oxysterol binding protein-like 6 (OSBPL6), transcript variant 1, mRNA [NM_032523]"	GO:0006869|GO:0008202	NM_032523	Hs.318775	114880	4045.29	2691.04	4442.82	5310.77	2382.28	3015.91	2572.81	2484.39
A_23_P114185	NM_004615		TSPAN7	"Homo sapiens tetraspanin 7 (TSPAN7), mRNA [NM_004615]"	GO:0005886|GO:0005887|GO:0006487	NM_004615	Hs.441664	7102	139.635	97.103	129.023	217.061	72.8212	103.083	117.583	70.6438
A_23_P1956	NM_001080501	chr11:062558150-062558091	TMEM223	"Homo sapiens transmembrane protein 223 (TMEM223), mRNA [NM_001080501]"	GO:0016020|GO:0016021	NM_001080501	Hs.530463	79064	2383.36	1523.03	2689.45	3030.34	1430.3	1722.5	1796.42	1050.15
A_33_P3326942		chr1:182555576-182555635							8.68305	8.39591	9.37932	10.4307	6.23914	11.353	7.41637	6.41837
A_33_P3277407	NM_182931	chr7:104751253-104751312	MLL5	"Homo sapiens myeloid/lymphoid or mixed-lineage leukemia 5 (trithorax homolog, Drosophila) (MLL5), transcript variant 1, mRNA [NM_182931]"	GO:0002446|GO:0016571|GO:0003713|GO:0008168|GO:0005634|GO:0042800|GO:0046872|GO:0048384|GO:0006306|GO:0007049|GO:0016607|GO:0070688|GO:0030218|GO:0007050|GO:0008270|GO:0042119|GO:0032526|GO:0045893|GO:0019899|GO:0045449|GO:0016740|GO:0016568	NM_182931	Hs.592262	55904	38.1068	31.2815	37.3415	53.2998	23.6792	35.3495	33.7853	24.7096
A_33_P3212640	NM_203458	chr1:145285853-145285912	NOTCH2NL	"Homo sapiens Notch homolog 2 (Drosophila) N-terminal like (NOTCH2NL), mRNA [NM_203458]"	GO:0005737|GO:0007219|GO:0005509|GO:0007275|GO:0005576|GO:0030154	NM_203458	Hs.709526	388677	56.7988	43.1255	67.2892	76.5952	26.512	48.9041	49.4047	31.0677
A_23_P346800	NM_000054	chrX:153172176-153172235	AVPR2	"Homo sapiens arginine vasopressin receptor 2 (AVPR2), transcript variant 1, mRNA [NM_000054]"	GO:0007588|GO:0005794|GO:0005886|GO:0004930|GO:0005783|GO:0010628|GO:0007599|GO:0007165|GO:0007190|GO:0007186|GO:0005887|GO:0005000|GO:0004872|GO:0007188|GO:0005768	NM_000054	Hs.567240	554	24.8682	16.2266	24.9215	33.9496	15.7337	17.1089	16.3775	15.1933
A_32_P74409	NM_001145033	chr11:043965338-043965397	LOC387763	"Homo sapiens hypothetical protein LOC387763 (LOC387763), mRNA [NM_001145033]"		NM_001145033	Hs.714890	387763	1890.6	1259.13	2167.89	2340.41	1163.49	1382.9	1282.33	1112.17
A_23_P107612	NM_004163	chr18:052556632-052556691	RAB27B	"Homo sapiens RAB27B, member RAS oncogene family (RAB27B), mRNA [NM_004163]"	GO:0005515|GO:0042589|GO:0005794|GO:0016020|GO:0000166|GO:0007264|GO:0017157|GO:0003924|GO:0031225|GO:0015031|GO:0005525	NM_004163	Hs.25318	5874	14.4948	13.7616	13.8694	19.4869	10.1283	14.7028	14.3348	12.2471
A_24_P96474	NM_032287	chr22:044888791-044888732	LDOC1L	"Homo sapiens leucine zipper, down-regulated in cancer 1-like (LDOC1L), mRNA [NM_032287]"		NM_032287	Hs.715637	84247	984.198	624.482	1084.95	1359.43	508.211	660.053	738.111	475.283
A_24_P156576	NM_017856	chrX:014038346-014038287	GEMIN8	"Homo sapiens gem (nuclear organelle) associated protein 8 (GEMIN8), transcript variant 3, mRNA [NM_017856]"	GO:0008380|GO:0006397|GO:0005515|GO:0005737|GO:0015030|GO:0032797|GO:0005681|GO:0005634|GO:0000387	NM_017856	Hs.592237	54960	100.525	62.0646	109.278	140.995	51.3013	71.4669	74.1023	40.6245
A_24_P56194	NM_001310	chr12:012797484-012797543	CREBL2	"Homo sapiens cAMP responsive element binding protein-like 2 (CREBL2), mRNA [NM_001310]"	GO:0043565|GO:0007165|GO:0007049|GO:0006355|GO:0003700|GO:0046983|GO:0005634	NM_001310	Hs.591156	1389	420.326	260.256	504.275	588.342	168.361	306.755	293.751	180.26
A_24_P233960	NM_030918	chr1:151670954-151671013	SNX27	"Homo sapiens sorting nexin family member 27 (SNX27), mRNA [NM_030918]"	GO:0005515|GO:0007165|GO:0005737|GO:0042493|GO:0035091|GO:0015031|GO:0005769|GO:0005829	NM_030918	Hs.192326	81609	741.459	461.882	751.465	1024.12	448.789	529.904	538.862	316.879
A_23_P45304	NM_021083	chrX:037591291-037591350	XK	"Homo sapiens X-linked Kx blood group (McLeod syndrome) (XK), mRNA [NM_021083]"	GO:0005515|GO:0005215|GO:0016020|GO:0006865|GO:0006810|GO:0016021	NM_021083	Hs.78919	7504	258.16	178.433	299.755	319.571	155.153	198.685	185.733	150.882
A_23_P61580	NM_182543	chr10:018834783-018834724	NSUN6	"Homo sapiens NOL1/NOP2/Sun domain family, member 6 (NSUN6), mRNA [NM_182543]"	GO:0003723|GO:0008168|GO:0016740	NM_182543	Hs.396175	221078	365.569	223.52	408.914	477.181	210.612	245.005	204.987	220.567
A_23_P1014	NR_026761	chr1:211605740-211605799	C1orf97	"Homo sapiens chromosome 1 open reading frame 97 (C1orf97), non-coding RNA [NR_026761]"		NR_026761		84791	521.807	343.844	582.988	649.304	333.13	368.688	350.218	312.624
A_33_P3577671	NM_130434	chr15:065739034-065738975	DPP8	"Homo sapiens dipeptidyl-peptidase 8 (DPP8), transcript variant 1, mRNA [NM_130434]"	GO:0006955|GO:0005737|GO:0016020|GO:0004177|GO:0006508|GO:0008236|GO:0008233|GO:0005634|GO:0008239	NM_130434	Hs.591106	54878	3476.33	2222.83	4114.27	4729.44	1585.28	2691.55	2202.18	1774.77
A_23_P106463	NM_002537	chr15:064980123-064980064	OAZ2	"Homo sapiens ornithine decarboxylase antizyme 2 (OAZ2), mRNA [NM_002537]"	GO:0005515|GO:0008073|GO:0006595	NM_002537	Hs.74563	4947	907.616	519.742	927.501	1393.52	401.824	621.991	584.451	352.783
A_33_P3258392	NM_001955	chr6:012296218-012296277	EDN1	"Homo sapiens endothelin 1 (EDN1), mRNA [NM_001955]"	GO:0019722|GO:0051216|GO:0005615|GO:0006885|GO:0019229|GO:0007507|GO:0046888|GO:0015758|GO:0014032|GO:0001516|GO:0051482|GO:0046887|GO:0003100|GO:0031583|GO:0043179|GO:0030593|GO:0045840|GO:0060585|GO:0014065|GO:0001701|GO:0010595|GO:0045793|GO:0045321|GO:0005179|GO:0010460|GO:0030072|GO:0051899|GO:0030818|GO:0007267|GO:0048514|GO:0031707|GO:0009953|GO:0031708|GO:0007205|GO:0045429|GO:0042313|GO:…	NM_001955	Hs.511899	1906	18.8765	21.5101	16.2901	23.7572	16.5822	22.9254	27.6489	13.9559
A_32_P42925	NM_033546	chr18:003278058-003278117	MYL12B	"Homo sapiens myosin, light chain 12B, regulatory (MYL12B), transcript variant 2, mRNA [NM_033546]"	GO:0003774|GO:0005509|GO:0045177|GO:0016459	NM_033546	Hs.464472	103910	8538.05	5367.44	9763.91	11335	4515.28	6194.47	6040.47	3867.4
A_33_P3395788		chr20:020177751-020177810							7.56728	8.52274	7.94672	9.75513	5	12.9085	7.65972	5
A_23_P106633	NM_018380	chr16:068055311-068055252	DDX28	"Homo sapiens DEAD (Asp-Glu-Ala-Asp) box polypeptide 28 (DDX28), nuclear gene encoding mitochondrial protein, mRNA [NM_018380]"	GO:0042645|GO:0008026|GO:0005739|GO:0016787|GO:0000166|GO:0003723|GO:0004386|GO:0005634|GO:0005524	NM_018380	Hs.458313	55794	1170.29	667.344	1285.14	1522.83	702.904	726.933	605.229	669.87
A_33_P3292769	NM_145912	chr22:042776472-042776413	NFAM1	"Homo sapiens NFAT activating protein with ITAM motif 1 (NFAM1), mRNA [NM_145912]"	GO:0045577|GO:0007242|GO:0051091|GO:0006954|GO:0009986|GO:0005886|GO:0045121|GO:0016021|GO:0001819|GO:0050861|GO:0007166|GO:0004888	NM_145912	Hs.436677	150372	25.6181	16.4192	34.2245	31.8048	10.8251	22.5104	19.5797	7.16765
A_33_P3223825	NM_001110199	chr7:075915038-075915097	SRRM3	"Homo sapiens serine/arginine repetitive matrix 3 (SRRM3), mRNA [NM_001110199]"		NM_001110199	Hs.511025	222183	25.8808	26.6554	29.437	31.3682	16.8372	31.7376	32.0407	16.1881
A_23_P19987	NM_006547	chr7:023350828-023350769	IGF2BP3	"Homo sapiens insulin-like growth factor 2 mRNA binding protein 3 (IGF2BP3), mRNA [NM_006547]"	GO:0017148|GO:0005515|GO:0048027|GO:0042035|GO:0005737|GO:0000166|GO:0003723|GO:0005634|GO:0045182|GO:0009653	NM_006547	Hs.700696	10643	8597.5	5837.68	9526.61	10876.4	5389.49	6317.42	5481.63	5713.97
A_23_P27606	NM_004843	chr19:014163217-014163276	IL27RA	"Homo sapiens interleukin 27 receptor, alpha (IL27RA), mRNA [NM_004843]"	GO:0048302|GO:0032729|GO:0005515|GO:0006955|GO:0016020|GO:0002829|GO:0050830|GO:0005887|GO:0002827|GO:0045509|GO:0007166|GO:0004888	NM_004843	Hs.132781	9466	224.327	168.704	222.961	319.668	130.351	188.01	215.881	102.223
A_24_P414952	NM_022484	chr7:112406317-112406258	TMEM168	"Homo sapiens transmembrane protein 168 (TMEM168), mRNA [NM_022484]"	GO:0030133|GO:0016020|GO:0016021	NM_022484	Hs.709689	64418	1144.71	740.497	1197.59	1656.4	580.149	803.605	745.526	672.36
A_23_P87257	NM_022061		MRPL17	"Homo sapiens mitochondrial ribosomal protein L17 (MRPL17), nuclear gene encoding mitochondrial protein, mRNA [NM_022061]"	GO:0005739|GO:0005622|GO:0003735|GO:0019904|GO:0005743|GO:0005840|GO:0006412	NM_022061	Hs.523456	63875	1466.04	860.592	1529.84	2005.37	862.901	1003.22	899.548	679.008
A_33_P3214803	NM_021620	chr6:100062311-100062370	PRDM13	"Homo sapiens PR domain containing 13 (PRDM13), mRNA [NM_021620]"	GO:0005622|GO:0008270|GO:0005634|GO:0003677|GO:0046872|GO:0045449|GO:0022008	NM_021620	Hs.287386	59336	45.7078	40.2862	49.5706	54.209	33.3439	48.0582	48.5503	24.2503
A_23_P137578	NM_015176	chr1:224346716-224346775	FBXO28	"Homo sapiens F-box protein 28 (FBXO28), transcript variant 1, mRNA [NM_015176]"	GO:0019941	NM_015176	Hs.64691	23219	630.121	401.42	654.45	895.749	340.164	438.825	396.458	368.975
A_23_P113701	NM_002607	chr7:000536988-000536929	PDGFA	"Homo sapiens platelet-derived growth factor alpha polypeptide (PDGFA), transcript variant 1, mRNA [NM_002607]"	GO:0010544|GO:0031089|GO:0043498|GO:0050730|GO:0005518|GO:0007267|GO:0014910|GO:0048146|GO:0009790|GO:0005615|GO:0042803|GO:0010035|GO:0032956|GO:0009887|GO:0051781|GO:0007179|GO:0032526|GO:0032355|GO:0001942|GO:0001775|GO:0001666|GO:0048839|GO:0010033|GO:0030335|GO:0048286|GO:0046982|GO:0009986|GO:0048407|GO:0042493|GO:0045740|GO:0010512|GO:0050919|GO:0005576|GO:0002053|GO:0001525|GO:0005161|GO:…	NM_002607	Hs.535898	5154	1277.71	834.059	1464.78	1508.63	859.734	871.668	798.168	832.341
A_23_P108785	NM_005721	chr2:114715503-114715562	ACTR3	"Homo sapiens ARP3 actin-related protein 3 homolog (yeast) (ACTR3), mRNA [NM_005721]"	GO:0005515|GO:0030056|GO:0005885|GO:0005884|GO:0002102|GO:0051491|GO:0006928|GO:0003779|GO:0060076|GO:0005524|GO:0030027|GO:0010592|GO:0051789|GO:0005737|GO:0009743|GO:0030838|GO:0000139|GO:0000166|GO:0045666|GO:0050775|GO:0046677|GO:0043519	NM_005721	Hs.433512	10096	6236.91	3866.94	6634.96	8371.14	3704.62	4091.42	3785.39	3723.99
A_33_P3394710	NM_006416	chr6:088210965-088211024	SLC35A1	"Homo sapiens solute carrier family 35 (CMP-sialic acid transporter), member A1 (SLC35A1), mRNA [NM_006416]"	GO:0005456|GO:0015782|GO:0015780|GO:0005794|GO:0016020|GO:0005338|GO:0000139|GO:0005975|GO:0005887|GO:0005351|GO:0006464	NM_006416	Hs.423163	10559	128.521	81.4765	125.086	188.054	72.4232	83.1929	77.7696	83.4669
A_33_P3365010	NM_001973	chr1:205592863-205592804	ELK4	"Homo sapiens ELK4, ETS-domain protein (SRF accessory protein 1) (ELK4), transcript variant a, mRNA [NM_001973]"	GO:0043565|GO:0005515|GO:0003712|GO:0006355|GO:0003700|GO:0005634	NM_001973	Hs.497520	2005	78.1385	65.6576	80.819	101.108	52.4885	69.6443	78.2611	49.0674
A_33_P3416009		chr21:34947842-34947783		Protein downstream neighbor of Son (B17) [Source:UniProtKB/Swiss-Prot;Acc:Q9NYP3] [ENST00000303113]					38.7363	32.2423	38.4337	56.8993	20.876	34.0822	36.4128	26.232
A_24_P375322	NR_003503	chr2:091969703-091969762	GGT8P	"Homo sapiens gamma-glutamyltransferase 8 pseudogene (GGT8P), non-coding RNA [NR_003503]"		NR_003503	Hs.650223	645367	17.5933	13.4585	18.2456	24.1412	10.3932	17.5787	12.5189	10.2778
A_23_P111487	NM_001128853	chr7:100485375-100485434	SRRT	"Homo sapiens serrate RNA effector molecule homolog (Arabidopsis) (SRRT), transcript variant 4, mRNA [NM_001128853]"	GO:0005515|GO:0046685|GO:0005737|GO:0008283|GO:0031053|GO:0005654	NM_001128853	Hs.111801	51593	127.339	110.461	120.814	170.373	90.8302	112.254	159.724	59.4049
A_23_P388900	NM_018420	chr1:116611811-116611870	SLC22A15	"Homo sapiens solute carrier family 22, member 15 (SLC22A15), mRNA [NM_018420]"	GO:0005215|GO:0016020|GO:0016021|GO:0055085|GO:0006811	NM_018420	Hs.125482	55356	49.7197	30.4381	55.8372	64.944	28.378	33.6031	30.797	26.9141
A_23_P396353	NM_020921	chr14:051187234-051187175	NIN	"Homo sapiens ninein (GSK3B interacting protein) (NIN), transcript variant 2, mRNA [NM_020921]"	GO:0005515|GO:0051642|GO:0005813|GO:0000166|GO:0005874|GO:0005525	NM_020921	Hs.310429	51199	914.137	582.77	1013.83	1278.4	450.182	627.061	628.06	493.191
A_33_P3229246	NM_003528	chr1:149858160-149858101	HIST2H2BE	"Homo sapiens histone cluster 2, H2be (HIST2H2BE), mRNA [NM_003528]"	GO:0005515|GO:0005694|GO:0006334|GO:0005634|GO:0000786|GO:0003677|GO:0042742	NM_003528	Hs.2178	8349	20.9214	17.4777	23.3689	25.307	14.0883	18.0914	25.1592	9.1824
A_24_P943613	NM_015173	chr4:038140705-038140764	TBC1D1	"Homo sapiens TBC1 (tre-2/USP6, BUB2, cdc16) domain family, member 1 (TBC1D1), mRNA [NM_015173]"	GO:0005622|GO:0032313|GO:0005634|GO:0005097|GO:0005096	NM_015173	Hs.176503	23216	722.842	439.544	905.751	1002.23	260.55	542.581	484.051	292
A_23_P89431	NM_002982	chr17:032584050-032584109	CCL2	"Homo sapiens chemokine (C-C motif) ligand 2 (CCL2), mRNA [NM_002982]"	GO:0009408|GO:0045471|GO:0031100|GO:0019079|GO:0005615|GO:0009617|GO:0005737|GO:0006954|GO:0006935|GO:0006959|GO:0031727|GO:0043025|GO:0032496|GO:0007179|GO:0004871|GO:0007155|GO:0043200|GO:0008201|GO:0010332|GO:0046677|GO:0048010|GO:0014823|GO:0001666|GO:0008009|GO:0070098|GO:0001664|GO:0042493|GO:0030593|GO:0033552|GO:0006874|GO:0060137|GO:0051384|GO:0006916|GO:0005576|GO:0007259|GO:0002548|GO:…	NM_002982	Hs.303649	6347	465.619	294.395	489.761	621.015	286.08	311.51	357.48	214.196
A_33_P3416583	NM_001135190	chr11:072410552-072410493	ARAP1	"Homo sapiens ArfGAP with RhoGAP domain, ankyrin repeat and PH domain 1 (ARAP1), transcript variant 4, mRNA [NM_001135190]"	GO:0005515|GO:0030037|GO:0005794|GO:0005886|GO:0008360|GO:0005547|GO:0051491|GO:0046872|GO:0005100|GO:0051497|GO:0005622|GO:0007165|GO:0008060|GO:0005737|GO:0032312|GO:0043089|GO:0008270|GO:0051270|GO:0019898	NM_001135190	Hs.503165	116985	20.6761	15.2662	20.8323	23.5975	17.5984	21.8467	18.3982	5.55355
A_23_P121602	NM_003864	chr4:174298478-174298537	SAP30	"Homo sapiens Sin3A-associated protein, 30kDa (SAP30), mRNA [NM_003864]"	GO:0005515|GO:0000118|GO:0003714|GO:0005634|GO:0000122|GO:0045449	NM_003864	Hs.591715	8819	4300.4	2737.58	4788.71	5656.57	2455.91	3098.19	2656.74	2457.81
A_23_P368691	NM_005691		ABCC9	"Homo sapiens ATP-binding cassette, sub-family C (CFTR/MRP), member 9 (ABCC9), transcript variant SUR2A, mRNA [NM_005691]"	GO:0005215|GO:0008282|GO:0008281|GO:0010107|GO:0015459|GO:0042626|GO:0055085|GO:0005524|GO:0051607|GO:0000166|GO:0016020|GO:0004872|GO:0016021|GO:0016887	NM_005691	Hs.446050	10060	11.1295	10.2323	11.8811	16.5073	5	13.1169	8.34409	9.23599
A_23_P47034	NM_002729	chr10:094454858-094454917	HHEX	"Homo sapiens hematopoietically expressed homeobox (HHEX), mRNA [NM_002729]"	GO:0030948|GO:0016565|GO:0006355|GO:0003700|GO:0035050|GO:0030177|GO:0010553|GO:0005634|GO:0007275|GO:0010552|GO:0030878|GO:0009952|GO:0030154|GO:0043565|GO:0001889|GO:0005737|GO:0007049|GO:0006406|GO:0042127|GO:0016525|GO:0008190|GO:0009887|GO:0030900|GO:0008134	NM_002729	Hs.118651	3087	581.808	370.501	616.203	808.456	320.764	368.144	427.087	316.272
A_33_P3244279	AL582488	chrX:77082173-77082232		PRO0756 [Source:UniProtKB/TrEMBL;Acc:Q9H375] [ENST00000391568]			Hs.694999		35.351	22.0308	41.1997	59.4151	5.43808	24.6957	36.3966	5
A_24_P58177		chr14:91633926-91633985		"UPF0317 protein C14orf159, mitochondrial Precursor [Source:UniProtKB/Swiss-Prot;Acc:Q7Z3D6] [ENST00000298858]"					172.315	137.954	169.248	228.862	118.836	155.521	177.722	80.6185
A_24_P143127	NM_000828	chrX:122616819-122616878	GRIA3	"Homo sapiens glutamate receptor, ionotrophic, AMPA 3 (GRIA3), transcript variant 2, mRNA [NM_000828]"	GO:0005515|GO:0030054|GO:0005886|GO:0005234|GO:0005624|GO:0014069|GO:0043083|GO:0007215|GO:0030165|GO:0032279|GO:0030666|GO:0043234|GO:0001919|GO:0010226|GO:0043197|GO:0043198|GO:0045211|GO:0043195|GO:0004971|GO:0043204|GO:0004872|GO:0016021|GO:0005216|GO:0006811	NM_000828	Hs.377070	2892	22.5784	19.8451	30.0031	28.5387	9.19337	25.1245	24.5099	9.90095
A_33_P3255814	NM_020662	chr6:024425650-024425709	MRS2	"Homo sapiens MRS2 magnesium homeostasis factor homolog (S. cerevisiae) (MRS2), mRNA [NM_020662]"	GO:0005739|GO:0000287|GO:0016020|GO:0046873|GO:0005743|GO:0016021|GO:0055085|GO:0030001|GO:0006811	NM_020662	Hs.719256	57380	787.274	507.335	920.803	1063.96	377.055	591.162	509.634	421.208
A_23_P82065	NM_022726	chr6:080625140-080625081	ELOVL4	"Homo sapiens elongation of very long chain fatty acids (FEN1/Elo2, SUR4/Elo3, yeast)-like 4 (ELOVL4), mRNA [NM_022726]"	GO:0016020|GO:0005783|GO:0006633|GO:0016021|GO:0005575|GO:0007601|GO:0050896|GO:0008020	NM_022726	Hs.101915	6785	653.5	425.002	777.766	887.681	295.052	470.043	499.379	305.584
A_23_P92672	NM_002538	chr5:070370035-070369976	OCLN	"Homo sapiens occludin (OCLN), mRNA [NM_002538]"	GO:0005515|GO:0030054|GO:0006461|GO:0005886|GO:0008119|GO:0005198|GO:0046500|GO:0046498|GO:0016021|GO:0005923|GO:0005829	NM_002538	Hs.592605	4950	72.0513	51.5959	76.5672	101.948	37.6384	56.223	56.4914	42.0733
A_33_P3269803	NM_014718	chr12:007311467-007311526	CLSTN3	"Homo sapiens calsyntenin 3 (CLSTN3), mRNA [NM_014718]"	GO:0005515|GO:0005794|GO:0005886|GO:0000139|GO:0005783|GO:0045211|GO:0005509|GO:0005789|GO:0016021|GO:0007155|GO:0007156	NM_014718	Hs.535378	9746	1393.52	862.505	1497.17	1777.57	905.814	939.227	876.038	772.251
A_24_P341187	NM_020944	chr9:035738622-035738563	GBA2	"Homo sapiens glucosidase, beta (bile acid) 2 (GBA2), mRNA [NM_020944]"	GO:0006629|GO:0006665|GO:0005792|GO:0005886|GO:0004348|GO:0005790|GO:0006680|GO:0016142|GO:0016798|GO:0008152|GO:0008206|GO:0016021|GO:0008422	NM_020944	Hs.443134	57704	136.031	101.726	136.21	193.906	77.9767	108.394	137.138	59.6463
A_24_P261169	NM_006378	chr9:091992983-091992924	SEMA4D	"Homo sapiens sema domain, immunoglobulin domain (Ig), transmembrane domain (TM) and short cytoplasmic domain, (semaphorin) 4D (SEMA4D), transcript variant 1, mRNA [NM_006378]"	GO:0006955|GO:0005886|GO:0005102|GO:0007275|GO:0006916|GO:0004872|GO:0050772|GO:0016021|GO:0007155|GO:0030154|GO:0007399	NM_006378	Hs.494406	10507	14.3207	15.2654	11.2664	16.688	15.0078	18.2802	15.6864	11.8295
A_33_P3288384	NM_001143937	chr11:014535571-014535512	PSMA1	"Homo sapiens proteasome (prosome, macropain) subunit, alpha type, 1 (PSMA1), transcript variant 3, mRNA [NM_001143937]"	GO:0005515|GO:0006511|GO:0005839|GO:0003723|GO:0051437|GO:0005634|GO:0051436|GO:0031145|GO:0004298|GO:0005737|GO:0051603|GO:0008233|GO:0005844	NM_001143937	Hs.102798	5682	83.3971	46.0109	85.367	128.763	36.0615	54.5907	52.4655	30.9766
A_32_P48559	NM_001109660	chr16:030035091-030035150	C16orf92	"Homo sapiens chromosome 16 open reading frame 92 (C16orf92), transcript variant 2, mRNA [NM_001109660]"	GO:0016020|GO:0016021	NM_001109660	Hs.651588	146378	51.4635	40.8067	49.5467	80.7257	24.1179	47.4733	51.9751	22.9717
A_24_P353103	NM_001007248	chr19:035249768-035249709	ZNF599	"Homo sapiens zinc finger protein 599 (ZNF599), mRNA [NM_001007248]"	GO:0005622|GO:0006355|GO:0008270|GO:0005634|GO:0003677|GO:0046872	NM_001007248	Hs.590961	148103	17.312	15.7632	18.5683	26.2288	7.13886	21.2675	17.7151	8.3071
A_23_P94494	NM_007005	chr9:082340031-082340090	TLE4	"Homo sapiens transducin-like enhancer of split 4 (E(sp1) homolog, Drosophila) (TLE4), mRNA [NM_007005]"	GO:0008150|GO:0003674|GO:0005634|GO:0016055|GO:0045449	NM_007005	Hs.444213	7091	204.963	155.732	214.328	290.376	110.184	172.078	209.681	85.4374
A_23_P5018	NR_026887	chr19:033795263-033795322	LOC80054	"Homo sapiens hypothetical LOC80054 (LOC80054), non-coding RNA [NR_026887]"		NR_026887	Hs.287521	80054	35.6345	30.7163	28.6761	47.4685	30.7589	36.095	30.3534	25.7005
A_24_P79054	NM_000660		TGFB1	"Homo sapiens transforming growth factor, beta 1 (TGFB1), mRNA [NM_000660]"	GO:0008219|GO:0014070|GO:0030308|GO:0002513|GO:0030879|GO:0006796|GO:0009790|GO:0005615|GO:0007406|GO:0005114|GO:0006754|GO:0010763|GO:0007173|GO:0006611|GO:0016202|GO:0016481|GO:0017015|GO:0032355|GO:0030334|GO:0010800|GO:0007565|GO:0022408|GO:0030501|GO:0009986|GO:0005796|GO:0007568|GO:0010742|GO:0031536|GO:0032270|GO:0007183|GO:0001501|GO:0032967|GO:0042060|GO:0032570|GO:0008083|GO:0030424|GO:…	NM_000660	Hs.645227	7040	106.581	93.3026	94.4331	136.127	89.1821	86.0403	145.541	48.3266
A_33_P3377888	AK123255	chr11:113690256-113690197		"Homo sapiens cDNA FLJ41261 fis, clone BRAMY2034920. [AK123255]"			Hs.711262		35.1758	30.8055	44.7829	40.511	20.2334	30.2469	36.7001	25.4694
A_33_P3233368	AK123801	chr6:139790321-139790262	hCG_1786283	"Homo sapiens cDNA FLJ41807 fis, clone NOVAR2001620 [AK123801]"			Hs.666240	645434	11.1219	10.05	11.7307	16.635	5	12.5684	10.0586	7.52304
A_24_P108863	NM_001037540	chrX:017772278-017772337	SCML1	"Homo sapiens sex comb on midleg-like 1 (Drosophila) (SCML1), transcript variant 1, mRNA [NM_001037540]"	GO:0003700|GO:0005634|GO:0009653|GO:0045449	NM_001037540	Hs.109655	6322	252.743	170.923	271.119	370.261	116.849	186.888	193.926	131.957
A_33_P3246068	NM_014017	chr1:156028235-156028294	ROBLD3	"Homo sapiens roadblock domain containing 3 (ROBLD3), transcript variant 1, mRNA [NM_014017]"	GO:0016020|GO:0005764|GO:0005768	NM_014017	Hs.632483	28956	12459.7	8038.81	14379.5	15025.5	7974.08	8969.59	8208.51	6938.34
A_23_P5551	NM_005381	chr2:232319780-232319721	NCL	"Homo sapiens nucleolin (NCL), mRNA [NM_005381]"	GO:0000166|GO:0030529|GO:0003723|GO:0042162|GO:0005730|GO:0005654|GO:0005634|GO:0001525|GO:0008022|GO:0005938|GO:0003677	NM_005381	Hs.79110	4691	38507.7	27322.6	42217.8	49102.4	24202.9	30943.8	26330.8	24693.2
A_33_P3385101	NM_019009	chr11:001297951-001297892	TOLLIP	"Homo sapiens toll interacting protein (TOLLIP), mRNA [NM_019009]"	GO:0005515|GO:0045323|GO:0016310|GO:0007242|GO:0006955|GO:0005737|GO:0045321|GO:0045092|GO:0006954|GO:0007267|GO:0005121|GO:0004871	NM_019009	Hs.719949	54472	1284.38	845.263	1468.93	1512.44	871.78	887.218	802.084	846.489
A_33_P3254650	XR_041035	chr14:021853025-021853084	LOC728353	"PREDICTED: Homo sapiens hypothetical protein LOC728353 (LOC728353), miscRNA [XR_041035]"		XR_041035	Hs.621210	728353	15.1283	10.318	20.6244	16.7927	7.96798	11.5963	13.2238	6.13393
A_23_P13137	AY358815	chr11:113118623-113118683		"Homo sapiens clone DNA108923 SFVP2550 (UNQ2550) mRNA, complete cds. [AY358815]"			Hs.689625		99.5694	77.7539	99.1272	134.146	65.4348	85.6734	84.1105	63.4778
A_24_P780052	NM_002295	chr1:160236609-160236550	RPSA	"Homo sapiens ribosomal protein SA (RPSA), transcript variant 1, mRNA [NM_002295]"	GO:0005622|GO:0005737|GO:0003735|GO:0005886|GO:0022627|GO:0043022|GO:0005840|GO:0005634|GO:0004872|GO:0007155|GO:0006414|GO:0005829	NM_002295	Hs.449909	3921	29852.6	21088.7	31956.5	38304.2	19297.1	23413	23915.5	15937.6
A_23_P76690	NM_006002		UCHL3	"Homo sapiens ubiquitin carboxyl-terminal esterase L3 (ubiquitin thiolesterase) (UCHL3), mRNA [NM_006002]"	GO:0005622|GO:0006511|GO:0005737|GO:0008233|GO:0008234|GO:0004221	NM_006002	Hs.162241	7347	2972.28	1839.27	3448.38	3928.72	1539.75	2192.64	1959.8	1365.38
A_24_P721699	NR_015380	chr19:058866199-058866258	NCRNA00181	"Homo sapiens non-protein coding RNA 181 (NCRNA00181), non-coding RNA [NR_015380]"		NR_015380		503538	45.5518	33.4798	46.9658	57.1424	32.5471	40.2319	40.2052	20.0025
A_33_P3389336	XM_001717241	chr11:034072332-034072273	LOC100129531	"PREDICTED: Homo sapiens hypothetical LOC100129531 (LOC100129531), mRNA [XM_001717241]"		XM_001717241	Hs.712924	100129531	7.34185	7.80745	7.91187	9.11368	5	7.80678	8.33442	7.28116
A_23_P211627	NM_007172	chr6:025141476-025141535	NUP50	"Homo sapiens nucleoporin 50kDa (NUP50), transcript variant 2, mRNA [NM_007172]"	GO:0005515|GO:0016020|GO:0005643|GO:0046907|GO:0005654|GO:0005634|GO:0051028|GO:0015031|GO:0055085	NM_007172	Hs.475103	10762	488.297	296.688	475.038	708.459	281.394	327.403	310.453	252.207
A_23_P144165	NM_014648	chr3:108412711-108412770	DZIP3	"Homo sapiens DAZ interacting protein 3, zinc finger (DZIP3), mRNA [NM_014648]"	GO:0005515|GO:0000209|GO:0005737|GO:0004842|GO:0019941|GO:0016874|GO:0003723|GO:0008270|GO:0046872|GO:0031593	NM_014648	Hs.409210	9666	846.938	533.222	921.659	1129.91	489.24	589.718	494.153	515.794
A_24_P169092	NM_032427	chr11:095712434-095712375	MAML2	"Homo sapiens mastermind-like 2 (Drosophila) (MAML2), mRNA [NM_032427]"	GO:0016607|GO:0007219|GO:0045944|GO:0003713|GO:0005634|GO:0045449	NM_032427	Hs.428214	84441	19.4485	13.5243	20.3757	29.6671	8.30272	16.2404	19.1303	5.20208
A_33_P3379116		chr6:029044241-029044182							31.9802	25.4317	43.3965	33.0164	19.5278	29.4313	30.1745	16.6892
A_23_P10463	NM_004552	chr1:039500182-039500241	NDUFS5	"Homo sapiens NADH dehydrogenase (ubiquinone) Fe-S protein 5, 15kDa (NADH-coenzyme Q reductase) (NDUFS5), mRNA [NM_004552]"	GO:0005739|GO:0032981|GO:0005747|GO:0016020|GO:0070469|GO:0006810|GO:0006120|GO:0005743|GO:0022900|GO:0008137	NM_004552	Hs.632385	4725	24583.3	15568.3	27765.1	31186.2	14798.6	17150.6	16483	13071.4
A_23_P121120	NM_023915	chr3:151012341-151012282	GPR87	"Homo sapiens G protein-coupled receptor 87 (GPR87), mRNA [NM_023915]"	GO:0008150|GO:0007165|GO:0007186|GO:0005886|GO:0045028|GO:0004930|GO:0004872|GO:0016021	NM_023915	Hs.591292	53836	6.60443	5.74692	6.18572	8.08983	5.53775	6.09181	6.00694	5.14202
A_23_P375419	NM_144965	chr9:130493437-130493496	TTC16	"Homo sapiens tetratricopeptide repeat domain 16 (TTC16), mRNA [NM_144965]"	GO:0005488	NM_144965	Hs.642748	158248	9.07294	10.1623	10.4455	10.8687	5.90459	12.341	10.9361	7.20975
A_23_P10081	NM_182896	chr3:093773223-093773282	ARL13B	"Homo sapiens ADP-ribosylation factor-like 13B (ARL13B), transcript variant 1, mRNA [NM_182896]"	GO:0000166|GO:0005525	NM_182896	Hs.533086	200894	419.059	263.227	453.454	586.15	217.573	275.915	277.674	236.091
A_23_P201264	NM_022787	chr8:043000082-043000023	NMNAT1	"Homo sapiens nicotinamide nucleotide adenylyltransferase 1 (NMNAT1), mRNA [NM_022787]"	GO:0005515|GO:0000287|GO:0009058|GO:0016779|GO:0005634|GO:0019363|GO:0005524|GO:0000166|GO:0000309|GO:0004515|GO:0008270|GO:0009435|GO:0043526|GO:0016740	NM_022787	Hs.633762	64802	134.5	97.5148	138.503	195.334	69.6647	116.504	110.003	66.0372
A_23_P31725	NM_001715	chr8:011421858-011421917	BLK	"Homo sapiens B lymphoid tyrosine kinase (BLK), mRNA [NM_001715]"	GO:0005515|GO:0000166|GO:0006468|GO:0005524|GO:0004715|GO:0016740|GO:0007243	NM_001715	Hs.146591	640	9.67286	8.68952	11.1851	12.8335	5	12.9699	8.09861	5
A_23_P204472	NM_053275	chr15:040605049-040604990	RPLP0	"Homo sapiens ribosomal protein, large, P0 (RPLP0), transcript variant 2, mRNA [NM_053275]"	GO:0005622|GO:0005515|GO:0005737|GO:0003735|GO:0044419|GO:0042254|GO:0003723|GO:0005840|GO:0022625|GO:0006414|GO:0005829	NM_053275	Hs.546285	6175	48647.3	37598.7	56615.7	67080.3	22245.7	45338.8	47164.6	20292.6
A_24_P551028	NM_001001664	chr2:139330359-139330418	SPOPL	"Homo sapiens speckle-type POZ protein-like (SPOPL), mRNA [NM_001001664]"	GO:0005515|GO:0019941|GO:0005634	NM_001001664	Hs.333297	339745	613.302	404.152	708.781	850.238	280.886	464.286	431.269	316.9
A_33_P3879789	BC043286	chr19:32084396-32084455	LOC339316	Homo sapiens cDNA clone IMAGE:5297759 [BC043286]			Hs.432564	339316	24.6955	24.6419	33.3131	31.7071	9.06627	27.2644	38.8701	7.79103
A_33_P3334404	BC034350	chr1:9011597-9011656		Carbonic anhydrase 6 Precursor (EC 4.2.1.1)(Carbonic anhydrase VI)(CA-VI)(Carbonate dehydratase VI)(Secreted carbonic anhydrase)(Salivary carbonic anhydrase) [Source:UniProtKB/Swiss-Prot;Acc:P23280] [ENST00000319474]			Hs.100322		13.9201	12.5445	13.4254	23.3349	5	17.485	13.9601	6.18822
A_24_P415327	NM_000195		HPS1	"Homo sapiens Hermansky-Pudlak syndrome 1 (HPS1), transcript variant 1, mRNA [NM_000195]"	GO:0005737|GO:0005887|GO:0046983|GO:0016023|GO:0005624|GO:0005625|GO:0007601|GO:0007040|GO:0005764|GO:0050896	NM_000195	Hs.404568	3257	65.0833	56.0006	60.1122	77.2085	57.929	59.2266	68.7641	40.0111
A_33_P3305536	BC105287	chr11:28147072-28147131		Putative S-adenosyl-L-methionine-dependent methyltransferase METT5D1 (EC 2.1.1.-)(Methyltransferase 5 domain-containing protein 1) [Source:UniProtKB/Swiss-Prot;Acc:A6NJ78] [ENST00000403099]			Hs.243326		185.995	142.773	225.619	247.592	84.7735	153.825	167.202	107.293
A_32_P56143	XM_001716009	chrX:122648510-122648451	LOC100133109	"PREDICTED: Homo sapiens hypothetical LOC100133109 (LOC100133109), mRNA [XM_001716009]"		XM_001716009	Hs.719492	100133109	34.006	27.7595	40.4673	45.2028	16.3479	33.2327	38.1538	11.8921
A_23_P102404	NM_006429	chr2:073479769-073479828	CCT7	"Homo sapiens chaperonin containing TCP1, subunit 7 (eta) (CCT7), transcript variant 1, mRNA [NM_006429]"	GO:0005737|GO:0000166|GO:0006457|GO:0005832|GO:0051082|GO:0005524|GO:0042802|GO:0005829	NM_006429	Hs.368149	10574	26110.8	18859.1	28116.5	34572	15643.8	21250.8	20835.2	14491.1
A_23_P27346	NM_005359	chr18:048605060-048605119	SMAD4	"Homo sapiens SMAD family member 4 (SMAD4), mRNA [NM_005359]"	GO:0001658|GO:0030308|GO:0030616|GO:0008285|GO:0003700|GO:0005518|GO:0016563|GO:0010718|GO:0005634|GO:0009952|GO:0060395|GO:0042803|GO:0005829|GO:0005622|GO:0005737|GO:0045944|GO:0060021|GO:0017015|GO:0001666|GO:0001822|GO:0010862|GO:0010843|GO:0070412|GO:0051098|GO:0048663|GO:0030509|GO:0060391|GO:0001702|GO:0032444|GO:0007183|GO:0032909|GO:0005654|GO:0045892	NM_005359	Hs.75862	4089	1342.99	847.04	1485.96	1892.61	650.415	934.448	989.024	617.65
A_23_P132669	NM_001010983	chr3:052728844-052728785	GLT8D1	"Homo sapiens glycosyltransferase 8 domain containing 1 (GLT8D1), transcript variant 3, mRNA [NM_001010983]"	GO:0005739|GO:0016020|GO:0016757|GO:0016021	NM_001010983	Hs.297304	55830	2808.6	1859.07	3020.55	3746.2	1659.06	2051.1	1856.98	1669.14
A_33_P3400688	NM_205850	chr15:048434530-048434589	SLC24A5	"Homo sapiens solute carrier family 24, member 5 (SLC24A5), mRNA [NM_205850]"	GO:0042470|GO:0005509|GO:0030955|GO:0031402|GO:0055085|GO:0015297|GO:0016020|GO:0006816|GO:0016021|GO:0006814|GO:0006813|GO:0050896|GO:0006811|GO:0015293	NM_205850	Hs.710240	283652	32.5588	32.3705	38.5325	48.828	10.316	39.5036	52.608	5
A_32_P32653	NM_152699	chr3:196661451-196661510	SENP5	"Homo sapiens SUMO1/sentrin specific peptidase 5 (SENP5), mRNA [NM_152699]"	GO:0007049|GO:0019941|GO:0006508|GO:0005730|GO:0008233|GO:0005634|GO:0008234|GO:0051301	NM_152699	Hs.240770	205564	2501.62	1593.37	2960.73	3352.08	1192.05	1856.44	1640.74	1282.93
A_24_P497464	AK094963	chr17:70067254-70067195	FLJ37644	"Homo sapiens cDNA FLJ37644 fis, clone BRHIP2000239 [AK094963]"			Hs.657374	400618	9.06009	6.66879	7.7154	14.3085	5.15638	7.13809	7.86827	5
A_23_P432545	NM_173584	chr11:000831224-000831283	EFCAB4A	"Homo sapiens EF-hand calcium binding domain 4A (EFCAB4A), mRNA [NM_173584]"	GO:0005509	NM_173584	Hs.660936	283229	2116.01	1080.08	2887	3039.07	421.944	1548.96	1298.43	392.844
A_23_P67748	NM_004218		RAB11B	"Homo sapiens RAB11B, member RAS oncogene family (RAB11B), mRNA [NM_004218]"	GO:0005886|GO:0000166|GO:0007264|GO:0003924|GO:0016023|GO:0015031|GO:0005525	NM_004218	Hs.626404	9230	53.4554	42.9477	50.6347	68.2574	41.4742	45.6525	59.1942	23.9964
A_23_P202245	NM_020975	chr10:043625254-043625313	RET	"Homo sapiens ret proto-oncogene (RET), transcript variant 2, mRNA [NM_020975]"	GO:0005515|GO:0001657|GO:0042551|GO:0001755|GO:0005509|GO:0001838|GO:0005524|GO:0048484|GO:0007399|GO:0007165|GO:0016020|GO:0000166|GO:0000165|GO:0007497|GO:0004872|GO:0006468|GO:0016021|GO:0004714|GO:0007169|GO:0007156|GO:0016740	NM_020975	Hs.350321	5979	15.0948	16.5503	10.1739	21.4341	13.6763	19.3596	16.7073	13.584
A_23_P426021	NM_015187	chr4:025749158-025749099	SEL1L3	"Homo sapiens sel-1 suppressor of lin-12-like 3 (C. elegans) (SEL1L3), mRNA [NM_015187]"	GO:0016020|GO:0005488|GO:0016021	NM_015187	Hs.479384	23231	567.18	342.914	648.469	765.117	287.953	418.697	329.161	280.882
A_23_P89334	NM_003802		MYH13	"Homo sapiens myosin, heavy chain 13, skeletal muscle (MYH13), mRNA [NM_003802]"	GO:0005516|GO:0032982|GO:0005737|GO:0000146|GO:0006936|GO:0000166|GO:0003779|GO:0005859|GO:0030016|GO:0005524	NM_003802	Hs.711142	8735	6.72523	7.45787	6.25333	8.92235	5	9.53704	7.83657	5
A_32_P233304	NM_173083	chr1:226419007-226418948	LIN9	"Homo sapiens lin-9 homolog (C. elegans) (LIN9), mRNA [NM_173083]"	GO:0006260|GO:0007049|GO:0005654|GO:0005634	NM_173083	Hs.120817	286826	1065.18	709.212	1246.45	1407.47	541.611	813.328	693.453	620.856
A_23_P83149	NM_016014		FAM108B1	"Homo sapiens family with sequence similarity 108, member B1 (FAM108B1), transcript variant 1, mRNA [NM_016014]"	GO:0016787|GO:0005576	NM_016014	Hs.380389	51104	178.428	108.736	223.529	251.909	59.8462	134.003	126.199	66.0057
A_24_P93896	NM_199077	chr10:104687119-104687178	CNNM2	"Homo sapiens cyclin M2 (CNNM2), transcript variant 3, mRNA [NM_199077]"	GO:0016020|GO:0016021|GO:0006811	NM_199077	Hs.719266	54805	41.2043	30.7101	43.4579	60.8193	19.3358	38.0128	36.6013	17.5161
A_33_P3252394	NM_006705	chr9:092221400-092221459	GADD45G	"Homo sapiens growth arrest and DNA-damage-inducible, gamma (GADD45G), mRNA [NM_006705]"	GO:0005515|GO:0000186|GO:0006281|GO:0000185|GO:0051726|GO:0006950|GO:0006915|GO:0007275|GO:0006469|GO:0030154	NM_006705	Hs.9701	10912	112.453	76.8154	126.316	139.803	71.2392	85.7897	72.6987	71.9579
A_33_P3332871	BE616696	chr7:65196929-65196869		"601279876F1 NIH_MGC_39 Homo sapiens cDNA clone IMAGE:3621930 5', mRNA sequence [BE616696]"			Hs.676335		21.4279	21.7033	24.5216	30.3686	9.39363	26.944	26.4177	11.7482
A_33_P3285334	XM_001714172	chr1:000855660-000855601	LOC100128838	"PREDICTED: Homo sapiens hypothetical LOC100128838 (LOC100128838), mRNA [XM_001714172]"		XM_001714172	Hs.200644	100128838	84.0998	73.7603	90.8475	99.8497	61.6021	80.9653	80.6019	59.7137
A_23_P250212	NM_001080826	chr8:008175388-008175329	PRAGMIN	"Homo sapiens homolog of rat pragma of Rnd2 (PRAGMIN), mRNA [NM_001080826]"	GO:0000166|GO:0006468|GO:0005524|GO:0004715|GO:0016740	NM_001080826	Hs.657673	157285	208.875	154.431	215.637	249.449	161.539	160.564	144.156	158.573
A_33_P3230528		chr17:17000529-17000588		Myosin phosphatase Rho-interacting protein (M-RIP)(Rho-interacting protein 3)(RIP3)(p116Rip) [Source:UniProtKB/Swiss-Prot;Acc:Q6WCQ1] [ENST00000395807]					412.86	262.369	472.865	519.369	246.345	298.618	243.739	244.749
A_23_P334608	NM_000181	chr7:065425765-065425706	GUSB	"Homo sapiens glucuronidase, beta (GUSB), mRNA [NM_000181]"	GO:0004566|GO:0043169|GO:0005975|GO:0008152|GO:0006027|GO:0005764	NM_000181	Hs.255230	2990	12383.1	7767.9	14601.3	16123.7	6424.41	9225.73	7649.66	6428.31
A_23_P415558	NM_012256	chr7:148952401-148952460	ZNF212	"Homo sapiens zinc finger protein 212 (ZNF212), mRNA [NM_012256]"	GO:0005622|GO:0006355|GO:0008270|GO:0005634|GO:0003677|GO:0046872|GO:0042802	NM_012256	Hs.490510	7988	824.316	539.295	852.69	1109.03	511.226	573.602	546.558	497.725
A_23_P110412	NM_001080506	chr4:083405845-083405786	TMEM150C	"Homo sapiens transmembrane protein 150C (TMEM150C), mRNA [NM_001080506]"		NM_001080506	Hs.720835	441027	11.4052	11.726	10.5675	14.0966	9.55152	13.1425	12.2619	9.77345
A_23_P212800	NM_004464	chr4:081207806-081207865	FGF5	"Homo sapiens fibroblast growth factor 5 (FGF5), transcript variant 1, mRNA [NM_004464]"	GO:0008543|GO:0008283|GO:0007267|GO:0010001|GO:0051781|GO:0005576|GO:0008083|GO:0005615|GO:0007399	NM_004464	Hs.37055	2250	10.0513	9.56364	8.64488	13.741	7.76813	9.97	6.25081	12.4701
A_23_P49041	NM_024956	chr15:043476683-043476742	TMEM62	"Homo sapiens transmembrane protein 62 (TMEM62), mRNA [NM_024956]"	GO:0016020|GO:0016021	NM_024956	Hs.511175	80021	45.3428	42.1558	50.3585	61.2551	24.4148	51.4478	45.4935	29.5263
A_23_P115105	NM_015609	chr1:016722798-016722857	C1orf144	"Homo sapiens chromosome 1 open reading frame 144 (C1orf144), transcript variant 2, mRNA [NM_015609]"		NM_015609	Hs.252967	26099	1854.88	1138.83	2183.05	2432.48	949.112	1375.92	1186.12	854.452
A_33_P3280120		chr9:140911593-140911652		"Voltage-dependent N-type calcium channel subunit alpha-1B (Voltage-gated calcium channel subunit alpha Cav2.2)(Calcium channel, L type, alpha-1 polypeptide isoform 5)(Brain calcium channel III)(BIII) [Source:UniProtKB/Swiss-Prot;Acc:Q00975] [ENST00000277550]"					25.5124	23.1947	27.701	35.0964	13.7398	29.4015	21.7384	18.4441
A_23_P74653	NM_006600	chr1:027269453-027269512	NUDC	"Homo sapiens nuclear distribution gene C homolog (A. nidulans) (NUDC), mRNA [NM_006600]"	GO:0005515|GO:0005794|GO:0008283|GO:0007097|GO:0005874|GO:0043434|GO:0005634|GO:0007275|GO:0005737|GO:0007049|GO:0007067|GO:0005856|GO:0051301	NM_006600	Hs.263812	10726	972.798	640.77	1057.09	1324.81	536.487	765.525	692.242	464.543
A_23_P16722	NM_014689	chr2:225630183-225630124	DOCK10	"Homo sapiens dedicator of cytokinesis 10 (DOCK10), mRNA [NM_014689]"	GO:0005085|GO:0051020|GO:0005525	NM_014689	Hs.46578	55619	209.571	151.763	216.947	289.606	122.16	179.291	157.082	118.917
A_23_P93464	NM_000056	chr6:080912859-080912918	BCKDHB	"Homo sapiens branched chain keto acid dehydrogenase E1, beta polypeptide (BCKDHB), nuclear gene encoding mitochondrial protein, transcript variant 2, mRNA [NM_000056]"	GO:0005739|GO:0003863|GO:0007584|GO:0005759|GO:0016831|GO:0005947|GO:0051384|GO:0009083|GO:0051591|GO:0032403|GO:0003826|GO:0055114	NM_000056	Hs.654441	594	1014.61	678.964	1064.71	1416.67	562.436	708.776	757.526	570.589
A_23_P128408	NM_016399	chr12:120882083-120882024	TRIAP1	"Homo sapiens TP53 regulated inhibitor of apoptosis 1 (TRIAP1), mRNA [NM_016399]"	GO:0005739|GO:0005515|GO:0048471|GO:0005737|GO:0006915|GO:0006916|GO:0043027|GO:0006977	NM_016399	Hs.69499	51499	620.449	402.328	656.34	786.15	418.856	413.693	432.07	361.222
A_33_P3252177	NM_152361	chr19:040023120-040023061	EID2B	"Homo sapiens EP300 interacting inhibitor of differentiation 2B (EID2B), mRNA [NM_152361]"	GO:0007517|GO:0007275|GO:0005634|GO:0045449|GO:0030154	NM_152361	Hs.135181	126272	46.5129	32.9137	42.2	68.7543	28.5843	35.1225	34.5612	29.0575
A_33_P3304252	NM_031903	chrX:053835109-053835168	MRPL32	"Homo sapiens mitochondrial ribosomal protein L32 (MRPL32), nuclear gene encoding mitochondrial protein, mRNA [NM_031903]"	GO:0005739|GO:0003735|GO:0005761|GO:0015934|GO:0005840|GO:0045182|GO:0006412	NM_031903	Hs.50252	64983	7012.4	4492.19	8445.77	9545.28	3046.15	5344.42	5422.69	2709.46
A_33_P3269069	NM_001134492	chr1:087564043-087564102	HS2ST1	"Homo sapiens heparan sulfate 2-O-sulfotransferase 1 (HS2ST1), transcript variant 2, mRNA [NM_001134492]"	GO:0005794|GO:0016020|GO:0004394|GO:0016021|GO:0015014|GO:0030202|GO:0016740	NM_001134492	Hs.719144	9653	204.024	129.781	233.281	273.715	105.076	143.794	139.332	106.218
A_33_P3306413	NM_213726	chr17:004891704-004891645	INCA1	"Homo sapiens inhibitor of CDK, cyclin A1 interacting protein 1 (INCA1), mRNA [NM_213726]"	GO:0005634	NM_213726	Hs.658926	388324	19.5619	17.8121	19.725	24.1834	14.7773	19.6023	19.2077	14.6262
A_33_P3256957	AK124574	chr12:8490266-8490325	LOC100128402	"Homo sapiens cDNA FLJ42583 fis, clone BRACE3009090. [AK124574]"			Hs.689574	100128402	33.7607	36.1024	29.2534	29.5532	42.4754	32.7916	29.9609	45.5547
A_23_P125680	NM_017938	chrX:119392950-119392891	FAM70A	"Homo sapiens family with sequence similarity 70, member A (FAM70A), transcript variant 1, mRNA [NM_017938]"	GO:0016020|GO:0016021	NM_017938	Hs.437563	55026	23.6261	14.6842	23.4289	37.1944	10.2551	14.6995	20.0063	9.34668
A_23_P112652	NM_015442	chr3:032815146-032815205	CNOT10	"Homo sapiens CCR4-NOT transcription complex, subunit 10 (CNOT10), mRNA [NM_015442]"	GO:0005515	NM_015442	Hs.444851	25904	1391.4	859.999	1624.93	1870.62	678.663	1031.41	949.383	599.199
A_23_P415401	NM_001206	chr9:072999896-072999837	KLF9	"Homo sapiens Kruppel-like factor 9 (KLF9), mRNA [NM_001206]"	GO:0005622|GO:0050847|GO:0003700|GO:0006357|GO:0007566|GO:0008270|GO:0005634|GO:0046872|GO:0045449	NM_001206	Hs.150557	687	3252.19	2139.72	3503.96	4372.77	1879.83	2250	2240	1929.16
A_24_P391586	NM_178507	chr11:120100173-120100232	OAF	"Homo sapiens OAF homolog (Drosophila) (OAF), mRNA [NM_178507]"		NM_178507	Hs.445081	220323	178.294	128.71	188.486	239.097	107.298	126.679	186.483	72.9687
A_23_P122077	NM_016591	chr5:074323839-074323780	GCNT4	"Homo sapiens glucosaminyl (N-acetyl) transferase 4, core 2 (beta-1,6-N-acetylglucosaminyltransferase) (GCNT4), mRNA [NM_016591]"	GO:0005794|GO:0003829|GO:0016020|GO:0006493|GO:0016757|GO:0005975|GO:0016021|GO:0008109	NM_016591	Hs.272404	51301	11.8601	9.95548	11.7026	14.7538	9.12396	12.0671	11.0724	6.72695
A_23_P91414	NM_080625	chr20:030619596-030619655	C20orf160	"Homo sapiens chromosome 20 open reading frame 160 (C20orf160), mRNA [NM_080625]"		NM_080625	Hs.382151	140706	37.3954	28.9042	39.4922	54.6369	18.0571	32.4486	41.9512	12.3127
A_33_P3222783	NM_033161	chr9:136231776-136231717	SURF4	"Homo sapiens surfeit 4 (SURF4), mRNA [NM_033161]"	GO:0005515|GO:0008150|GO:0003674|GO:0005793|GO:0016020|GO:0005783|GO:0016021	NM_033161	Hs.512465	6836	305.081	229.131	284.122	385.122	245.998	239.064	230.223	218.107
A_23_P101950	NM_005917	chr2:063834237-063834296	MDH1	"Homo sapiens malate dehydrogenase 1, NAD (soluble) (MDH1), mRNA [NM_005917]"	GO:0006099|GO:0044262|GO:0004470|GO:0006107|GO:0006108|GO:0005625|GO:0006096|GO:0005829|GO:0006734|GO:0005737|GO:0051287|GO:0005488|GO:0016491|GO:0030060|GO:0055114	NM_005917	Hs.526521	4190	27124.7	17916.4	30248.3	34658.7	16467.1	19893.6	18989.4	14866.2
A_23_P143621	NM_001887		CRYBB1	"Homo sapiens crystallin, beta B1 (CRYBB1), mRNA [NM_001887]"	GO:0005212|GO:0007601	NM_001887	Hs.37135	1414	10.9719	10.8091	11.9846	14.3252	6.60583	11.8462	13.7061	6.87512
A_23_P113789	NM_006677	chr3:049148212-049148153	USP19	"Homo sapiens ubiquitin specific peptidase 19 (USP19), mRNA [NM_006677]"	GO:0043161|GO:0008270|GO:0008233|GO:0008234|GO:0004221|GO:0046872	NM_006677	Hs.255596	10869	80.7713	63.5999	82.7579	109.257	50.2985	70.0639	78.8034	41.9325
A_32_P167076	NM_001145122	chr2:031396260-031396201	CAPN14	"Homo sapiens calpain 14 (CAPN14), mRNA [NM_001145122]"	GO:0005622|GO:0004198|GO:0005509|GO:0006508|GO:0008233	NM_001145122	Hs.468059	440854	18.8156	17.0256	18.4507	24.1404	13.8557	20.5366	19.0445	11.4956
A_23_P215956	NM_002467	chr8:128753268-128753327	MYC	"Homo sapiens v-myc myelocytomatosis viral oncogene homolog (avian) (MYC), mRNA [NM_002467]"	GO:0006879|GO:0005515|GO:0008284|GO:0003700|GO:0006357|GO:0005819|GO:0032204|GO:0007050|GO:0005634	NM_002467	Hs.202453	4609	25683.3	18795.4	27392.9	33181.8	16475.2	20298.4	20474.6	15613.2
A_23_P10518	NM_016521	chrX:132351715-132351656	TFDP3	"Homo sapiens transcription factor Dp family, member 3 (TFDP3), mRNA [NM_016521]"	GO:0005667|GO:0006355|GO:0003700|GO:0005634	NM_016521	Hs.142908	51270	46.9656	25.3068	57.2859	75.4437	8.16736	34.6367	33.1375	8.1462
A_23_P64204	NM_004724	chr11:113604384-113604325	ZW10	"Homo sapiens ZW10, kinetochore associated, homolog (Drosophila) (ZW10), mRNA [NM_004724]"	GO:0005515|GO:0005828|GO:0007093|GO:0005783|GO:0034501|GO:0007096|GO:0000132|GO:0019237|GO:0005634|GO:0015031|GO:0006888|GO:0000922|GO:0005737|GO:0007049|GO:0007126|GO:0006461|GO:0016020|GO:0000777|GO:0007080|GO:0016192|GO:0051301|GO:0019898	NM_004724	Hs.503886	9183	484.577	318.151	477.592	672.975	303.164	333.721	304.324	316.408
A_33_P3223121	NM_001113239	chr7:139416115-139416056	HIPK2	"Homo sapiens homeodomain interacting protein kinase 2 (HIPK2), transcript variant 2, mRNA [NM_001113239]"	GO:0008284|GO:0046330|GO:0046332|GO:0005634|GO:0009952|GO:0060395|GO:0007224|GO:0030514|GO:0005737|GO:0043524|GO:0000166|GO:0050882|GO:0045944|GO:0007628|GO:0006978|GO:0045449|GO:0030511|GO:0005813|GO:0031965|GO:0003714|GO:0046790|GO:0006915|GO:0000122|GO:0005524|GO:0042771|GO:0004674|GO:0016605|GO:0019048|GO:0043388|GO:0006468|GO:0016740|GO:0008629	NM_001113239	Hs.397465	28996	27.6773	30.299	33.3873	31.6775	17.967	31.7421	38.1051	21.0497
A_24_P339071	NM_001802	chr16:022358232-022358173	CDR2	"Homo sapiens cerebellar degeneration-related protein 2, 62kDa (CDR2), mRNA [NM_001802]"	GO:0005515|GO:0003674|GO:0005737|GO:0005634	NM_001802	Hs.513430	1039	572.309	381.11	560.795	829.45	326.682	426.927	390.226	326.176
A_23_P82738	NM_012415	chr8:095384415-095384356	RAD54B	"Homo sapiens RAD54 homolog B (S. cerevisiae) (RAD54B), mRNA [NM_012415]"	GO:0005515|GO:0003724|GO:0042493|GO:0015616|GO:0005634|GO:0006312|GO:0003677|GO:0005524|GO:0003678|GO:0006974|GO:0005737|GO:0006281|GO:0016787|GO:0000166|GO:0000724|GO:0010212|GO:0045449|GO:0007131	NM_012415	Hs.30561	25788	1387.17	913.811	1565.19	1848.51	747.817	1011.35	920.683	809.403
A_23_P70409	NM_004875		POLR1C	"Homo sapiens polymerase (RNA) I polypeptide C, 30kDa (POLR1C), transcript variant 2, mRNA [NM_004875]"	GO:0005736|GO:0003899|GO:0046983|GO:0006360|GO:0005654|GO:0005634|GO:0003677|GO:0006350	NM_004875	Hs.584839	9533	738.534	460.4	737.249	1038.68	439.671	530.125	447.505	403.57
A_24_P4816	NM_031412	chr12:010374676-010374735	GABARAPL1	"Homo sapiens GABA(A) receptor-associated protein like 1 (GABARAPL1), mRNA [NM_031412]"	GO:0005622|GO:0005515|GO:0005737|GO:0005794|GO:0005776|GO:0016020|GO:0005783|GO:0005874|GO:0048487|GO:0050811	NM_031412	Hs.524250	23710	379.511	235.5	370.755	538.505	229.274	257.78	226.747	221.974
A_23_P119789	NR_000034	chr2:120979636-120979577	TMEM185B	"Homo sapiens transmembrane protein 185B (pseudogene) (TMEM185B), non-coding RNA [NR_000034]"	GO:0016020|GO:0016021	NR_000034	Hs.376722	79134	254.957	172.818	263.974	344.55	156.347	187.831	213.238	117.383
A_33_P3218699	NM_001039845	chr2:207602556-207602497	MDH1B	"Homo sapiens malate dehydrogenase 1B, NAD (soluble) (MDH1B), mRNA [NM_001039845]"	GO:0006099|GO:0005975|GO:0005488|GO:0016615|GO:0016491|GO:0006108|GO:0055114	NM_001039845	Hs.147816	130752	17.4239	19.8095	18.5157	23.1133	10.6428	20.2401	21.6082	17.5803
A_23_P26037	NM_032892	chr15:044165889-044165830	FRMD5	"Homo sapiens FERM domain containing 5 (FRMD5), transcript variant 2, mRNA [NM_032892]"	GO:0008092|GO:0005737|GO:0005794|GO:0005886|GO:0005488|GO:0016021|GO:0005856|GO:0019898	NM_032892	Hs.578544	84978	31.6439	25.6608	31.3848	40.8994	22.6476	30.6217	26.2534	20.1072
A_33_P3254727	XM_001723862	chr2:042722451-042722510	LOC100130921	"PREDICTED: Homo sapiens hypothetical LOC100130921 (LOC100130921), mRNA [XM_001723862]"		XM_001723862	Hs.646800	100130921	17.9413	11.9051	17.5045	25.9289	10.3906	14.2371	14.4485	7.02967
A_23_P56228	NM_016573	chr19:019740535-019740476	GMIP	"Homo sapiens GEM interacting protein (GMIP), mRNA [NM_016573]"	GO:0005622|GO:0005515|GO:0007242|GO:0034259|GO:0008270|GO:0046872|GO:0005100|GO:0005096	NM_016573	Hs.49427	51291	160.456	127.301	153.865	216.496	111.006	141.943	150.104	89.8561
A_24_P273043		chr6:003978834-003978894							37.695	23.9522	47.3962	60.6887	5	32.1534	34.7032	5
A_24_P751492	NM_001012446	chr9:035818494-035818435	C9orf128	"Homo sapiens chromosome 9 open reading frame 128 (C9orf128), mRNA [NM_001012446]"		NM_001012446	Hs.128075	392307	6.43767	8.36002	5.72687	8.58613	5	9.75365	10.3264	5
A_23_P202658	NM_000852	chr11:067354050-067354109	GSTP1	"Homo sapiens glutathione S-transferase pi 1 (GSTP1), mRNA [NM_000852]"	GO:0005515|GO:0005737|GO:0008152|GO:0006916|GO:0007417|GO:0004364|GO:0016740	NM_000852	Hs.523836	2950	34221.2	23826.2	37574.7	39842.6	25246.3	25999.8	23322.5	22156.2
A_23_P212617	NM_003234	chr3:195776652-195776593	TFRC	"Homo sapiens transferrin receptor (p90, CD71) (TFRC), mRNA [NM_003234]"	GO:0042470|GO:0001666|GO:0048471|GO:0010033|GO:0005886|GO:0007584|GO:0007568|GO:0005576|GO:0006953|GO:0010042|GO:0006897|GO:0005739|GO:0006879|GO:0010035|GO:0004998|GO:0005887|GO:0044419|GO:0010039|GO:0016023|GO:0004872|GO:0032526|GO:0046688|GO:0005768	NM_003234	Hs.529618	7037	3995.4	2524.07	3981.3	5480.42	2524.5	2575.14	2351.53	2645.53
A_24_P842006	NM_001014979		C16orf93	"Homo sapiens chromosome 16 open reading frame 93 (C16orf93), mRNA [NM_001014979]"		NM_001014979	Hs.65735	90835	38.5308	35.159	38.6346	51.0431	25.9148	41.1835	42.8784	21.415
A_33_P3240912	NM_032121	chrX:077126365-077126306	MAGT1	"Homo sapiens magnesium transporter 1 (MAGT1), mRNA [NM_032121]"	GO:0016020|GO:0005783|GO:0004579|GO:0016021|GO:0008250|GO:0018279	NM_032121	Hs.323562	84061	247.181	163.241	238.405	359.13	144.007	176.301	141.852	171.57
A_33_P3759737	XM_002342306	chr2:239419392-239419333	LOC100287050	"PREDICTED: Homo sapiens hypothetical protein LOC100287050 (LOC100287050), mRNA [XM_002342306]"		XM_002342306	Hs.652076	100287050	25.7197	23.3066	28.7085	39.0155	9.43522	36.5594	25.6389	7.72154
A_33_P3358601		chr11:1753699-1753640		CD225 family protein FLJ76511 [Source:UniProtKB/Swiss-Prot;Acc:A6NMD0] [ENST00000382123]					52.6454	41.4424	56.4541	76.9373	24.5448	52.4607	48.9211	22.9455
A_23_P118353	NM_014230		SRP68	"Homo sapiens signal recognition particle 68kDa (SRP68), mRNA [NM_014230]"	GO:0005786|GO:0005737|GO:0005783|GO:0042493|GO:0003723|GO:0005730|GO:0005840|GO:0005634|GO:0005047	NM_014230	Hs.514495	6730	806.53	524.591	702.028	1152.4	565.161	566.793	541.428	465.553
A_23_P108028	NM_007145	chr19:036728855-036728914	ZNF146	"Homo sapiens zinc finger protein 146 (ZNF146), transcript variant 1, mRNA [NM_007145]"	GO:0005622|GO:0006355|GO:0005737|GO:0005730|GO:0008270|GO:0005634|GO:0008201|GO:0003677|GO:0046872	NM_007145	Hs.643436	7705	4683.09	2922.11	5174.78	6450.02	2424.47	3243.28	2791.72	2731.32
A_33_P3343467	NR_024416	chr7:044081962-044082021	FLJ35390	"Homo sapiens hypothetical LOC255031 (FLJ35390), transcript variant 1, non-coding RNA [NR_024416]"		NR_024416		255031	126.323	106.61	126.186	180.641	72.1409	127.858	111.357	80.6159
A_23_P105973	NM_001080451	chr14:094909539-094909480	SERPINA11	"Homo sapiens serpin peptidase inhibitor, clade A (alpha-1 antiproteinase, antitrypsin), member 11 (SERPINA11), mRNA [NM_001080451]"	GO:0004867|GO:0005576|GO:0030414	NM_001080451	Hs.145890	256394	9.21983	10.1723	9.19606	9.67095	8.79249	9.62431	9.32605	11.5665
A_33_P3214884	NM_002267	chr13:050273552-050273493	KPNA3	"Homo sapiens karyopherin alpha 3 (importin alpha 4) (KPNA3), mRNA [NM_002267]"	GO:0005737|GO:0006461|GO:0005643|GO:0008565|GO:0008139|GO:0005634|GO:0008022|GO:0006886|GO:0006607	NM_002267	Hs.527919	3839	3357.03	2169.63	3899.53	4284.39	1887.15	2323.18	2268.99	1916.73
A_33_P3246133	NM_002143	chr1:033360179-033360238	HPCA	"Homo sapiens hippocalcin (HPCA), mRNA [NM_002143]"	GO:0005515|GO:0005509|GO:0003779	NM_002143	Hs.632391	3208	25.9669	23.5993	26.0128	29.289	22.599	22.8417	23.4454	24.5107
A_23_P209778	NM_004805	chr2:128604595-128604536	POLR2D	"Homo sapiens polymerase (RNA) II (DNA directed) polypeptide D (POLR2D), mRNA [NM_004805]"	GO:0006368|GO:0006367|GO:0004672|GO:0000166|GO:0003899|GO:0000398|GO:0005665|GO:0005654|GO:0005634|GO:0003824|GO:0044237|GO:0006350	NM_004805	Hs.554831	5433	789.725	511.803	793.098	1136.96	439.113	565.967	617.183	352.259
A_33_P3418400	NM_001131028	chr5:081550614-081550673	ATG10	"Homo sapiens ATG10 autophagy related 10 homolog (S. cerevisiae) (ATG10), transcript variant 3, mRNA [NM_001131028]"	GO:0005622|GO:0005515|GO:0005737|GO:0019941|GO:0006497|GO:0032446|GO:0034263|GO:0015031|GO:0031401	NM_001131028	Hs.713698	83734	29.1966	17.2428	38.264	40.6621	8.66378	20.0443	20.3695	11.3145
A_23_P83159	NM_018847	chr9:021331160-021331101	KLHL9	"Homo sapiens kelch-like 9 (Drosophila) (KLHL9), mRNA [NM_018847]"	GO:0005515|GO:0019941	NM_018847	Hs.522029	55958	1729.76	1015.85	1976.69	2283.77	928.815	1095.49	1105.18	846.873
A_24_P56052	NM_053023	chr11:058384672-058384731	ZFP91	"Homo sapiens zinc finger protein 91 homolog (mouse) (ZFP91), mRNA [NM_053023]"	GO:0005622|GO:0008270|GO:0005634|GO:0003677|GO:0046872|GO:0045449	NM_053023	Hs.524920	80829	599.683	381.383	540.444	892.22	366.387	448.962	472.66	222.526
A_23_P12079	NM_153763	chr1:110766328-110766387	KCNC4	"Homo sapiens potassium voltage-gated channel, Shaw-related subfamily, member 4 (KCNC4), transcript variant 2, mRNA [NM_153763]"	GO:0005515|GO:0005244|GO:0016020|GO:0008076|GO:0005249|GO:0007268|GO:0030955|GO:0016021|GO:0055085|GO:0006813|GO:0006811	NM_153763	Hs.153521	3749	23.5811	21.4647	24.229	34.3673	12.147	30.022	25.65	8.722
[truncated: 28,294 more rows]
