# Supplementary material for: FADS1 promotes the progression of laryngeal squamous cell carcinoma through activating AKT/mTOR signaling
Source: Cell Death Dis. 2020 Apr 24;11(4):272. doi: 10.1038/s41419-020-2457-5 (PMC7181692; doi:10.1038/s41419-020-2457-5)
Supplement: Supplementary file 13 — Supplementary dataset II [file 41419_2020_2457_MOESM13_ESM.xlsx]

## Sheet: Merged Network default node
BetweennessCentrality	Degree	Name
0	1	CENPT
0	1	DICER1
0	1	PIWIL4
0	2	TNKS1BP1
0	1	TSNAXIP1
0	0	PTGER1
0	1	FGF21
0	0	PTGER3
0	1	RALGAPB
0	1	KLB
0	1	DAOA
0	1	GPHB5
0	1	TSNAX
0	1	DAO
0	1	GPHA2
0	1	XDH
0	1	KCNV1
0	1	BTN1A1
0	1	KCNB2
0	0	PSPN
0	1	IL17RA
0	2	TNKS2
0	1	RALGAPA2
0	1	NPTX1
0	2	TNKS
0	0	ASMTL
0	0	TIMM13
0	1	PDE9A
0	1	LHX4
0	0	CLIC2
0	1	PHYHIPL
0	1	IL17A
0	1	AMIGO2
0	1	AMIGO1
1	2	AMIGO3
0	1	PPCDC
0	0	ABCG8
0	1	SCUBE2
0	1	CD274
1	2	SCUBE1
0	1	PDCD1
0	1	SCUBE3
0	1	PCYT2
0	0	CLIC1
0	1	JMJD5
0	1	NPTX2
0	1	UPK2
0	0	PIGX
0	0	LY86
0	1	SCGB1D2
0	1	SCGB2A2
0	1	ZP2
0	1	VPS53
0	1	ZPBP
0	1	VPS52
1	2	NPTXR
0	1	UPK1A
0	0	HCN2
0	0	CD180
0	1	C20orf3
0	0	IFIT2
0	0	IFIT3
0	1	LOXL3
0	1	IFT172
8.48e-06	2	THAP10
7.166e-05	2	RTN3
0.0003049	11	CNKSR2
6.177e-05	5	FZD4
1.068e-05	3	BYSL
0.00052948	14	NOS1
3.554e-05	2	YY1AP1
8.63e-06	5	ACVR2B
0.00069469	9	HIP1
2.495e-05	6	IRF1
0.00010763	6	AQP1
4.192e-05	4	RAB8B
0	2	GRIN3B
6.438e-05	2	NDOR1
0.00015013	4	GRASP
0.00032319	6	KLRD1
0	2	KLRC2
3.74e-06	2	KLRC3
6.18e-05	3	CDH24
0.0007643	12	ATXN2
0.00047647	11	KCNJ2
0.00067989	3	ITGA7
0.00108844	4	CHRNA1
7.762e-05	4	GMEB2
9.44e-06	3	CCKAR
1.945e-05	4	UBAC1
0.00025901	5	STRN
0.00016248	8	LIN7A
1.03e-05	3	FBXL18
0	1	PEPD
0.00016112	5	CADM1
7.775e-05	7	ID1
0	1	CFHR1
5.333e-05	5	ARHGAP5
0.00046625	13	KCNJ12
0.00054894	4	CSN1S1
0.00023575	11	CD82
9.483e-05	10	LIN7B
1.337e-05	2	SEMA4B
4.54e-06	2	ENPEP
0.00023486	4	FCHSD2
1.884e-05	5	CSF1
0.00233681	9	BCCIP
4.526e-05	5	GRK1
8.676e-05	6	LTBP1
3.971e-05	4	CSN2
0	1	FSIP1
0	2	GBP1
6.802e-05	3	FAM48A
0.00011017	5	KPNA3
6.297e-05	4	FBP1
4.3e-07	4	GUCY1A2
2.973e-05	5	SEMA4C
4.3e-07	3	GDA
0	2	BMP15
0.00010634	10	SYNGAP1
1.389e-05	5	KRT14
0.00015975	4	SIAH2
9.186e-05	8	DLGAP4
0	2	HP
5.542e-05	4	CHRM2
4.288e-05	6	RAD52
0.00030376	3	TBCD
0.00121108	12	APCS
0.00062806	3	POR
1.703e-05	3	MPP3
0.0008338	6	GNG13
1.974e-05	5	DOCK2
1.7e-06	2	ZNF440
0.00197271	12	B2M
0	2	IL12B
1.31e-06	2	SH2D3A
9.71e-06	2	CLASP2
0.00055391	3	C6orf165
0.00049344	16	ERBB4
0	1	CACNG3
5.704e-05	5	NCS1
1.65e-06	3	STOM
0.00440078	8	KCNH2
6.66e-06	2	C8orf48
2.835e-05	2	CIRBP
0.0002503	5	CCR2
0.00019308	10	E2F2
6.832e-05	9	E2F3
0	1	CCDC88C
0.00325555	2	ARL6IP5
1.73e-05	3	BAT2L1
2.71e-05	5	CXCR1
0.00128154	20	LAPTM5
0.00108637	3	UXT
2.865e-05	2	DMP1
0	2	LRPPRC
0	2	CECR2
0.00055189	3	RING1
0	1	GAS7
0	1	ENTPD6
0.00012337	5	CCL16
0	1	CALU
4.14e-06	3	CCNT2
1.576e-05	3	UBE2V2
1.855e-05	4	CDH6
0.00012595	3	VSNL1
2.17e-06	3	CDH18
0.00021488	4	CDH10
0	1	IPP
5e-08	2	CDH12
0	1	SAR1A
0.00232991	28	GRAP2
5.856e-05	2	HDAC8
0.00085592	13	HIST4H4
3.293e-05	6	MPDZ
2.82e-06	3	IKZF2
0.00011914	5	IKZF4
4.6e-07	5	ARID4A
3.455e-05	4	HDAC11
0	1	MLLT1
1.7e-06	3	KLHL8
0	1	INTS9
0	1	OPN4
5.547e-05	6	ORC3L
4.263e-05	5	CCR3
0.00026567	7	MCM4
4.62e-06	3	DBF4
0.00020734	6	KLHL12
1.752e-05	5	FGF3
0	2	EXD3
0.0005086	10	TOLLIP
5.62e-05	4	NOV
0	1	CDY1
2.557e-05	3	GPAA1
0.00022311	3	ADCY6
4.296e-05	6	CBX3
2.275e-05	2	ERP27
0	1	CHRDL1
0	2	C9
3.76e-05	3	CBX2
2.729e-05	2	PIM2
0	3	FZD1
0.00071602	7	HNRNPD
0	1	DOK7
0	1	ARL6IP4
0	1	TTC19
0.00049457	12	ADRB1
0.00263171	29	ARRB1
0.00016771	4	RPS2
0.00080416	4	C8A
7.857e-05	5	DRD1
0	1	CALML3
0.0001224	4	RIMS2
0	1	GPR17
7.139e-05	5	CCDC158
0.00019191	2	PTGDS
0	1	IBTK
1.184e-05	2	AIF1
7.719e-05	4	LCP1
0.00011748	8	ETV1
0	1	CCDC141
8.02e-06	3	SMYD1
0.00018154	8	CD9
7.112e-05	7	RALGDS
4.258e-05	5	OSM
7e-07	2	HHIP
2.181e-05	4	OSMR
3.51e-06	2	ZBTB33
0.00018607	9	CXCR2
0.0001572	4	CHFR
0.00012157	8	SATB1
0.00020469	7	GRIA3
0.00108637	2	GHRL
8.598e-05	3	MCAM
0	1	SLC6A8
0	1	FCGR3B
0.00012429	3	CDYL
1.585e-05	3	GNB4
0.00059653	10	POLA2
1.624e-05	4	TSLP
2e-06	3	CRLF2
0.00020642	16	BRMS1
0	1	FSHB
3.24e-06	2	NCR1
0.00036313	11	PPP1R8
0	3	RAD1
0	3	DLK2
0.00041302	10	AP2A1
3.462e-05	4	RAD9B
3.462e-05	4	HUS1B
0.00023159	12	SH3GL2
0.00026378	8	KDM1A
7.393e-05	2	METT11D1
5.11e-06	4	PHF21A
3.24e-06	2	NCR3
0.0001211	8	TJP2
0.00022369	7	DST
0.00012906	6	CNTFR
0	1	BATF3
5.409e-05	3	CS
0.00054911	12	DMD
0.00046578	8	FCGR2B
1.8e-07	2	PPAP2B
0	10	BRMS1L
8.117e-05	4	CCDC136
1.115e-05	3	CACNA1S
7.184e-05	5	CADPS
3.304e-05	4	DCUN1D1
0	1	WNK2
0	1	ANKRD13A
0.00061614	7	CHAF1B
1.82e-06	2	EPN3
6.93e-06	2	CADPS2
0	1	C2orf3
0.00012427	4	ADA
1.512e-05	3	LHX3
2.42e-06	4	POU1F1
0.0003451	7	ZNF408
0.00042544	12	TNFAIP3
1.82e-06	2	RNF168
0.00109627	3	SYNE1
0.00018542	5	TPM1
0	2	MAP4K3
2.17e-06	3	MFAP5
0.0004093	11	ARF6
1.106e-05	7	KCNK9
0.00057768	7	STAT4
1.82e-06	2	TOM1L2
0.0007657	10	HOOK1
0	1	GALR1
0.00108651	3	GAL
0	1	GPR151
0.00016497	7	NACA
1.937e-05	3	SLC9A5
8.1e-07	3	FOSL2
9.273e-05	8	CCNE2
1.629e-05	4	MPP5
6.571e-05	4	ARAP1
1.922e-05	2	DBF4B
1.942e-05	3	CRB3
0	1	FAT4
0	1	EXOC6B
0	1	PROCA1
3.163e-05	4	HRH4
0	1	ARSF
5.11e-06	4	VPS18
0	1	ABCB4
0.00023039	3	VPS11
1.826e-05	6	VPS16
0	2	DYX1C1
0.00181692	13	DVL1
0	1	LRFN1
0	2	NLGN4X
0.00035176	10	ATF4
0.00015659	6	NUDT21
6.105e-05	6	DLGAP2
0.00026285	9	HHEX
9.593e-05	6	CPSF7
0	1	C22orf46
0.00692971	26	CCR5
0.00086345	10	SERPINA3
0.00022122	6	GABBR1
0.0003947	6	SRI
0	1	SUCLA2
0.00054333	2	ALAS2
2.259e-05	4	AP3B1
0.00077253	7	MATN2
0	1	CTRL
0	1	OPN1MW
0	2	DZIP3
6.698e-05	6	TRIM23
2.674e-05	2	ARFRP1
4.7e-07	2	CYTIP
6.342e-05	2	C1QTNF1
0	1	ATL2
0.00063135	10	CASP2
0.00184829	15	TGFB1
0	1	ARL6IP6
9.576e-05	4	ZFPM2
0.00015596	9	JUNB
6.45e-06	3	MYL1
0.00026233	4	HIVEP1
0.00162955	4	KCNF1
0.00271429	3	KCNH1
0.00325555	2	ALG10
0	1	KCNH5
0	2	ZC3H10
4.735e-05	3	GSPT1
0	1	SMG7
0	2	HTR1B
8.4e-07	2	FGF23
0	1	RCN1
0	1	ANKRD12
4.581e-05	5	MMP1
8.25e-06	4	C1orf94
3.928e-05	4	EGLN2
0.00054333	2	MUSK
4.688e-05	5	CR1
0	3	IL15
0.00040583	15	FGFR2
5.21e-06	4	FGF5
0	1	TRHR
0	1	FMNL3
3.505e-05	2	IPO8
0.00011501	5	KLHL3
4.816e-05	3	PTX3
6.533e-05	4	ATXN7L2
0	1	HS1BP3
0.0004728	16	CTBP1
7.43e-06	2	PCDH1
0.00041866	15	HDAC4
0.0008952	10	CFH
3.623e-05	6	CCR8
0.00015389	2	CCL1
2.91e-05	4	PNKP
0.00128303	9	SNRPB
0.00054333	2	SKIV2L
0.00121979	36	HCK
0.00015231	4	CLNS1A
0.00011537	3	ASS1
9.17e-05	3	PRPF6
3.512e-05	4	LATS1
0	1	NYNRIN
0	1	IL17RD
3.191e-05	4	STK16
0.00018591	7	CCL4
3.179e-05	4	PHLDA1
0.0009802	9	CCR1
0.00037662	6	CCR4
7.97e-06	4	CCBP2
0	1	DKK3
3.73e-06	2	FRAT1
0.00026152	2	CBY1
0.00063889	9	ICAM3
0.00024189	18	ITK
3.166e-05	3	CTNNBIP1
0.00044026	17	SH3KBP1
1.233e-05	5	CDC45L
0.00037347	5	ATP1A1
2.373e-05	2	GRIK3
3.92e-06	3	GRIP2
0.00032776	8	EPB41L3
0.00019506	9	EPHB6
0.0008763	4	ATP1B1
0.00032788	7	HTR2C
0.00017657	4	UBE2D2
0.00032741	6	MED15
7.12e-06	3	LIN7C
0	1	C17orf65
0	1	MACROD1
5.59e-05	4	GRIK1
1.946e-05	2	CCL3L3
7.162e-05	5	EPHA7
3.19e-05	2	ADCY1
1.419e-05	3	ADCY2
0	1	SEC14L1
0.00054333	2	CRCP
3.62e-06	5	DMAP1
0	1	ZNF518A
0.00015344	5	AVPR2
0.00027135	4	VPS28
0	1	STBD1
1.79e-06	2	RHOC
0	1	KIAA1632
0.0001003	4	GCA
0.00075082	10	AP1B1
0.00029363	6	CIT
0	1	CEP110
0.0001313	7	ASF1A
0.00025747	10	ITSN1
0	4	ASF1B
0.00016483	11	KCNA2
0	1	SLC12A4
0	1	IFRD1
0	1	FAM76B
0	1	SUSD1
0.00944257	42	FLNA
0.00092579	10	CD48
0	1	TTC3
0	1	C2CD2L
0.00110141	11	CRYAB
0	1	RNF138
0.00019267	4	SLPI
8.72e-06	5	GRIN2C
6.18e-06	2	KIR2DL2
0	1	PLEKHB2
0.00212715	8	CTSS
1.455e-05	4	TMED10
0.00055028	5	CD244
7.369e-05	8	SHANK1
0.00040799	9	KLC2
0.00019682	8	EPB41L2
2.78e-06	2	APBA3
0	1	CHRNE
0.0001699	10	TANC1
0.00014004	10	CD40
6.54e-05	3	RAD54L2
1.23e-06	2	CLIC6
2.016e-05	2	NISCH
0.00037991	3	CYLD
4.694e-05	4	ATF5
0.00025561	7	GABBR2
4.526e-05	4	JAKMIP1
0.00064634	11	U2AF2
0	1	HIST1H2BN
0	1	OAZ1
0	1	KIAA0174
0.00101423	15	ITGAV
0	1	EIF1AY
6.164e-05	4	PCNT
0.00018303	8	CDK14
0.00027275	14	APLP1
0	1	ZC3H7B
0.00078365	9	TTN
0.00025832	7	DTNA
0.00144586	13	FEZ1
0	1	RBM4
1.279e-05	3	RFX5
0	2	BLOC1S2
0	2	BLOC1S3
4.034e-05	5	RFXANK
0.00039875	2	FLG
5.171e-05	3	CYB5A
7.794e-05	6	ZBTB43
0	2	CSF2
3.87e-06	3	SERPIND1
0.0002711	16	SAP30
0	1	MEOX2
0	1	PRSS8
8.555e-05	6	RYBP
0.00055218	4	KIAA1683
5.026e-05	9	ID3
6.654e-05	5	BAHD1
0.00022899	15	YY1
7.94e-06	2	CHCHD3
0	1	TOX4
3.916e-05	6	CCND2
7.43e-06	2	PEX6
0.00033285	10	WWP1
3.714e-05	4	PTH1R
0.00016977	7	SPEN
0.00116642	29	PCNA
1.82e-05	2	MED4
6.208e-05	3	PRR13
1.504e-05	2	MRPL4
0.00071206	11	DRD3
7e-08	2	DDX58
0.00073776	11	CDK6
1.27e-06	3	ALX4
1.578e-05	3	S100A13
0	1	ATP6V0D1
0.00050829	7	SYNCRIP
0.00062328	5	BECN1
0	1	POLR3H
1.418e-05	2	IFT20
1.527e-05	3	ANTXR1
7.61e-06	3	CFB
3.951e-05	4	DMTF1
5.82e-06	5	BCL2L10
0.00054333	2	GHRHR
5.49e-05	3	SH3GLB2
0.00065448	18	MCM10
0	1	GHRH
0.00011621	7	PMAIP1
0.00013019	6	PTHLH
0.00025624	6	MOAP1
0	1	DNAI1
0.00069573	20	BAX
0.00058215	10	MTNR1B
7.652e-05	4	NDEL1
0	1	KCNG3
0	1	KCNV2
0	1	R3HDM1
0.00025537	9	SH3GLB1
0	1	KCNG4
0.00025011	6	COL8A1
4.71e-06	2	KCNE2
2.351e-05	3	ITGAX
0.00024513	7	PDIA3
0	1	C17orf81
0	1	FAM21C
0.00063778	9	SDC1
0	1	C11orf41
0	1	ESM1
0	1	ZNF804A
3.623e-05	2	CLIP2
0	1	PRPH2
4.918e-05	4	ICAM5
1.117e-05	5	GRIN3A
6.091e-05	3	L3MBTL
0	1	VNN2
0	1	RSRC1
0.00095822	8	CYCS
0	1	MRI1
0	2	CFI
0	1	CST5
0.00013044	6	PIP5K1C
0	1	C3AR1
0.00036849	21	FOS
0.00011756	11	RBP1
0.00023209	10	COL4A1
0.0026931	18	DISC1
0	1	CFHR4
0	1	SERPINB4
7.741e-05	6	ZNF165
0	1	CFHR5
0	1	CNR2
0.00079915	12	SLC2A4
0.00050668	9	IKZF1
0.00230643	25	GAPDH
0	1	OLFM4
3.244e-05	3	PAPPA2
0.00078085	10	CPSF6
0.00021443	3	HLA-DPA1
0	1	AVIL
0	2	HLA-DPB1
3.98e-06	3	COL18A1
5.617e-05	3	ITGB1BP3
0.00106115	20	CDKN2A
0.00330091	6	CNR1
5.41e-06	4	CNOT8
6.983e-05	3	EIF3H
1.706e-05	12	FES
0.00013375	5	CD3D
0	2	CD8B
8.9e-07	5	EFS
0.00044544	9	ITGA1
1.14e-06	3	EGLN1
0.00026131	8	CSF2RA
0	2	IL23A
0.00066212	4	IL23R
0	1	SGMS1
3.23e-06	3	PIP4K2A
0	1	CXCR5
0.00060589	8	C19orf50
0.00043175	16	CDC25A
7.981e-05	3	RAPGEF4
0	1	SC4MOL
0.00035579	6	NUMBL
0.00045907	13	IL7R
0.00040417	10	AGTR1
5.479e-05	2	MASP2
0	1	SFRS14
0.00022984	7	TOE1
0	1	ZNF276
0	1	KLHDC9
0	1	ARID2
0.00028613	4	GOLM1
0	1	INCA1
0.0001523	10	CUL5
0.00050345	10	PPM1A
1.127e-05	3	RPL8
0.00028681	5	PSMC3
0	1	AHDC1
3.802e-05	3	SETD2
6.69e-05	3	CEP250
0.00113104	7	CA12
0	1	HTR4
0	1	ARID5A
0.00033409	8	POM121
2.51e-06	3	LMO1
0.00021934	4	ACCN2
2.466e-05	9	CDK3
0.00010532	6	CACNG2
0.00055561	16	CCND3
0	2	IFNA2
0	1	BTG3
4.046e-05	3	BRIX1
0	1	ADAM33
8.852e-05	4	GNMT
0.00027836	6	CDC73
0.00089437	21	RBPMS
0.00087411	12	CFL1
0	1	GRM6
0.00212289	20	ITGB4
7.183e-05	3	ALX1
0	2	IFNB1
0.00014538	7	ARL15
9.188e-05	4	PFKL
7.41e-05	6	CXCL12
0	1	CIZ1
0.00010261	7	HOXA1
0.00126671	14	UBA52
0.00146546	17	IL16
0	1	RNF144B
0.00066091	3	GRINL1A
0.00038834	6	SELL
4.795e-05	2	PHPT1
6.54e-06	2	KIR2DS2
0	1	C9orf24
0	1	SLC25A11
0	1	C1orf123
5.831e-05	3	SFRS16
0	1	TTLL5
0	1	AIRE
0.00010171	4	FKBP2
8.88e-06	6	FKBP3
4.557e-05	8	ERCC2
0.0003208	4	PLN
2.244e-05	4	TCL1A
4.966e-05	7	CHIC2
0	2	SLN
0.0001509	8	RBM9
0	1	ACOT7
0.00033502	6	HOXB9
3.616e-05	4	CCDC116
0.0019714	18	MBP
8.243e-05	4	ZNF350
0.0001831	7	CDC5L
0	1	USP18
0	2	FAM46B
0.00016175	6	LMNB1
0	4	HIST1H3E
0	2	BATF2
0.00090198	3	ADM
0	1	C8G
0.00140176	17	FAM107A
3.064e-05	2	FKBP10
0	1	ST6GALNAC6
0.00016989	10	PTPRJ
2.174e-05	6	MXD1
0.0004305	9	CDC7
0.00010951	6	CD2BP2
2.601e-05	8	SOS2
3.853e-05	3	EIF3G
0	1	VSTM2L
0.00016425	7	USP2
2.794e-05	4	ALDH2
0.00075436	9	GC
0.00011685	10	STAT2
0	1	MTERFD2
0.0001292	7	C1orf65
0.00035382	3	CST3
0	1	BEND2
0	1	IL34
0	1	C13orf15
0	1	STAC2
0	1	HSN2
0	1	ZCCHC13
1.41e-05	2	CCDC101
0	1	SIX5
0.00032046	9	TCHP
0	1	C6orf47
5.172e-05	3	LYZ
0	1	KIAA2026
0.00090405	7	ACVR1B
7.707e-05	3	HERC1
0.00053811	6	TDGF1
3.061e-05	5	HDHD2
5.2e-06	2	ACVR1C
0	1	IGF2BP2
5.493e-05	4	CCDC53
4.57e-06	2	FABP3
1.288e-05	2	USP54
0.00016809	10	MAPK12
7.833e-05	8	RUNX3
6.51e-06	3	NME7
1.141e-05	4	INA
0	1	HBZ
6.47e-06	2	CES1
0	1	CCDC17
6.505e-05	2	NDUFS6
1.183e-05	2	C13orf34
0.00012352	7	POLR2C
0.00015258	5	MLLT3
0.00013194	6	POLR2G
0.00013312	15	CSF1R
0	1	CLEC4F
0.00124147	17	FSHR
0.00043054	8	PKP2
5.917e-05	5	PTPN14
0.00015996	3	FXYD3
0.00013614	10	FOXO4
0.00018903	6	CCK
0.00115376	8	VIPR1
0	1	FLRT3
0.00337185	4	MC4R
0.00020648	5	SMARCC2
0	2	CAPZB
0.00015132	4	GAST
0	1	UCP1
0	1	IQCG
4.142e-05	8	PHB2
0	1	CKMT1A
0.00108651	3	CIDEA
0.00049915	3	IL1F7
6.492e-05	4	TG
0	1	ANGPT1
6.508e-05	6	ZNF581
6.618e-05	5	IL6
0	1	GCHFR
0.00012105	3	PSMC6
6.218e-05	4	TRIP12
3.689e-05	4	LAMC1
0.0004354	12	TRIP13
0.00037507	7	RGS12
0.00058758	4	TLR10
4.764e-05	3	TCAP
0.00101006	6	ANK3
7.56e-06	2	ANKRD23
0.00012825	5	KIAA1549
0	1	GAL3ST4
2.251e-05	4	TFCP2
0	1	HBA2
0.00037444	10	PLAUR
0.00064291	6	AGT
0	1	SAPS2
0.00054333	2	CXCL13
0.00091408	15	MMP2
1.2e-06	2	GJB2
0	3	ZHX3
0	3	ZHX2
1.663e-05	5	LRRC7
0	1	LOXL1
0.0004385	11	CIITA
5.59e-05	2	IFT57
0.00016999	3	FNTB
5.455e-05	8	GRB14
1.731e-05	4	SNX4
1.196e-05	3	ARHGAP29
0.00021394	11	BRD7
0	1	R3HDM2
3.66e-06	2	MATN1
3.896e-05	4	ACCN1
5.21e-06	4	FGF6
0.00023009	9	WWP2
0.00057089	13	ITGB7
5.21e-06	4	FGF17
0.00024144	12	ITGB5
5.21e-06	4	FGF18
0.00032483	5	C5
0.00044858	6	C5AR1
0.00110351	18	KRT8
9.1e-07	4	ID4
3.066e-05	4	ITGAE
1.18e-06	2	FXYD7
5.21e-06	4	FGF8
0	1	EPS8L2
7.1e-07	3	ANGPTL3
9.696e-05	6	TENC1
0.00095494	2	CHRND
0.00030001	6	GTF2E2
9.34e-06	2	GPR77
0.00911781	57	CDKN1A
5.285e-05	9	CDH15
1.199e-05	3	TAF6
0	2	HSFX1
0.00093494	9	GP1BA
0.00055419	4	SUPT16H
1.263e-05	3	APBB3
0	1	OTX2
7.04e-05	5	EPN2
0.0005934	4	CCR6
0.0001222	2	DEFB4
0	2	CFP
0	1	DEFB103A
0	1	CFHR3
1.26e-05	2	C8B
1.795e-05	3	ITPK1
9.266e-05	5	RPS3A
8.869e-05	10	DDIT3
0.00073785	5	CDH7
3.96e-06	3	BUB3
7.635e-05	5	BOC
0.00077542	6	CDH9
2.1e-07	4	CDON
0	3	CNOT2
0.00052834	4	CNOT3
0.00152234	14	SFRS12
0.00010055	6	CNOT4
0	1	CLCA2
0	1	IFNA8
0	1	CIDEB
0.00014841	8	CRCT1
2.746e-05	5	ADRBK2
0.00130088	20	CDH2
0.00039624	4	MIP
0.00033398	9	EEF1D
6.435e-05	6	PKD2
4.743e-05	2	TBC1D5
0.00054993	11	AP2M1
0.0005599	4	AQP4
0	1	AP3M1
1.528e-05	5	CLIC5
0.00074563	14	FGF1
0.00057855	16	FGFR4
0.00058956	6	HAX1
5.17e-06	3	BRD2
4.339e-05	5	SPHK1
0.0001051	8	ERN1
3.55e-06	3	SOCS5
2.004e-05	4	TFDP2
0.0004141	12	GRIK2
0.00217396	14	FGF2
1.142e-05	3	RPSA
0	1	SRCIN1
0.00013158	12	DLGAP1
0.00017259	3	KCNE1
0	1	DGKH
0.00016999	5	KCNQ1
0.00075221	4	DGKD
0.000225	12	CDK7
0.00017624	11	KCNA4
8.687e-05	4	GRM4
3.53e-05	4	KIF13A
3.848e-05	5	KCNA3
6.7e-06	2	TRAF3IP1
0	4	GTF2H2
4.74e-05	3	CD14
0	1	CDH4
0.00011343	9	PFN2
5.272e-05	7	IRF2
8.887e-05	4	GPSM1
0	2	CDH11
0	1	CHRNG
0	3	KIF2A
1.005e-05	2	RRBP1
0.00036412	8	PSMF1
0.00028654	7	NCSTN
0.00013682	3	PPM1J
0	2	ISL2
1.794e-05	4	XPO6
6.068e-05	8	ENAH
7.53e-06	4	APBB1IP
0.00023056	5	KRT7
0.00069736	14	CTNND2
0.00021694	5	TPST2
0.00106055	15	APBB1
3e-07	2	CMKLR1
8.34e-06	4	BCL2L2
8.079e-05	6	BMF
1.3e-07	2	ESRRB
1.11e-06	4	LPHN1
7.173e-05	9	TCF12
0.0002049	8	CLSTN1
0.00083381	13	HSPA5
0.00035149	3	CD74
0.00052642	8	LAMA5
0.00022331	5	NLK
6.934e-05	5	NDUFB9
1.1e-06	3	CDH3
0	1	RCOR2
0.0008123	8	TF
7.261e-05	7	KRT19
5.28e-06	2	TFR2
3.564e-05	3	HFE
0.00054333	2	PSD
0.00071641	7	OS9
0.00035906	9	FUNDC2
0.00089691	21	PTMA
0	2	IL7
0.00056203	3	FZD3
0.00041301	6	CDKN1C
5.736e-05	4	KCNJ6
9.501e-05	4	RGS1
0.00012324	10	CDC6
0.00012397	5	TTC1
0	3	IL2
9.91e-06	3	KCNJ9
0.00062842	6	HUS1
0.00125502	10	RAD9A
0.00108637	2	RPL23
3.05e-06	2	IGFBP2
0.00031088	6	PUF60
0	2	CTF1
0.00010856	7	HDAC6
0.00022082	13	MCL1
0.00015398	8	GMEB1
6.38e-06	4	OTX1
0.00039936	6	TEX11
0.00022681	5	DMPK
0	1	GNL3L
9.059e-05	6	GLRX3
0	3	POLD2
0.00017565	6	PHYHIP
0	1	DPPA3
9.8e-06	6	CCNT1
0.00044109	10	ZNF250
0.0004084	9	KRT1
5.22e-06	2	CALB2
0.00036193	2	CRH
0.00015221	6	CRP
0	1	UCN2
0.00020109	7	PIP5K1A
0.00036193	2	UCN3
0.00016733	4	EIF2B1
0.00010276	6	SERF2
9.225e-05	8	ZBTB17
3.895e-05	2	ADCYAP1R1
0.00028063	8	ADRA2A
0.00010703	6	MYCBP
6.9e-06	2	SPTBN4
0.00020938	5	SEMG1
0	1	HPCAL1
1.541e-05	4	PZP
0.00021539	8	APLP2
5.46e-05	3	ALOX12
0.00067462	10	KRT5
0	1	IL9
0	1	CBX7
0.00035509	12	GNAS
0.00266184	13	AKTIP
0	1	AMBRA1
3.019e-05	4	CD101
5.596e-05	4	AMBP
0	1	SEC61B
2.578e-05	2	C15orf29
0.00070759	18	CASP7
1.588e-05	2	MRPS9
0.00070262	20	MAP3K5
7.32e-06	3	CMTM3
0.00015297	14	MAP2K1
6.576e-05	4	HLA-G
0.00012497	7	BCL2A1
0.00034337	6	HLA-E
0.00126674	20	CASP9
0.00029656	14	BID
9.26e-06	4	SMARCA5
0.00130431	10	CRYAA
5e-08	4	KSR2
0.00028858	10	HOOK2
7.962e-05	5	CAPNS1
2.334e-05	2	FUT4
0	1	CD1A
3.44e-05	3	KCNJ15
0.00033261	6	TGFB2
1.224e-05	2	FCN1
0	1	CD1E
0	1	CRYBB1
5.559e-05	5	CD209
1.96e-06	3	CLEC4M
0	2	TGFB3
3.03e-06	2	SERPINB3
0.00036393	10	CD93
1.466e-05	4	KRT27
2.808e-05	5	GRID2
5.78e-06	2	SOD1
0.00061335	5	LHCGR
2.069e-05	4	CNNM3
2.03e-05	3	TNC
5e-07	3	CCNB2
0	2	TLR8
2.7e-06	2	TLR9
0.00018659	7	TMSB4X
5.722e-05	4	ARHGEF15
0.00108637	5	CRYBB2
7.83e-06	4	ADAM10
4.468e-05	2	ADPGK
0	1	PIP4K2C
0.00044576	5	NAGK
0	4	CRYGC
0.00015847	4	S1PR3
0	1	CRYZ
1.869e-05	2	KIF22
0	1	CUZD1
0	1	LALBA
0	1	GPR26
1.859e-05	4	SEPHS1
8.84e-06	2	EIF4E2
5.062e-05	2	CPNE6
0.00081682	8	TRADD
0.00099023	14	LDOC1
7.15e-06	2	CENPA
1.48e-05	3	LRP8
8.508e-05	5	IL12RB1
0.00053882	4	IL12RB2
5.128e-05	4	CDC42EP1
0	2	CEACAM6
2.573e-05	4	FAM46C
0	1	PTPRG
0	1	LOX
0	2	SMCP
0	2	INSRR
0.00371246	28	IGSF21
3.416e-05	2	IL33
0.00022473	4	SCTR
0.00017853	6	SEMG2
0	1	CHST1
0	1	GIPC3
2.483e-05	5	TBL3
0.00054681	9	AKAP9
0.0003665	5	GIPC2
5.67e-06	5	GZMA
0.00018637	8	GPRIN2
4.505e-05	4	CRY1
0	1	DOCK9
3.51e-06	2	HOPX
5.591e-05	3	LAMB1
0.00011904	6	AKAP11
8.16e-05	4	IKZF5
0.00029763	9	MAP1A
1.77e-06	2	TADA2A
0	1	AKAP2
0	2	CEACAM8
1.847e-05	5	DRD5
0.00019804	4	DSG1
0.00057663	15	DSP
0.00055536	3	AKAP4
5.687e-05	4	PRKAR2B
0.00011896	5	DYNLL2
4.58e-06	3	TAOK2
0.00101042	5	IL18
0	1	KLK10
0.00024922	4	EIF4ENIF1
1.098e-05	3	C9orf25
0.0001615	10	BIRC3
0.00020268	6	CRIPT
5.614e-05	4	IL13
0.0005859	5	AP4M1
0	1	TTBK1
2.757e-05	3	F2RL2
0	1	NCOA5
1.66e-06	2	FBXL12
0.00041422	9	CENPJ
0	2	IL4
4.206e-05	4	KCNIP3
0.00097818	8	ST13
0.00018332	6	TH1L
4.527e-05	5	DEDD
0.00026173	8	GNB1
5.3e-06	5	EPHA5
0.0005369	11	EPHA4
7.7e-06	2	FAM50B
0.00019581	5	IL13RA1
3.903e-05	5	APPL1
4.407e-05	2	FAM193B
0.00098498	13	BMP2
9.396e-05	10	FER
0.00109464	4	CALCRL
5.21e-06	4	FGF9
0	1	FUT7
3.603e-05	3	ING2
0	1	NUF2
5.055e-05	4	EFNA4
9.713e-05	6	EFNA5
0.00109461	6	CALCR
0.00055823	9	EFNA1
5.055e-05	4	EFNA3
5.377e-05	4	EFNA2
0	1	LGALS7
0.0027137	2	HCRTR1
0	1	MRPL9
0.00217199	3	HCRT
0.00108637	2	HCRTR2
0	1	NPFFR2
8.94e-06	2	BCAM
0.00011103	5	THAP7
0.00016327	2	MAVS
0	1	ENTPD5
0.00075056	14	ITGAM
1.64e-05	4	ICAM4
2.457e-05	4	HNRNPL
0	1	C11orf65
0	1	UGDH
0.00037652	6	UBE2E3
5.992e-05	7	SHANK2
0	1	APOBEC3F
0.00054333	2	APOBEC3G
0	1	FZD2
5.138e-05	7	HNF4G
3.74e-06	3	KCNJ16
0	1	SH2D1B
0	1	ALOX12B
5.14e-06	3	PPP2R5D
0.00135392	20	FAS
3.643e-05	5	VPS41
0.00013445	4	KLF11
0.00075632	8	PPP1R9B
4.834e-05	4	NEK2
0.00032116	10	WASF2
0	2	LIF
0	2	IL31RA
6.853e-05	2	PIP4K2B
2.285e-05	4	FIBP
0.00054333	2	DERL3
0	1	MFI2
0.00072029	6	CALCOCO1
0	1	ITLN1
0	1	ARL6IP1
0.00010457	6	RHO
3.779e-05	3	KCND2
0	1	RNF130
0	1	GALNT4
7.341e-05	9	SYNJ1
0.00054333	2	HTATIP2
0.0002697	10	NCKIPSD
0.0001298	12	MAP3K14
1.69e-06	2	COL14A1
0.0003713	3	AVPR1A
0.00046265	7	CSPG4
3.83e-06	2	DEXI
8.7e-07	2	FIGF
0.0001294	6	ACVR2A
0	1	CCNB3
4.7e-07	4	HOOK3
0.00144894	17	HSPG2
0.0001896	5	SPG7
0	1	VPS39
0.00057345	11	HAND1
0.00034926	9	HAND2
2.23e-05	4	U2AF1
0.00013288	5	FGFBP1
2.891e-05	5	APH1A
0.00074548	6	C4BPA
2.71e-05	5	FAM124B
2.891e-05	5	PSENEN
0	1	FERMT1
7.533e-05	7	CATSPER1
0.00018442	6	GRM1
0.00015377	5	PPP1R16A
0	1	BGLAP
0.00056941	9	CTGF
1.793e-05	4	COL13A1
3.097e-05	5	HEXIM1
0.00042759	4	FNTA
1.288e-05	2	KIAA0913
0.00016702	9	RPS27A
0.00061748	7	ADCY5
6.885e-05	3	KCNE4
0.00054333	2	HERC6
0	1	HERC4
0.00128366	6	LTF
0.00011089	5	JUB
0	1	ATP1A3
0.00025685	10	TCEB3B
4.143e-05	3	SCGB1A1
0.00063589	7	CUBN
7.628e-05	5	CSE1L
1.669e-05	6	BBC3
0.00044796	9	GRIA2
1.537e-05	5	ARVCF
0	3	CA9
0	1	PPFIA4
3.092e-05	5	ACTR3
0	1	CBLL1
4.654e-05	6	BMPR1A
0.00021611	5	GPRASP2
0.00010568	5	NPHP1
0	1	GCNT1
0.00037289	13	MSN
0.00090732	10	VCAM1
4.019e-05	3	CCL17
2.96e-06	2	CCL22
9.43e-06	3	ITGAD
0	1	IFNA5
0.0013975	13	EIF6
0.00271518	6	ARL6
1.46e-05	5	FGF4
0.0001048	7	FGF7
0.0003774	3	RAMP1
1.349e-05	2	KLK5
0.0003774	3	RAMP3
6.07e-05	5	IVNS1ABP
9.33e-06	2	AVPR1B
5.522e-05	3	GABRG2
2.425e-05	5	AUP1
0.00028993	10	ITGA2
7.95e-05	9	EED
0.00110934	6	AGTPBP1
0.00059452	9	VDAC1
6.429e-05	7	INHBA
0.00041628	18	CTNNA1
4.351e-05	5	ERCC5
0.00061707	10	EIF3E
0	1	RPS28
0.00039979	7	CYTH1
7.4e-07	2	NOG
0.00067593	7	MEP1B
0.00014523	5	PKP1
7.72e-05	8	KCNJ4
0.00092588	4	DEFB1
0.00132195	24	CRMP1
0.00054333	2	CRYBA4
0.00066795	10	ACTA2
0.0006177	13	SH3GL3
8.28e-05	3	CD177
0.0003552	10	COL1A2
1.041e-05	4	CHRDL2
8.28e-06	2	TP53I3
0.00018617	9	TRIB3
2.409e-05	4	SOSTDC1
0	1	HIST1H2AI
7.915e-05	4	SLC6A3
3.3e-07	3	CIR1
2.87e-06	3	BMPER
0	1	PYGO2
1.2e-07	2	HDAC10
4.712e-05	3	CORO2B
0	1	CHST9
7.4e-07	2	GREM2
0.00146026	14	A2M
9.518e-05	11	AMPH
9.659e-05	7	HEY2
0	1	AZGP1
2.622e-05	7	MAPK11
6.591e-05	5	PNN
0	1	GALNT13
0.00034264	8	MMP14
2.915e-05	5	HIF1AN
0.00011978	7	INHBB
0.00010886	5	HTRA1
0.00109083	3	USP33
0.00192051	13	IFNAR2
1.156e-05	5	HIF3A
3.478e-05	3	ZFPM1
0	1	BMP8B
1.669e-05	4	PLSCR4
4.73e-05	2	SEMA4G
0.00055475	4	CPSF3L
2.05e-06	2	LTB4R
0.0003367	10	ZNF638
4.27e-06	2	KRTAP3-2
4.984e-05	5	DAPK3
0.00024635	5	ACACA
0	1	NARS
0	2	CYP17A1
0.00025329	2	QRICH1
7.642e-05	6	BEND5
0	1	ZBTB7B
0.00015992	5	WWC1
0.00014585	2	ANKHD1
8.02e-05	4	FCER2
0.00027405	4	NOMO1
9.692e-05	9	AP2A2
0.00191218	16	TJP1
4.27e-06	2	GJA8
0	1	GMFG
6.385e-05	5	ADORA2A
0.00160641	21	ACTN2
0.00027117	4	ATP2A1
0	1	ZNF609
6.176e-05	6	ZNF426
0.0001978	6	XRCC4
3.601e-05	3	CPN1
0.00041416	13	COL1A1
9.058e-05	2	FDPS
0	1	PUM1
6.506e-05	5	F12
0.00027386	8	FLNB
0.00048324	6	TPST1
5.157e-05	4	FKBP6
0.00012844	7	MAD1L1
0.00041393	8	CCL3
0.00054355	4	CRHR2
0.00036193	2	UCN
1.645e-05	3	ATP2B1
0	2	EPB42
0.00279501	8	CRHR1
0	1	C1orf114
6.104e-05	5	RAC2
0	1	C5orf13
2.92e-06	3	PRDX6
1.62e-06	4	CNTF
1.376e-05	2	WDR47
3.882e-05	3	ETHE1
0	1	GIN1
2.458e-05	4	SALL1
0.00015266	2	GUSB
3.461e-05	6	ICAM2
0.00017313	7	C1QA
7.661e-05	2	GPSM3
1.01e-06	2	IL18BP
0	1	GIF
9.67e-06	3	IL18R1
0	2	JMY
4.33e-06	2	IL18RAP
0	1	MC3R
0	1	IL1RL2
0.0003105	3	TNNI3K
0	1	ATRNL1
3.628e-05	3	SENP3
5.549e-05	6	ZNF417
0.00012949	5	ITGB1BP1
0.00053049	8	BMP6
0.00010113	4	TSC22D1
0.00054333	2	CD200
0	1	CD200R1
0.00059186	5	AFF1
0	1	CACNA1H
0.00109481	3	RABGGTB
0.00039418	4	RAB1A
0	1	RNF114
0	1	NUCKS1
0	1	C7orf26
1.536e-05	4	SLC25A4
0	1	TRIM46
1.954e-05	5	RDX
0.00077843	21	IL2RG
0.00057553	5	IL9R
1.66e-05	3	MAD2L2
0.00054333	2	DIO2
0	1	USP20
9.99e-06	4	ATP2B2
0	1	ATP7A
7.64e-06	2	EID3
6.476e-05	4	RIMS1
2.449e-05	6	EID2
8.798e-05	3	HTR6
6.191e-05	3	KLK6
3.877e-05	3	BNIP2
7.63e-06	5	DOCK1
0.00162911	2	GALR2
3.03e-06	3	C10orf62
0.00010008	6	ICAM1
3.05e-06	2	FFAR2
6.625e-05	4	HOXB2
2.177e-05	4	GRM2
2.563e-05	4	PPARGC1B
0.00046709	9	ILF3
2.175e-05	6	INHBC
7.317e-05	4	ATG12
0	1	PIP5K1B
0	1	GPATCH8
0	1	GJB3
5.788e-05	3	RNF31
0.00054558	4	DRP2
0	1	PRX
1.14e-06	3	EGLN3
6.754e-05	2	CSN3
0	1	CLDN6
0.0001112	7	CRELD1
1.673e-05	3	KCNA1
9.095e-05	4	AP3D1
0.00020974	8	CACNA1B
4.147e-05	2	GREM1
4.34e-06	2	CACNB3
0	1	RIN2
2.18e-06	2	EFHC1
0.00018696	2	CACNA1E
0.00015552	5	KCNJ10
0.00023552	6	GDI1
0.00012924	5	LRRC1
1.79e-06	3	DIABLO
4.3e-07	2	KIF13B
0.00021404	8	UTRN
0.00061185	11	CCNK
0.00025542	5	TFRC
0	1	RIN3
2.527e-05	8	GLS2
0.00054333	2	IPO5
4.1e-06	2	KRIT1
3.37e-06	2	ANAPC7
0	1	FAM178B
0.00168913	21	ITGA5
1.455e-05	2	GRK4
0	1	MPO
0.00105873	13	RPGR
0.00103495	13	RAP2A
4.15e-06	2	KIAA1026
0.00075151	3	RAB1B
0	1	RPGRIP1
0	1	LOH3CR2A
0.00025933	4	DCX
0.00054333	3	SLC9A7
0	1	NPR3
0.0008377	8	NPPA
0	1	SCAMP5
4.59e-06	2	EXOC5
6.165e-05	5	HOXD4
3.109e-05	3	REST
0	1	THPO
4.985e-05	2	SLC25A10
0	1	MTMR8
6.912e-05	2	NLGN1
7.16e-06	2	IFT88
9.156e-05	3	NLGN2
0.00198293	9	MME
1.037e-05	6	PAK3
0.00069023	17	GSN
6.252e-05	6	REPS2
0.00066563	18	ARHGEF7
2.572e-05	7	GIT2
5.03e-06	2	C21orf7
6.912e-05	2	SIPA1L1
5.676e-05	3	NPR1
0.0010334	11	PPFIA1
2.5e-06	2	MYBL1
8.33e-06	3	HOXA5
2.149e-05	4	PPP1R9A
0.00055506	5	RAG1
0	1	RAG2
7.865e-05	13	GRB7
0.00194404	12	NCAM1
0.00024758	5	BDNF
0.00022823	4	CCKBR
0.00300364	38	PAK1
7.73e-06	4	SFRS6
2.778e-05	3	NRXN3
7.73e-05	4	PLXNB1
0.00015271	6	SELE
0	2	F3
0.0005841	8	MMP7
2.764e-05	3	RAD54B
0.00214973	21	PICK1
4.618e-05	3	C17orf28
8.2e-07	3	NTF3
0	1	NOX1
2.729e-05	3	HOXD10
0.00013459	8	SERBP1
0	1	YRDC
7.461e-05	6	RCVRN
0.00081983	7	FBN2
0	1	NFIA
0.00216973	24	CD4
7.682e-05	6	LGALS1
0.00132651	16	PRLR
1.067e-05	2	IPO13
0.00062909	24	TYK2
0	1	WDR3
0.00169665	20	XPO1
1.87e-05	4	MSH2
0	1	PIPOX
9.142e-05	8	RHOG
0	1	DOK6
0.00013443	5	NLGN3
1.209e-05	2	RENBP
0.00058567	18	PRKCQ
9.254e-05	3	REN
0	1	CAT
0.002359	26	IL6ST
0.00044223	7	PCSK5
0.0003656	12	RPA2
0	1	IL32
0.00038107	10	ZYX
1.5e-07	3	NEK3
5e-08	2	FABP1
7.637e-05	2	MMP11
0.0007169	7	NID1
0.00024765	19	YES1
9.586e-05	4	DCTN2
0.00080745	9	PAFAH1B1
0.00012802	5	CLIP1
0.00054333	2	CAMLG
9.632e-05	12	RARG
0	1	P2RX6
0	2	NTF4
0.00032776	13	OCLN
1.263e-05	4	MAGEH1
0.00473492	38	KRT18
2.519e-05	4	FGB
0	1	IGSF5
3.3e-06	3	GJA3
1.214e-05	6	E2F4
8.09e-06	5	MFAP2
3.133e-05	3	RBBP5
0.00126065	15	SNRNP70
8.68e-06	3	PRDM2
8.145e-05	6	DOK5
0.0006513	6	PPP4C
0.00088192	7	MBL2
2.012e-05	5	TTF2
0.00054429	4	RBBP9
1.55e-06	3	MAPKBP1
0.00068772	20	SNW1
0.00023296	6	CBX4
3.92e-06	5	SHC2
0.00203591	5	RPP14
1.185e-05	3	P2RY1
3.09e-06	3	USP4
2.64e-06	4	POP4
0.00303648	22	CCNA1
0.00040893	9	RBBP8
0.00010721	7	CHGB
0	3	RPP21
0	1	TMEM67
0.00318737	31	EZR
7.17e-05	4	NDC80
1.531e-05	3	PTPRO
0	1	NHLH1
0.00020723	8	FCGR3A
7.701e-05	7	KDM5A
0	1	LRG1
8.67e-06	2	TRAK1
8.75e-06	2	MORF4L1
0.00054333	2	MTMR9
2.21e-06	4	CREG1
0	1	CTAG1B
0.00201625	28	CDK4
1.842e-05	2	SEMA4A
0.00048679	2	HAVCR1
0.00046653	2	ZBED1
0.00014688	9	MCM6
3.885e-05	6	E2F5
0	1	PPP1R11
0.00055344	15	LEF1
8.5e-07	3	SLAMF1
0.00010861	25	INPP5D
0	1	RGS9BP
4.8e-07	2	DLL4
0.00033625	11	NOTCH4
0	2	PPP1R12C
5.009e-05	7	MAML1
0	1	TASP1
0.00017358	10	FBXW7
0.00014832	8	PSMC5
0	1	PLA2G5
1.428e-05	5	NR4A2
0.00446456	33	NOTCH1
1.4e-06	3	NCOA4
4.956e-05	7	DLL1
2.958e-05	6	MAPK7
1.4e-07	3	BRD8
0.00027746	9	PIM1
3.533e-05	3	EYA1
0	1	SLC22A2
0.00026729	18	NR0B2
0.00020828	5	RAB8A
6.108e-05	6	NFKBIB
4.241e-05	2	C11orf49
0.00092726	25	NCOA2
0.00136682	10	RPH3A
0.00128137	18	FLT1
0.00081694	11	VEGFA
0	4	PGF
4.002e-05	5	SH3BP5
0.00093682	17	GNAI3
0.00172673	8	GNG2
6.905e-05	17	RXRB
1.82e-06	3	RPS6KB2
0	2	MLST8
0.00126841	24	CLTC
0	1	NXT2
9.3e-05	13	NR2E3
0.00132746	34	SOS1
5.104e-05	6	RRAS
7.207e-05	9	RARB
0	2	NXT1
0.00077922	9	ATP5C1
0.00028296	18	RXRG
0.00056044	4	NXF3
0.00034731	4	ATP5B
7.916e-05	7	ASAP2
0	1	MICALCL
9.87e-06	4	PRSS1
0.00010629	6	POLR2D
0	1	LECT1
0.00052155	15	CD2
0.00027117	6	STMN2
1.185e-05	5	CHD9
3.822e-05	5	MTUS2
1.69e-05	3	TAL2
0.00285586	20	LMO2
0.00070566	14	TAL1
7.766e-05	6	RLIM
0	2	NTN4
0	1	MAST3
0.0117589	76	CASP3
0.00075089	7	ISL1
0.00089157	9	LDB1
9.303e-05	3	MBD3
0	2	PPFIBP2
0	1	ELF2
0.00017297	12	PIK3CG
1.648e-05	3	SLCO3A1
0.00052293	19	RPS6KB1
0.00567581	50	UNC119
0	2	MED18
0.00074334	11	LIFR
0.00054325	8	PPP1R15A
4.6e-06	3	SNTB1
1.246e-05	3	PHF12
5.073e-05	6	SNTB2
0.00196753	14	RECQL5
3.27e-06	2	TOP3A
0.00251346	29	NEDD9
0.00012736	9	ADORA1
0	1	FEM1A
0	1	SNTG2
9.51e-06	7	DOK3
0.0008226	11	LIMK1
0.00082005	16	CD5
0	1	XPO7
0.00022594	11	HCFC1
0.00045987	12	EPN1
0.00061339	17	TAF1
0.00302262	19	PBX2
5.34e-05	2	RPL4
0	2	TRIM62
6.923e-05	8	GATA3
0.00023836	8	NEDD4L
0.00042357	17	SUMO2
7.36e-06	2	SEMA4D
1.398e-05	5	KIF1A
0.00016737	12	TDG
0.00022132	7	ITSN2
0	1	PKHD1
4.13e-05	5	RIT2
0.00162924	32	NRIP1
0.0003846	12	TGIF1
0.00107173	41	NCOA1
0.00103512	15	AP2B1
0.000106	13	SUMO3
3.127e-05	6	MYBBP1A
0	2	SEMA3B
1.412e-05	2	GPHN
0.00192308	19	EEF1G
0	1	MAFB
0.00141138	14	SRPK1
5.57e-06	2	EN1
0.00066729	6	MLF1
5.088e-05	5	FKBP1A
0.0022522	24	CTSG
0.00060482	6	POU3F2
0.00100669	12	PQBP1
0.00072818	9	LPA
0.00010383	5	HOMER3
1.219e-05	3	TXNL4A
0	1	SCN3B
9.5e-07	2	OASL
1.854e-05	5	CXXC5
3.06e-05	9	JDP2
3.73e-05	3	IMPDH2
7.49e-06	2	PHACTR3
0.00055258	4	SHH
1.637e-05	2	ZBTB6
0.00014147	3	CTRB1
0.00025926	5	CTSK
0.00355937	51	MAPK14
0	1	MORC4
0.00026359	17	JUND
0.00721853	47	FN1
0.00061764	10	NFE2L2
0.00018033	3	HTR1D
0	1	TSKU
0.00040713	2	AGR3
0	1	ZBTB3
4.45e-06	2	LYPD3
0	1	USP25
0.00042161	9	HTR2A
0	1	C12orf10
0	1	ZFP106
8.091e-05	5	CELA1
3.831e-05	4	OPRK1
0	1	PLCD3
0.00080423	15	OPRD1
0.00039694	10	OPRM1
0.00220668	25	ELANE
0.00248349	17	SLC9A3R1
0.0001111	2	SMO
0.00247369	29	ARRB2
0.00031914	3	DHH
0.00018916	7	CTBP2
1.755e-05	4	EVPL
0	2	HRG
0	1	PRIMA1
0.00273325	28	COIL
0	1	MST1
0.00515559	56	DLG1
0	1	ABHD5
0.00332896	40	CSNK2A2
0.00054333	2	PLIN2
0	1	PYCR2
0.0001683	7	TOP3B
5.643e-05	3	CDC42BPA
0.00145943	13	KLK2
0	4	CDC16
3.687e-05	4	FZR1
2.439e-05	2	CPNE2
6.668e-05	2	RFX4
0.00510475	49	MED31
0.00224688	6	FLNC
0	2	SEMA3C
0.00077016	14	KLK3
0.0009197	28	ZAP70
5.39e-06	2	RAB15
0.00019526	5	CAV3
0.00090175	9	F5
0.00091919	13	SCN5A
0.0007575	15	SMC1A
1.24e-06	4	ZMYM2
3.3e-06	2	SHANK3
0.00058325	6	NGB
0	1	ATP1B2
0.00056033	9	ITGA3
0.00024313	7	UBE2L3
0.00311509	24	PAX6
0	1	SOX3
1.842e-05	2	SH3BP5L
0.00013083	5	PPIA
0.00054333	2	MT1G
8.015e-05	5	PGGT1B
1.33e-05	3	RHOB
0.00075728	13	PDE6D
2.241e-05	4	ANXA7
0.00112718	10	LRSAM1
0	1	NXPH2
0	1	SYT13
0.00806012	51	ATN1
0.00139789	17	PSMA3
4.469e-05	4	NRBP1
0.00208608	29	RHOA
0	1	MLF1IP
0.00160357	15	TGM2
0.00027937	11	PKN1
0	1	DIMT1L
2.305e-05	4	NLRC4
0.00030526	5	PPP1R12A
0.00052216	16	PLD1
0.00078278	10	CTSB
9.34e-06	4	MALT1
5.8e-05	4	SPTB
0	3	TPD52L2
0.0005442	11	HIPK3
0.00054138	12	AKAP13
0	1	AGXT
0	1	SPAST
0	1	PLUNC
0.00028014	11	PNRC1
1.366e-05	3	MAPRE2
0.00021627	6	CTSL1
0.00016379	8	CNKSR1
0.00028675	9	KLC1
5.52e-06	4	MCF2L
0	2	PRM1
0.00060043	7	RHPN1
0.00082394	7	PRSS23
0.00011367	7	PFDN1
0	2	MBD3L1
0.00182924	16	SPP1
1.876e-05	4	TLE2
0.00019434	5	ITGA9
2.73e-06	2	ORM1
0.00186145	25	PRKG1
0.00011689	4	FBLN5
1.376e-05	2	CACNB2
0.00019613	7	REM1
0.00125473	6	BLOC1S1
0.00051463	7	C4B
0.00132322	10	NFASC
0	1	VPS13D
0.00108651	3	OPRL1
0	1	KCTD17
0	1	PNOC
2.042e-05	3	PCSK6
0.00012014	4	PMCH
0.00013466	8	GRIA4
0.00034405	4	RFX3
0.00159912	7	PAX2
0.00682884	46	PTN
0	1	PAXIP1
1.5e-06	2	SIK2
7.14e-06	2	NECAB2
0.00016297	7	KPNA1
0.00025317	4	LMO3
2.498e-05	8	NR0B1
0.00138188	19	SIAH1
1.124e-05	3	SLC22A11
2.792e-05	3	SIN3B
0.0001881	4	LBR
0.00109617	20	STUB1
0.00015092	6	MAFG
0	1	CXCL2
6.77e-06	2	MAFF
0.00814302	47	PLSCR1
0.00055947	8	APPBP2
0.00017721	8	SOX8
0.00015527	13	PNRC2
0.00095254	13	ABCA1
4.219e-05	3	TIMP1
0.0001646	5	PTPRN
1.643e-05	3	MAST1
0.00047282	9	MEP1A
0	1	FGF12
0.00117259	5	RTN1
0.00122788	11	SDC2
0	1	SLC26A3
4.507e-05	5	SERPINC1
0.00018072	14	MYBL2
0	1	RPS6KC1
0	2	SYT4
0.00012426	8	BCL2L11
0	1	SLIT3
0	1	NXN
0.00421402	26	NRXN1
4.021e-05	5	EGR2
0.00761435	46	PLG
0.00016516	7	MED8
1.78e-06	3	HOXB8
0.00063358	9	PAEP
0.00046195	11	NPDC1
0	1	ZBTB45
8.323e-05	7	MED9
0	1	GH1
0.00069146	11	SLC9A3R2
1.608e-05	3	PAN3
0.00065615	8	CLU
1.625e-05	3	PON1
0	1	MGAM
0.00203901	26	F2
0.00041051	14	MAP2K7
0	1	PAIP2B
1.71e-05	4	KIF3A
0.0002393	7	TFPI
6.078e-05	7	SH3RF1
0.00023981	6	HBXIP
0.0102451	63	VIM
2.742e-05	4	SLC22A4
0.0030773	8	MAGEC1
0	1	PEX5L
2.048e-05	3	SERPINA4
0.00011221	5	SCNN1B
0.00190192	30	PPARA
3.4e-06	3	ENO2
0.00081813	33	NCOR2
0.00015381	3	SYTL2
0.00354034	37	NCOR1
7.905e-05	7	DUT
3.043e-05	2	SYTL3
0.00066203	10	APBA1
6.192e-05	6	DAP3
0	1	ECHDC2
0.0014262	28	PPARGC1A
0.00015301	6	UBE2E1
8.868e-05	12	GADD45B
0	1	ATP5L
1.71e-05	3	MTCP1
0.00116997	24	GADD45G
0.00857652	39	FGFR3
5.783e-05	5	MED24
0	1	H2AFZ
0.00015847	16	NR1H3
0.00246821	15	RAB27A
3.154e-05	4	AIP
0	2	ATF7
6.7e-07	5	NRBF2
6.7e-07	5	MECR
0	1	MRPL19
0.0006107	13	ACTN4
0.0052653	37	FGFR1
0	1	SYT7
0.00128973	24	CAMK2A
0.00129286	13	CUX1
0.00279928	17	PRKAR1A
0.00071677	10	FLT4
0	1	NCKAP5
0.00025016	12	CD28
0	1	P2RY12
0	1	SSPN
0.00140285	14	CD8A
0.000689	19	ERBB3
0.00048341	14	RRAS2
2.1e-05	11	TEK
0	3	TIE1
9.146e-05	2	PRUNE2
7.884e-05	18	GHR
0	1	SLC22A24
0.00046265	7	CTSD
0.0012096	11	ALB
0.00012527	26	JAK3
0	1	RASL11B
8.762e-05	7	TUBA1B
2.628e-05	4	UBE2D1
0.00011297	10	RASGRF1
4.45e-05	3	SYT2
0.00010907	8	CDX2
3.05e-05	3	POU4F1
0.00022737	23	GAB1
0	1	ALDH7A1
0	2	SGCB
0.00111955	17	IFNAR1
0.00365992	52	IRS1
1.477e-05	4	TPD52
0.00061756	13	RIBC2
0	3	MAL2
0.00044132	18	CCNE1
1.621e-05	4	MRAS
0.00065744	12	ITGA6
0.00015152	4	GLUL
0.00029176	6	PPP1R1B
0.00027068	5	PLEKHF2
2.069e-05	4	PRKAA1
2.062e-05	3	CD1D
5.58e-06	2	C7orf16
0.00115257	19	GNAO1
6.339e-05	8	PROX1
1.824e-05	3	MVP
0	3	DPP4
6.725e-05	5	APOA1
0	1	NCR2
0.00047024	7	MBD2
0.00548067	70	JAK2
0.00036316	11	S100A1
0	2	PGM1
0	1	ST8SIA2
0	1	OLFM3
0.0025372	21	MYOC
0	1	ST8SIA4
0	1	ST8SIA3
0.00024535	3	DCTN3
1.43e-06	2	RFX6
0.00025256	11	GADD45A
7.762e-05	3	ATXN2L
0.0050379	42	PTPRC
0.00086945	9	HOXA9
0.00011216	9	MAP4
0.00050195	16	PDGFRA
0.00230163	33	NTRK1
0.00059021	17	NTRK3
9.82e-06	3	TUBA8
0.00016588	6	ARPC3
0.00013901	4	CAP1
1.646e-05	3	CCT7
8.971e-05	7	DDR1
0.00014494	3	PDZD2
0.00152048	10	FURIN
7.467e-05	2	PLXND1
0.00010118	3	KRT81
0.00096158	20	PLD2
0	1	HYAL2
6.578e-05	5	HOXB1
0	1	USP6
0.0005458	4	TNFRSF9
1.012e-05	2	PTPRCAP
1.366e-05	4	C1orf216
0.00148394	19	NGFR
1.55e-06	2	ELSPBP1
0.00080066	19	TRIM37
0.00057865	4	RGS9
0.00049633	4	ENO1
7.81e-05	8	MCM7
0.00063854	9	MCRS1
0.00050925	19	SNIP1
5.853e-05	4	AMOTL2
0.00010036	4	NCAN
0.00027686	8	FAF1
0.00073551	9	MAGI2
0.00028773	12	MEN1
6.816e-05	11	PIAS2
8.06e-06	2	PITX1
0.00011665	5	PRDM1
1.558e-05	7	NR1I3
0.00024514	3	ROCK2
7.6e-07	2	ZMYM5
2.87e-06	3	BDKRB2
0	1	RNASE1
0.00054333	2	RNH1
3.974e-05	6	SERPINB6
0.00149011	6	TPD52L1
0.00067017	11	PROC
[truncated: 1,746 more rows]
